# Supplementary material for: Gene Expression Reaction Norms Unravel the Molecular and Cellular Processes Underpinning the Plastic Phenotypes of Alternanthera Philoxeroides in Contrasting Hydrological Conditions
Source: Front Plant Sci. 2015 Nov 12;6:991. doi: 10.3389/fpls.2015.00991 (PMC4641913; doi:10.3389/fpls.2015.00991)
Supplement: Supplementary file 1 [file Table1.XLSX]

## Sheet: Notes
Table S1 List of primers used for gene clone and qRT-PCR.
(a) Primers used for gene clone from A. philoxeroides and A. pungens were designed according to unigene sequences in A. philoxeroides transcriptome.
(b) Primers used for qRT-PCR were designed according to gene-specific sequences of each gene in each species.

## Sheet: a
Table S1a Primers used for gene clone
Forward primer sequence (5' - 3')	Reverse primer sequence (5' - 3')	Gene
A. philoxeroides
ATTACATATGCCCAAGACCC	AACGCCGATAAAAAAGAGAG	Contig23336
ACACGCCTGAAGGATTGAACAC	CCGCCAAGAGAAAGAGAAAGAA	ACluster3868_Consensus1
AGGAGCATGTGGGTATAGAAACTTG	GCCCAAATCAATGTTACAGACATAAA	Contig904
AGAAGATGAATGGGAGTCTGCG	AGCCCTATAAACTCAAAATGAAACAT	Contig2204
TGGTCAATCACTTTCTTTTAGGGT	ATTAGAAGATCATAAGGCTGCGG	Contig34949
CAGGTGATGATCGTTTCG	ACCATTTGCGTCTGTGTG	Contig42971
CATCGGCGAGGGTTACTACTT	GATTGTATAACCCTAATTTCCTCCA	Contig22085
CCCCAATAAACATTTTGTTCTTCCT	TAAATTGGTGATCTCCCCCAGC	AphEXPA1 (Contig33576)
TGACCACCCTCATAAGATTGGC	TACACAATGATGCAACTCACTTTGT	AphEXPA2 (Contig40068)
GCATTTTTGTATCTTCTCTCCTTGTT	ATATATAGAAAATGACCTTTAGCGGG	AphEXPA3 (BCluster2_Consensus2)
AAAATCTTGCTAGTTGGAATCTTCG	ACTGCTTTAAAACACAAATATAAGGGA	AphEXPA4 (Contig5800)
ACCATCAACCACTCATTCTCTCC	AGGGGAAATATTAAGCTAGAGAGGA	AphEXPA5 (Contig44060)
CAAAAGTTTGCCCGAATTGC	ACCCTCTCTTCTATCCAAATACCAAT	AphEXPA6 (Contig9061)
GGAGGAGCATGTGGCTATGG	AATCATAATAATAGTCAACTGCGGGT	AphEXPA7 (Contig20462)
GATCTTTTTAATGGAAAATGGGTTT	TAGCAAAGGTGTTCATCCACCA	Homologue of AtESK1 (Contig942)
CAGTTCGTGAAGCAATGTGCTT	TTGCCTCCCCATAAGACCTTT	Homologue of AtCESA8 (Contig10063)
TCACGGCGGACTCTTCTGAG	ATTGGAATCCTTTTGGGATGG	Homologue of AtMS1 (Contig28530)
GCCCAGTTGGTGAAGACATGTT	GGCATACTTCTGGGTCCAGCT	Internal reference (Homologue of AtUBC10, Congtig25640)
A. pungens
GGAGCATGTGGGTACGGAAAC	GGTTTGARTTRCTTTGCCAATTTTG	ApuEXPA1, ApuEXPA3
GTACAGYCAAGGGTACGGGAC	TTGTCCTTCCATCACTAGCAGT	ApuEXPA2
CYCATGCYACCTTTTATGGTGG	TGTTGCTTTGCCAATTTTGG	ApuEXPA4
AGAGGAAGTGGCTGGAGTAACG	GGACCAGTGAGCAGGAGCAA	ApuEXPA5
AGGAGCATGTGGMTATGGGAA	GATTGCCAATTTTGTCCCCA	ApuEXPA6, ApuEXPA7
ATGGRAGTCTGCSACTGCAAC	TGCCTTCAAATGTCTGACCAAA	ApuEXPA8
same as A. philoxeroides	same as A. philoxeroides	Homologue of AtESK1
same as A. philoxeroides	same as A. philoxeroides	Homologue of AtCESA8
same as A. philoxeroides	same as A. philoxeroides	Homologue of AtMS1
same as A. philoxeroides	same as A. philoxeroides	Internal reference (Homologue of AtUBC10)

## Sheet: b
Table S1b Primers used for qRT-PCR
Forward primer sequence (5' - 3')	Reverse primer sequence (5' - 3')	Gene
A. philoxeroides
TGAATGATGGAAACGCAACGAC	TGTCCAAGTATTTCATTTCGGGTG	Contig23336
TTCACTCTAAGAAACCTGCTGCCA	GCAAAACTTGGGGCTTCTCCT	ACluster3868_Consensus1
AGGGTGGAATGAGGTTCACAATC	TTTCTTGACATAGGTTGCCAGTTG	Contig904
CGTAGGATTGGACGGTGAAGTTA	ATGTTGCGGATTTGCCACTG	Contig2204
GTTTGAGGGGAAAGTGGAGGTAT	TTAGAAGACCATAAGGCTGCGG	Contig34949
TACAGCATCCCGTAGAACACCAA	TACTTGAAGATTGGGACCCGAGA	Contig42971
TGGCTGCTAACAAATCTTCTCGC	TGACACCTAGCGATGTTGGGAAG	Contig22085
CAATACCGTCGGGTCAAGTGC	ATCGGAAGCCATCCAGTTTGT	AphEXPA1 (Contig33576)
GCTTTGCCTAATACTAATGGTGGTT	GGCACTCTTCTAAAGGAAACGG	AphEXPA2 (Contig40068)
ACATTTTACGGTGGAGGTGACG	GCAGCGAAGTTCATAGCACGAT	AphEXPA3 (BCluster2_Consensus2)
GCATCTGGAACTATGGGAGGAGC	GCATCTAATCTCATAGCACGACCCA	AphEXPA4 (Contig5800)
AGAGGAAGTGGCTGGAGTAACGC	TGCTGTGTTTGTTCCATACCCTG	AphEXPA5 (Contig44060)
AGCGTGTGGTTACGGGAACTTAT	TGAAGGACTCCCTGGGTGACAT	AphEXPA6 (Contig9061)
CAACCCGACCATTACTATTACTGCT	CGAGAAGATGGGCATAGAAAGGTC	AphEXPA7 (Contig20462)
GCACCATTCTTAGTGGAGTCAAA	TGTTCATCCACCAAATGTAAGTGT	Homologue of AtESK1 (Contig942)
GCAAGCGTGCTGTTCTTAGGT	AGCAGAGACTCCACCAATGACC	Homologue of AtCESA8 (Contig10063)
TTCCTCCCATCTACTACTCCAGC	ATTGAAACCTACTTTGCCGATG	Homologue of AtMS1 (Contig28530)
AGCCCTGCTTTAACCATTTCC	ATACTTCTGGGTCCAGCTCCTG	Internal reference (Homologue of AtUBC10)
A. pungens
AAATCGTGCCTACCAGGGTCTAT	GCTGGAAAACAGGCTGAGAAAG	ApuEXPA1
ACGAACTCAAGTGCAACGGAGA	ACCATCCACCGTTATTGTTAGGC	ApuEXPA2
TGGGGACAGGTCATGTTTAGGA	AAAGTGTTCACGAGGTGGGTTG	ApuEXPA3
CAATGGTTTGGCTTGTGGGTC	ACGGGCTGAGAAAGATCAAAATG	ApuEXPA4
AATAGTGGCTTGCCGAAAAATG	GCGATAAGAAACAGGGACAATACC	ApuEXPA5
GGCAATAGTTGTGGTGCTTGTTTC	TTGTCGTTAGGCAAAGCGAAGTT	ApuEXPA6
TCCAAGTTGGTCATGGTGTCAC	GAACATAGGCATAGCAAGGTCG	ApuEXPA7
GGGAGCCCTTCTGTTGTTGTTAC	CAAAATGCTGGCGAGGGAA	ApuEXPA8
GGGACTCATTGAACAGAAACCA	TACCGTGGCATTATAGTCCTCAA	Homologue of AtESK1
GCAAGCGTGCTGTTCTTAGGT	AGCAGAGACTCCACCAATGACC	Homologue of AtCESA8
AGGGACAATGTAGTGGTAGTTGGT	TAGATATGGATGGAATGGTGGAG	Homologue of AtMS1
same as A. philoxeroides	same as A. philoxeroides	Internal reference (Homologue of AtUBC10)
