# Supplementary material for: Gene Expression Reaction Norms Unravel the Molecular and Cellular Processes Underpinning the Plastic Phenotypes of Alternanthera Philoxeroides in Contrasting Hydrological Conditions
Source: Front Plant Sci. 2015 Nov 12;6:991. doi: 10.3389/fpls.2015.00991 (PMC4641913; doi:10.3389/fpls.2015.00991)
Supplement: Supplementary file 2 [file Table2.XLSX]

## Sheet: Sheet1
Table S2 Summary of de novo assembly results in A. philoxeroides.
	Sequences (n)	Base pairs (bp)	Mean length (bp)	N50 (bp)
Clean reads	55148534	4136140050	42	—
Contigs	6280774	265710899	42	43
Scaffolds	282358	90472471	320	402
Unigenes	144082	49873508	346	552
