# Supplementary material for: Gene Expression Reaction Norms Unravel the Molecular and Cellular Processes Underpinning the Plastic Phenotypes of Alternanthera Philoxeroides in Contrasting Hydrological Conditions
Source: Front Plant Sci. 2015 Nov 12;6:991. doi: 10.3389/fpls.2015.00991 (PMC4641913; doi:10.3389/fpls.2015.00991)
Supplement: Supplementary file 3 [file Table3.XLSX]

## Sheet: Sheet1
Table S3 Length distribution of assembled scaffolds and unigenes in A. philoxeroides.
Nucleotides length (bp)	Scaffolds	Unigenes
< 500	238145	120108
500-1000	34484	13732
1000-1500	7262	5717
1500-2000	1818	2639
> 2000	649	1886
Total	282358	144082
Total length (bp)	90472471	49873508
N50 (bp)	402	552
Mean (bp)	320	346
