# Supplementary material for: Gene Expression Reaction Norms Unravel the Molecular and Cellular Processes Underpinning the Plastic Phenotypes of Alternanthera Philoxeroides in Contrasting Hydrological Conditions
Source: Front Plant Sci. 2015 Nov 12;6:991. doi: 10.3389/fpls.2015.00991 (PMC4641913; doi:10.3389/fpls.2015.00991)
Supplement: Supplementary file 4 [file Table4.XLSX]

## Sheet: Sheet1
Table S4 KEGG Pathway mapping results of A. philoxeroides unigenes.
Pathway	Pathway name	Number of unigenes
ath01100	Metabolic pathways	3264
ath01110	Biosynthesis of secondary metabolites	1540
ath04075	Plant hormone signal transduction	374
ath00230	Purine metabolism	313
ath03013	RNA transport	299
ath00190	Oxidative phosphorylation	295
ath04141	Protein processing in endoplasmic reticulum	288
ath03040	Spliceosome	286
ath04626	Plant-pathogen interaction	284
ath00500	Starch and sucrose metabolism	255
ath00240	Pyrimidine metabolism	247
ath00940	Phenylpropanoid biosynthesis	241
ath03010	Ribosome	240
ath04120	Ubiquitin mediated proteolysis	225
ath00010	Glycolysis / Gluconeogenesis	213
ath04144	Endocytosis	211
ath00360	Phenylalanine metabolism	205
ath00520	Amino sugar and nucleotide sugar metabolism	205
ath03008	Ribosome biogenesis in eukaryotes	196
ath03015	mRNA surveillance pathway	189
ath00710	Carbon fixation in photosynthetic organisms	183
ath03420	Nucleotide excision repair	164
ath03018	RNA degradation	160
ath00270	Cysteine and methionine metabolism	159
ath00620	Pyruvate metabolism	159
ath00564	Glycerophospholipid metabolism	151
ath04146	Peroxisome	151
ath00562	Inositol phosphate metabolism	140
ath00195	Photosynthesis	135
ath03030	DNA replication	131
ath04070	Phosphatidylinositol signaling system	125
ath00330	Arginine and proline metabolism	124
ath00592	alpha-Linolenic acid metabolism	123
ath04145	Phagosome	118
ath00945	Stilbenoid, diarylheptanoid and gingerol biosynthesis	116
ath00030	Pentose phosphate pathway	108
ath03410	Base excision repair	108
ath04712	Circadian rhythm - plant	105
ath00051	Fructose and mannose metabolism	104
ath00970	Aminoacyl-tRNA biosynthesis	103
ath00480	Glutathione metabolism	102
ath00510	N-Glycan biosynthesis	102
ath03022	Basal transcription factors	97
ath00130	Ubiquinone and other terpenoid-quinone biosynthesis	95
ath00052	Galactose metabolism	94
ath03020	RNA polymerase	92
ath00020	Citrate cycle (TCA cycle)	88
ath00280	Valine, leucine and isoleucine degradation	88
ath00260	Glycine, serine and threonine metabolism	87
ath00903	Limonene and pinene degradation	86
ath03050	Proteasome	86
ath03430	Mismatch repair	86
ath00860	Porphyrin and chlorophyll metabolism	85
ath00941	Flavonoid biosynthesis	84
ath00071	Fatty acid metabolism	83
ath00250	Alanine, aspartate and glutamate metabolism	81
ath00565	Ether lipid metabolism	80
ath00900	Terpenoid backbone biosynthesis	75
ath00040	Pentose and glucuronate interconversions	74
ath00561	Glycerolipid metabolism	73
ath00906	Carotenoid biosynthesis	73
ath03440	Homologous recombination	73
ath00630	Glyoxylate and dicarboxylate metabolism	72
ath03060	Protein export	72
ath00350	Tyrosine metabolism	71
ath00400	Phenylalanine, tyrosine and tryptophan biosynthesis	68
ath00563	Glycosylphosphatidylinositol(GPI)-anchor biosynthesis	67
ath00910	Nitrogen metabolism	66
ath01040	Biosynthesis of unsaturated fatty acids	63
ath04130	SNARE interactions in vesicular transport	62
ath00100	Steroid biosynthesis	61
ath00770	Pantothenate and CoA biosynthesis	60
ath00380	Tryptophan metabolism	59
ath00640	Propanoate metabolism	59
ath00460	Cyanoamino acid metabolism	58
ath00410	beta-Alanine metabolism	57
ath00053	Ascorbate and aldarate metabolism	55
ath00290	Valine, leucine and isoleucine biosynthesis	55
ath00920	Sulfur metabolism	53
ath00061	Fatty acid biosynthesis	52
ath00591	Linoleic acid metabolism	49
ath00904	Diterpenoid biosynthesis	45
ath00908	Zeatin biosynthesis	44
ath03450	Non-homologous end-joining	44
ath00196	Photosynthesis - antenna proteins	42
ath00600	Sphingolipid metabolism	40
ath00790	Folate biosynthesis	39
ath00960	Tropane, piperidine and pyridine alkaloid biosynthesis	38
ath00650	Butanoate metabolism	36
ath00073	Cutin, suberine and wax biosynthesis	36
ath00450	Selenocompound metabolism	35
ath00340	Histidine metabolism	32
ath00670	One carbon pool by folate	32
ath00950	Isoquinoline alkaloid biosynthesis	32
ath00944	Flavone and flavonol biosynthesis	30
ath00760	Nicotinate and nicotinamide metabolism	28
ath00310	Lysine degradation	27
ath00966	Glucosinolate biosynthesis	27
ath04650	Natural killer cell mediated cytotoxicity	27
ath00590	Arachidonic acid metabolism	26
ath00511	Other glycan degradation	25
ath00300	Lysine biosynthesis	24
ath00902	Monoterpenoid biosynthesis	22
ath00430	Taurine and hypotaurine metabolism	20
ath00531	Glycosaminoglycan degradation	20
ath00909	Sesquiterpenoid biosynthesis	20
ath04122	Sulfur relay system	20
ath04140	Regulation of autophagy	20
ath00730	Thiamine metabolism	19
ath00740	Riboflavin metabolism	19
ath04710	Circadian rhythm - mammal	19
ath00603	Glycosphingolipid biosynthesis - globo series	18
ath00750	Vitamin B6 metabolism	16
ath00905	Brassinosteroid biosynthesis	16
ath00072	Synthesis and degradation of ketone bodies	13
ath00780	Biotin metabolism	10
ath02010	ABC transporters	10
ath00232	Caffeine metabolism	9
ath00604	Glycosphingolipid biosynthesis - ganglio series	9
ath00660	C5-Branched dibasic acid metabolism	9
ath00785	Lipoic acid metabolism	9
ath00901	Indole alkaloid biosynthesis	7
ath00514	Other types of O-glycan biosynthesis	6
ath00062	Fatty acid elongation in mitochondria	5
ath00942	Anthocyanin biosynthesis	2
