# Supplementary material for: Gene Expression Reaction Norms Unravel the Molecular and Cellular Processes Underpinning the Plastic Phenotypes of Alternanthera Philoxeroides in Contrasting Hydrological Conditions
Source: Front Plant Sci. 2015 Nov 12;6:991. doi: 10.3389/fpls.2015.00991 (PMC4641913; doi:10.3389/fpls.2015.00991)
Supplement: Supplementary file 5 [file Table5.XLSX]

## Sheet: Sheet1
Table S5 RNA-Seq results for A. philoxeroides at different time points in the upland and pond treatments.
Samples	Read length (bp)	Reads produced	Sequenced bases (bp)	Total aligned reads	Reads aligned uniquely
0 h	49	7114281	348599769	4464213	3882204
1 h (upland)	49	7153489	350520961	4537474	3883641
3 h (upland)	49	7380124	361626076	4739441	3994501
6 h (upland)	49	7470894	366073806	4767241	4081415
12 h (upland)	49	7367992	361031608	4648369	4046170
24 h (upland)	49	7457727	365428623	4751315	4054276
48 h (upland)	49	7565334	370701366	4829129	4131091
120 h (upland)	49	7040706	344994594	4476926	3868217
288 h (upland)	49	7227907	354167443	4548253	3913679
1 h (pond)	49	6962633	341169017	4338772	3757696
3 h (pond)	49	7538275	369375475	4722038	4088030
6 h (pond)	49	7294271	357419279	4572427	3972905
12 h (pond)	49	7000809	343039641	4362009	3867938
24 h (pond)	49	7019700	343965300	4434532	3866631
48 h (pond)	49	6965822	341325278	4373071	3786332
120 h (pond)	49	7213440	353458560	4542739	3938258
288 h (pond)	49	7348476	360075324	4578557	3991786
Total		123121880	6032972120	77686506	67124770
