# Supplementary material for: Gene Expression Reaction Norms Unravel the Molecular and Cellular Processes Underpinning the Plastic Phenotypes of Alternanthera Philoxeroides in Contrasting Hydrological Conditions
Source: Front Plant Sci. 2015 Nov 12;6:991. doi: 10.3389/fpls.2015.00991 (PMC4641913; doi:10.3389/fpls.2015.00991)
Supplement: Supplementary file 6 [file Table6.XLSX]

## Sheet: Notes
Table S6 A. philoxeroides genes that exhibited different expression patterns in contrasting hydrological habitats.
(a) Differentially Expressed mRNA Accumulation Data, Gene Annotation and Cluster Assignments
The analysis includes 8 pairwise comparisons of expression profiling data between the pond and upland treatments at each time point.
The values of log2Ratio, FDR, up-/down-regulation were evaluated by comparing pond samples to upland.
Self-organizing maps (SOM) cluster analysis were performed.
The SOM cluster analysis was on the differentially expressed genes from all pairwise comparisons.
(b) 11 Clusters GO Enrichment Analysis
The clusters GO enrichment analysis provides data on the enrichment of gene categories in the different clusters.

## Sheet: a
Table S6a Differentially Expressed mRNA Accumulation Data, Gene Annotation and Cluster Assignments
					11 clusters		Up- / Down-regulation								Log2 Ratio (pond/upland)								FDR
GENE ID	BLASTx Hit	E-value	Identity	discription	cluster	member	1 h	3 h	6 h	12 h	24 h	48 h	120 h	288 h	1 h	3 h	6 h	12 h	24 h	48 h	120 h	288 h	1 h	3 h	6 h	12 h	24 h	48 h	120 h	288 h
ASingletons29036	AT1G29930.1	3e-15	0.906	CAB1, AB140, CAB140, LHCB1.3 | chlorophyll A/B binding protein 1 | chr1:10478071-10478874 FORWARD LENGTH=267	1	305	Down	Down	Down	Down	Up	Up	Up	Up	-0.110701	-1.88754	-2.42625	-2.51997	0.522085	1.33872	1.17923	0.361438	0.874885	5.97267e-09	3.02147e-16	2.16363e-05	0.35497	0.0026295	0.000631045	0.780681
BSingletons92065	AT5G18840.1	1e-27	0.716	Major facilitator superfamily protein | chr5:6282954-6286399 FORWARD LENGTH=482	1	305	Down	NA	Down	Up	NA	Up	Up	NA	-10.3159	0	-1.54609	2.19428	0	10.3526	10.2958	0	0.79104	NA	0.87636	0.000670702	NA	0.80152	0.764907	NA
ASingletons123866	AT1G10640.1	2e-23	0.524	Pectin lyase-like superfamily protein | chr1:3515478-3517807 REVERSE LENGTH=532	1	305	Down	Down	Down	Down	Up	Up	Up	Up	-0.215473	-0.632225	-0.183517	-0.648704	0.95289	0.560125	1.129	1.71611	0.869858	0.00154135	0.857888	0.156774	1.80994e-11	0.00106849	8.06601e-12	0
ASingletons96789	AT1G60810.1	3e-37	0.901	ACLA-2 | ATP-citrate lyase A-2 | chr1:22388691-22390993 REVERSE LENGTH=423	1	305	Down	Down	Up	Down	Down	Up	Up	Up	-0.083683	-0.618353	0.0388751	-0.729689	-0.373338	1.07842	0.851627	0.180944	0.897342	0.0791717	0.978517	0.0745954	0.517657	2.36534e-05	0.0269444	0.958581
Contig34669	gi|225427957|ref|XP_002276722.1|	5e-11	0.563	PREDICTED: hypothetical protein [Vitis vinifera]	1	305	Down	Up	Down	Down	Up	Down	Up	Up	-0.589868	0.0776408	-0.481957	-1.32495	0.180842	-0.080729	0.524308	0.757366	0.817306	0.96185	0.783035	0.000371911	0.797067	0.93494	0.601508	0.215089
Contig22325	ATCG01090.1	2e-53	0.949	NDHI | NADPH dehydrogenases | chrC:119244-119762 REVERSE LENGTH=172	1	305	Down	Down	Down	Up	Up	Up	Up	Up	-0.0211513	-0.556952	-0.934158	0.0649923	1.09939	0.965257	1.60638	0.871955	1.05575	0.520788	0.0674627	1.0366	0.0287507	0.148079	0.000123382	0.396118
Contig30280	AT5G54190.1	2e-23	0.633	PORA | protochlorophyllide oxidoreductase A | chr5:21991183-21992773 REVERSE LENGTH=405	1	305	Down	Down	Down	Down	Up	Up	Up	Down	-0.952439	-0.0333905	-1.59048	-0.537044	0.805333	1.71068	0.974111	-0.765475	0.85905	1.04023	2.61122e-07	0.304138	0.708976	0.37397	0.810062	0.974417
Contig6962	AT3G06130.2	1e-35	0.822	Heavy metal transport/detoxification superfamily protein | chr3:1853193-1854673 REVERSE LENGTH=349	1	305	Down	Down	Up	Down	Up	Up	Up	Up	-0.201798	-0.279551	0.0388751	-0.361272	0.54112	0.377261	0.686829	1.22865	1.02785	0.861728	1.0043	0.676746	0.295109	0.723054	0.229324	6.27695e-05
Contig32365	AT5G61480.1	1e-29	0.553	PXY | Leucine-rich repeat protein kinase family protein | chr5:24724541-24727842 REVERSE LENGTH=1041	1	305	Down	Up	Down	Down	Up	Up	Up	Up	-0.611402	0.0321978	-0.738732	-0.190265	0.215209	1.77342	0.810612	0.575562	0.736681	1.02779	0.40001	0.819924	0.78013	0.000185242	0.173742	0.564014
BCluster14419_Consensus1	AT5G61480.1	2e-22	0.621	PXY | Leucine-rich repeat protein kinase family protein | chr5:24724541-24727842 REVERSE LENGTH=1041	1	305	Down	Down	Down	Down	Down	Up	Up	Up	-0.0877904	-0.718517	-1.47818	-0.695337	-0.0718104	1.21318	0.940164	1.05395	0.888599	0.0680626	1.5756e-05	0.106059	0.921321	0.000968513	0.00814604	0.000279466
BSingletons25689	AT5G67210.1	3e-38	0.586	Protein of unknown function (DUF579) | chr5:26819019-26819972 FORWARD LENGTH=317	1	305	Down	Down	Down	Down	Up	Up	Up	Down	-1.59629	-2.35532	-0.506559	-0.350045	0.150829	1.81022	0.538012	-0.0285089	0.00159696	3.57991e-08	0.54377	0.790493	0.87898	0.000217	0.696933	1.05324
ASingletons78082	AT3G50685.1	2e-45	0.864	unknown protein; Has 52 Blast hits to 46 proteins in 20 species: Archae - 0; Bacteria - 0; Metazoa - 0; Fungi - 0; Plants - 45; Viruses - 0; Other Eukaryotes - 7 (source: NCBI BLink). | chr3:18834272-18834748 REVERSE LENGTH=158	1	305	Down	Down	Down	Down	Up	Down	Up	Up	-1.18593	-0.634841	-1.0766	-0.301136	0.46973	-0.404793	0.172657	0.375881	0.000623833	0.107775	0.00927534	0.819927	0.393287	0.503102	0.849511	0.744614
Contig46928	AT4G03460.1	2e-14	0.62	Ankyrin repeat family protein | chr4:1536404-1540111 REVERSE LENGTH=677	1	305	Down	Up	Up	Down	Down	Up	Up	Up	-0.399897	0.127074	0.19934	-0.449581	-0.609705	1.94884	2.07365	1.17312	0.897487	0.918454	0.848163	0.782415	0.744304	7.17564e-05	0.00363381	0.246399
ASingletons84	AT2G33800.1	9e-42	0.855	Ribosomal protein S5 family protein | chr2:14300925-14302352 REVERSE LENGTH=303	1	305	Down	Down	Up	Down	Up	Up	Up	Up	-0.470906	-0.338245	0.0869694	-0.12583	1.04975	1.2412	1.36897	0.805481	0.724935	0.771665	0.882823	0.781957	0.00282391	0.00021511	0.000326803	0.257125
ASingletons117802	AT5G41050.1	5e-18	0.608	Pollen Ole e 1 allergen and extensin family protein | chr5:16433478-16434076 REVERSE LENGTH=172	1	305	Up	Down	Down	Down	Down	Up	Up	Up	0.0475615	-0.448428	-0.00419361	-0.267583	-0.446206	1.68031	1.23715	0.671931	1.00142	0.6999	0.993112	1.0149	0.701149	0.000368094	0.199394	0.588361
ASingletons48844	AT2G34420.1	2e-45	0.96	LHB1B2, LHCB1.5 | photosystem II light harvesting complex gene B1B2 | chr2:14522716-14523513 REVERSE LENGTH=265	1	305	Down	Down	Down	Down	Up	Up	Up	Up	-0.493463	-0.887773	-0.902093	-2.03876	0.595762	1.07285	0.921695	0.54537	1.85009e-14	7.41235e-58	1.65118e-63	5.78065e-25	0	0	2.3867e-10	1.42658e-11
Contig33657	AT1G66380.1	3e-46	0.636	MYB114, AtMYB114 | myb domain protein 114 | chr1:24757413-24758490 FORWARD LENGTH=139	1	305	Down	Down	Up	Up	Down	Up	Up	Up	-0.437865	-0.274399	0.261268	0.61248	-1.73899	0.36673	2.36643	2.93497	0.851081	0.817703	0.893224	0.824613	0.0623857	0.858477	0.0132272	0.0007156
Contig35894	AT1G10670.4	2e-83	0.849	ACLA-1 | ATP-citrate lyase A-1 | chr1:3535787-3538098 FORWARD LENGTH=423	1	305	Down	Down	Down	Down	Down	Up	Up	Up	-0.142477	-0.735537	-0.329664	-0.845278	-0.281575	1.23786	0.458613	0.366976	0.933991	3.63418e-09	0.0634966	6.76119e-10	0.162373	1.22564e-11	0.00591466	0.0306854
Contig1712	AT5G52960.1	2e-55	0.725	unknown protein; FUNCTIONS IN: molecular_function unknown; INVOLVED IN: biological_process unknown; LOCATED IN: chloroplast; EXPRESSED IN: 23 plant structures; EXPRESSED DURING: 13 growth stages; CONTAINS InterPro DOMAIN/s: Protein of unknown function DUF3143 (InterPro:IPR021489); Has 1807 Blast hits to 1807 proteins in 277 species: Archae - 0; Bacteria - 0; Metazoa - 736; Fungi - 347; Plants - 3…	1	305	Down	Down	Up	Down	Up	Up	Up	Up	-0.26364	-0.529816	0.234131	-0.0488276	1.09874	1.12572	0.891649	0.803764	0.882111	0.286756	0.815363	0.912964	0.00026716	0.000239541	0.0125118	0.0533299
ASingletons58789	AT1G21500.1	3e-11	0.512	unknown protein; Has 29 Blast hits to 29 proteins in 12 species: Archae - 0; Bacteria - 0; Metazoa - 0; Fungi - 2; Plants - 27; Viruses - 0; Other Eukaryotes - 0 (source: NCBI BLink). | chr1:7530047-7530954 REVERSE LENGTH=126	1	305	Down	Down	Down	Up	Up	Up	Up	Up	-0.163005	-0.346548	-0.0680401	0.0346186	1.33396	1.66488	1.76766	1.27105	0.876752	0.612511	0.898415	0.991467	9.70223e-07	6.06996e-08	7.24146e-09	4.38102e-05
Contig5235	AT2G34420.1	1e-17	0.972	LHB1B2, LHCB1.5 | photosystem II light harvesting complex gene B1B2 | chr2:14522716-14523513 REVERSE LENGTH=265	1	305	Down	Down	Down	Down	Up	Up	Up	Up	-0.586047	-0.505761	-0.215838	-1.02131	0.712452	1.03368	0.613611	0.554187	1.50546e-15	2.42253e-15	0.00108177	3.41433e-11	6.59379e-11	0	2.65597e-11	0
Contig16161	AT5G38470.1	5e-36	0.693	RAD23D | Rad23 UV excision repair protein family | chr5:15404720-15407500 FORWARD LENGTH=378	1	305	Down	Up	Up	Down	Up	Up	Up	Up	-0.158889	0.0820867	0.749368	-0.382467	1.65333	2.36276	0.874575	1.44542	0.921081	1.0022	0.685622	0.899079	0.10281	0.000413324	0.415689	0.0896994
Contig17704	AT1G11655.1	9e-13	0.418	unknown protein; BEST Arabidopsis thaliana protein match is: unknown protein (TAIR:AT4G21902.1); Has 22 Blast hits to 22 proteins in 6 species: Archae - 0; Bacteria - 0; Metazoa - 0; Fungi - 0; Plants - 22; Viruses - 0; Other Eukaryotes - 0 (source: NCBI BLink). | chr1:3919338-3919679 FORWARD LENGTH=113	1	305	Down	Down	Up	Down	Down	Up	Up	Up	-0.19013	-0.215655	0.946846	-0.0947882	-0.174041	1.42761	1.18356	0.211318	0.730201	0.260256	3.01722e-11	0.84219	0.499044	2.78603e-11	0	0.574937
Contig36646	AT3G56940.1	1e-60	0.807	CRD1, CHL27, ACSF | dicarboxylate diiron protein, putative (Crd1) | chr3:21076594-21078269 FORWARD LENGTH=409	1	305	Down	Down	Down	Down	Up	Up	Up	Up	-0.318657	-0.881093	-0.877293	-1.0469	0.300267	0.0575322	0.14481	0.0821167	2.7239e-06	8.22946e-59	2.08671e-54	3.99792e-10	3.49928e-06	0.781981	0.122922	0.698935
BSingletons40449	AT2G44060.2	8e-28	0.735	Late embryogenesis abundant protein, group 2 | chr2:18226922-18227988 FORWARD LENGTH=325	1	305	Down	Up	Up	Up	Down	Up	Up	Up	-0.671538	0.0975036	0.0829977	0.0519949	-1.27094	0.896781	0.451014	0.442238	1.35971e-05	0.739866	0.837633	0.872781	1.04289e-08	3.61298e-05	0.192473	0.098957
Contig49362	AT2G19760.1	3e-70	0.767	PFN1, PRF1 | profilin 1 | chr2:8517074-8518067 REVERSE LENGTH=131	1	305	Down	Down	Down	Up	Up	Up	Up	Up	-0.37513	-0.378526	-0.0680401	0.328027	0.443876	1.75577	1.29604	0.123494	0.819717	0.798156	0.981301	0.992319	0.591679	5.15581e-06	0.00855083	0.920714
Contig25679	AT5G48485.1	1e-11	0.337	DIR1 | Bifunctional inhibitor/lipid-transfer protein/seed storage 2S albumin superfamily protein | chr5:19646317-19646625 REVERSE LENGTH=102	1	305	Down	Down	Up	Down	Up	Up	Up	Up	-0.0649132	-0.762088	0.858303	-0.0419229	0.947686	1.66286	2.10828	2.87379	0.923563	0.144278	0.346298	1.0369	3.474e-05	0	4.70892e-12	1.02515e-11
BSingletons29037	AT2G36910.1	4e-64	0.803	ATPGP1, PGP1, ABCB1 | ATP binding cassette subfamily B1 | chr2:15502162-15507050 FORWARD LENGTH=1286	1	305	Up	Down	Down	Down	Down	Up	Up	Up	0.0284527	-1.19608	-0.602195	-0.923969	-0.0359694	1.50237	1.15712	0.382123	0.939748	1.96841e-24	2.69951e-07	4.9544e-20	0.935639	0	1.42415e-11	0.420431
Contig5511	AT3G55940.1	3e-47	0.846	Phosphoinositide-specific phospholipase C family protein | chr3:20747787-20750184 FORWARD LENGTH=584	1	305	Down	Down	Down	Down	Down	Up	Up	Down	-0.759793	-0.318793	-0.224159	-0.479328	-0.931633	1.36451	1.11707	-0.0285089	0.308131	0.872154	0.803998	0.82464	0.264806	0.000705608	0.0215832	1.04414
ASingletons128281	AT2G25760.1	2e-27	0.562	Protein kinase family protein | chr2:10985118-10988652 REVERSE LENGTH=673	1	305	Down	Down	Up	Down	Up	Up	Up	Up	-0.266547	-0.440566	0.37591	-0.720883	1.45024	1.21145	2.57502	0.608921	0.965561	0.607031	0.588984	0.042337	7.64577e-06	1.4135e-05	2.95694e-06	0.341512
Contig24789	AT4G34800.1	3e-30	0.609	SAUR-like auxin-responsive protein family | chr4:16596860-16597144 FORWARD LENGTH=94	1	305	Down	Down	Down	Up	Down	Up	Up	Down	-1.4031	-0.651143	-0.582613	1.06499	-0.756546	0.685149	1.55907	-0.443546	3.05277e-07	0.0926507	0.570016	0.841802	0.115855	0.180502	0.000162609	0.809347
ASingletons10567	AT3G14940.1	9e-19	0.837	ATPPC3, PPC3 | phosphoenolpyruvate carboxylase 3 | chr3:5025584-5029476 FORWARD LENGTH=968	1	305	Down	Down	Down	Up	Down	Up	Up	Up	-0.589868	-0.980923	-0.408584	0.501091	-0.931633	0.223902	1.55907	1.37915	0.116947	0.0058725	0.802782	0.784709	0.00457251	0.805547	0	9.20715e-08
ASingletons1322	AT2G31670.1	4e-13	0.432	Stress responsive alpha-beta barrel domain protein | chr2:13472699-13473490 REVERSE LENGTH=263	1	305	Down	Down	Up	Down	Up	Up	Up	Up	-0.307533	-0.853841	0.257515	-0.29256	0.0953343	1.27773	1.35262	0.0764606	0.852413	0.0185913	0.827358	0.863044	0.871216	0.000107466	0.000155496	0.907722
Contig38035	AT2G33800.1	2e-13	0.492	Ribosomal protein S5 family protein | chr2:14300925-14302352 REVERSE LENGTH=303	1	305	Down	Down	Down	Up	Up	Up	Up	Up	-0.0535246	-0.540874	-0.191738	0.249981	1.31373	1.29565	1.1351	0.826061	0.911434	0.0536163	0.789554	0.285833	3.24597e-12	5.53804e-09	4.32708e-07	0.00160534
Contig16422	gi|297737091|emb|CBI26292.3|	1e-21	0.409	unnamed protein product [Vitis vinifera]	1	305	Down	Down	Down	Up	Up	Up	Up	Up	-1.02283	-0.597291	-0.15377	0.287385	0.497211	0.729793	1.55907	0.788627	0.527897	0.596441	0.822062	0.793555	0.657407	0.308882	0.000426684	0.322692
Contig27328	AT3G10185.1	4e-37	0.833	Gibberellin-regulated family protein | chr3:3145579-3146199 FORWARD LENGTH=103	1	305	Down	Down	Down	Down	Up	Up	Up	Up	-1.12876	-2.71596	-2.87111	-2.23046	0.140422	0.656913	1.74449	1.19388	1.53478e-09	8.07211e-49	2.20253e-36	4.3757e-12	0.64555	6.28727e-09	3.67208e-11	2.02158e-11
BSingletons41039	AT5G12470.1	1e-38	0.656	Protein of unknown function (DUF3411) | chr5:4044950-4047290 REVERSE LENGTH=386	1	305	Down	Down	Down	Down	Up	Up	Up	Up	-0.503131	-0.673347	-0.348941	-1.22299	0.317281	0.366081	0.928719	0.797462	0.0321331	9.47634e-05	0.393858	4.53546e-05	0.292395	0.126258	6.0233e-07	0.000675031
Contig11465	AT3G17210.1	2e-37	0.75	ATHS1, HS1 | heat stable protein 1 | chr3:5882318-5882896 FORWARD LENGTH=109	1	305	Down	Down	Down	Down	Up	Up	Up	Up	-0.0203684	-0.80598	-0.60329	-0.541717	0.109751	1.04503	1.42849	0.793346	0.929803	1.04802e-17	1.16958e-05	1.13431e-07	0.722996	2.765e-11	0	1.66537e-08
Contig7332	AT5G66590.1	5e-56	0.552	CAP (Cysteine-rich secretory proteins, Antigen 5, and Pathogenesis-related 1 protein) superfamily protein | chr5:26574255-26574812 FORWARD LENGTH=185	1	305	Up	Down	Up	Down	Up	Up	Up	Up	0.0123721	-0.657881	0.15752	-0.642454	0.142368	1.60216	1.82211	0.588162	1.05887	0.149144	0.868666	0.0333013	0.780773	2.65948e-10	5.852e-08	0.145652
Contig3778	AT1G29920.1	2e-75	0.854	CAB2, AB165, LHCB1.1 | chlorophyll A/B-binding protein 2 | chr1:10475089-10475892 REVERSE LENGTH=267	1	305	Down	Down	Down	Down	Up	Up	Up	Up	-0.156977	-0.902384	-1.06546	-0.702031	1.02572	1.4909	1.19159	0.651402	0.899714	4.29871e-08	6.57223e-12	0.0583126	7.73497e-08	0	1.7011e-11	0.00795148
Contig25363	AT4G39730.1	4e-25	0.724	Lipase/lipooxygenase, PLAT/LH2 family protein | chr4:18432950-18433581 FORWARD LENGTH=181	1	305	Down	Down	Down	Down	Up	Up	Up	Up	-0.899971	-0.54035	-0.436463	-0.264315	0.173337	0.769578	1.1965	0.661151	0.11747	0.448614	0.584323	0.950622	0.73956	0.145565	0.000465434	0.323236
Contig39869	AT3G48730.1	6e-37	0.844	GSA2 | glutamate-1-semialdehyde 2,1-aminomutase 2 | chr3:18049697-18051550 FORWARD LENGTH=472	1	305	Down	Down	Up	Down	Up	Up	Up	Up	-0.251999	-0.917913	0.350336	-0.51387	0.483405	0.73288	1.21738	0.128217	0.852274	0.00399443	0.542744	0.180094	0.197513	0.00355992	1.03579e-05	0.819698
Contig9963	AT3G60130.1	1e-22	0.549	BGLU16 | beta glucosidase 16 | chr3:22210343-22213650 FORWARD LENGTH=514	1	305	Down	Down	Up	Down	Up	Up	Up	Up	-0.0880936	-1.45966	0.20682	-0.0631126	0.683077	3.21318	1.46888	0.456918	0.857237	1.07366e-05	0.860045	0.880541	0.249596	2.07725e-05	0.038107	0.731187
Contig23323	AT2G34420.1	2e-19	0.886	LHB1B2, LHCB1.5 | photosystem II light harvesting complex gene B1B2 | chr2:14522716-14523513 REVERSE LENGTH=265	1	305	Down	Down	Down	Down	Up	Up	Up	Up	-0.396418	-0.308006	-0.369194	-0.709066	0.505947	1.00176	0.68404	0.518444	8.63455e-18	4.62452e-15	2.83219e-22	1.7346e-13	0	2.57399e-10	0	3.68153e-10
Contig21030	AT1G08450.3	5e-109	0.764	CRT3 | calreticulin 3 | chr1:2668008-2671800 REVERSE LENGTH=399	1	305	Up	Down	Down	Down	Up	Up	Up	Up	0.0220264	-0.783412	-0.0267132	-0.0870108	0.214588	1.0933	0.92034	0.379149	1.04903	0.0577011	0.978398	0.832059	0.790584	0.000447157	0.0139463	0.35285
BCluster14539_Consensus1	AT4G11220.1	5e-22	0.616	BTI2, RTNLB2 | VIRB2-interacting protein 2 | chr4:6838176-6839578 REVERSE LENGTH=271	1	305	Down	Up	Up	Down	Down	Up	Up	Up	-0.219919	0.0381628	0.318258	-0.28181	-0.396856	1.48829	0.974111	0.253526	0.8303	0.951401	0.444113	0.715838	0.202357	0	1.35444e-06	0.773682
Contig33576	AT3G03220.1	9e-71	0.746	ATEXPA13, EXP13, ATEXP13, ATHEXP ALPHA 1.22, EXPA13 | expansin A13 | chr3:742655-743975 REVERSE LENGTH=266	1	305	Down	Down	Up	Down	Up	Up	Up	Up	-0.122364	-1.15892	0.598303	-0.119432	0.746439	2.71068	0.476611	0.584468	0.942934	0.228556	0.654965	0.91671	0.682564	0.000438267	0.87745	0.72494
BCluster14230_Consensus1	AT3G52150.2	9e-38	0.753	RNA-binding (RRM/RBD/RNP motifs) family protein | chr3:19342074-19343090 FORWARD LENGTH=253	1	305	Down	Up	Up	Down	Up	Up	Up	Up	-0.225457	0.00508365	0.109264	-0.156298	1.74013	2.87888	1.72305	1.68519	0.995676	0.985041	0.820769	0.783721	1.64975e-11	4.67913e-10	5.77273e-10	1.48596e-06
BSingletons9618	AT4G21960.1	6e-44	0.828	PRXR1 | Peroxidase superfamily protein | chr4:11646613-11648312 REVERSE LENGTH=330	1	305	Up	Down	Down	Up	Up	Up	Up	Up	0.0463938	-1.17158	-0.00450866	0.332639	0.00316895	2.11971	1.65606	1.35299	0.9913	1.3062e-80	1.04806	1.26859e-10	1.01911	0	5.37296e-11	1.02835e-10
Contig11600	AT2G42220.1	4e-60	0.76	Rhodanese/Cell cycle control phosphatase superfamily protein | chr2:17592105-17593305 FORWARD LENGTH=234	1	305	Down	Down	Up	Down	Up	Up	Up	Up	-0.127525	-0.678895	0.0050868	-0.0626219	0.941063	1.01024	0.406743	0.705416	0.991469	0.000357791	1.05884	0.854531	3.47625e-09	1.87471e-09	0.0848827	0.00311762
Contig21181	AT1G04940.1	9e-57	0.819	TIC20 | translocon at the inner envelope membrane of chloroplasts 20 | chr1:1399588-1400616 FORWARD LENGTH=274	1	305	Down	Down	Up	Down	Up	Up	Up	Up	-0.0634698	-0.232699	0.59409	-0.0825649	1.51583	1.52626	0.817386	0.868398	1.00302	0.76506	0.225907	0.890923	0.000211781	4.80241e-05	0.0966772	0.0961319
Contig8966	AT5G48485.1	8e-10	0.389	DIR1 | Bifunctional inhibitor/lipid-transfer protein/seed storage 2S albumin superfamily protein | chr5:19646317-19646625 REVERSE LENGTH=102	1	305	Down	Down	Down	Down	Up	Up	Up	Up	-0.0779694	-3.35532	-1.96112	-9.46793	3.47047	3.18158	2.49937	1.22525	0.985687	2.29125e-05	0.795174	0.78478	0.000273428	4.41968e-07	1.68856e-11	0.00358658
Contig401	AT5G18670.1	2e-64	0.574	BMY3, BAM9 | beta-amylase 3 | chr5:6226138-6227999 FORWARD LENGTH=536	1	305	Down	Down	Up	Down	Down	Down	Up	Up	-0.26364	-0.195662	2.3608	-0.208026	-0.133267	-0.459241	1.907	0.0784063	0.882087	0.749618	0.00361673	1.00635	0.826451	0.724156	0.000577207	0.958189
Contig22106	AT5G53490.2	5e-85	0.804	Tetratricopeptide repeat (TPR)-like superfamily protein | chr5:21723488-21724621 REVERSE LENGTH=235	1	305	Down	Down	Up	Up	Up	Up	Up	Up	-0.0656491	-0.181034	0.142623	0.195754	1.59815	1.58336	1.4867	1.14413	0.836008	0.668201	0.745787	0.438955	1.01734e-12	3.2764e-12	0	1.13853e-12
Contig34432	AT5G54190.2	2e-84	0.858	PORA | protochlorophyllide oxidoreductase A | chr5:21991183-21992238 REVERSE LENGTH=284	1	305	Down	Down	Down	Down	Up	Up	Up	Up	-0.367476	-0.637462	-0.781043	-0.44597	1.1679	2.78869	1.74784	0.745215	0.797799	0.487618	0.000355778	0.331224	0.000967329	2.52677e-08	6.64931e-09	0.199696
Contig49047	AT4G15510.3	2e-98	0.799	Photosystem II reaction center PsbP family protein | chr4:8861351-8862529 FORWARD LENGTH=205	1	305	Down	Down	Down	Down	Up	Up	Up	Up	-0.322807	-0.668106	-0.089449	-0.208026	1.21276	0.466759	0.995806	1.59952	0.828298	0.232387	0.90305	1.00629	0.00021375	0.500944	0.0167782	4.57326e-05
Contig7947	AT1G60810.1	3e-50	0.873	ACLA-2 | ATP-citrate lyase A-2 | chr1:22388691-22390993 REVERSE LENGTH=423	1	305	Down	Down	Down	Down	Down	Up	Up	Up	-0.128288	-0.41586	-0.4298	-0.961287	-0.297996	1.34608	0.449131	0.310293	0.926643	0.0207777	0.0214052	4.3596e-09	0.192948	1.27271e-11	0.042237	0.142052
Contig25004	AT3G63470.1	1e-54	0.437	scpl40 | serine carboxypeptidase-like 40 | chr3:23438561-23440862 FORWARD LENGTH=502	1	305	Up	Down	Up	Down	Up	Up	Up	Up	0.0573425	-0.588358	0.272547	-0.53987	0.178791	1.65297	1.44189	0.680712	0.887579	0.0632086	0.718376	0.0719877	0.877585	4.96798e-12	2.7619e-08	0.0427474
Contig21786	AT5G39530.1	2e-69	0.608	Protein of unknown function (DUF1997) | chr5:15826285-15827517 REVERSE LENGTH=239	1	305	Down	Down	Up	Up	Up	Up	Up	Up	-0.166563	-0.43194	0.261268	0.145163	0.712223	0.855633	1.82211	0.971491	0.807783	0.572176	0.901851	0.850867	0.0754076	0.0286234	5.84889e-08	0.0283932
Contig9061	AT2G28950.1	5e-154	0.828	ATEXPA6, ATEXP6, ATHEXP ALPHA 1.8, EXPA6 | expansin A6 | chr2:12431840-12433482 REVERSE LENGTH=257	1	305	Down	Down	Down	Down	Up	Up	Up	Up	-0.388538	-0.646367	-0.376162	-0.935008	1.96145	1.71068	0.742786	1.64956	0.96603	0.627754	0.858794	0.286302	2.69068e-05	0.000434654	0.286235	0.0140828
BCluster16673_Consensus1	AT2G28000.1	7e-42	0.802	CPN60A, CH-CPN60A, SLP | chaperonin-60alpha | chr2:11926603-11929184 FORWARD LENGTH=586	1	305	Down	Down	Up	Up	Up	Up	Up	Up	-0.181257	-0.265337	0.495733	0.00727677	1.62091	1.19848	0.861636	1.08112	1.03475	0.766123	0.0949479	1.02066	0	1.67674e-09	0.00346544	0.00201348
Contig13042	AT1G02335.1	3e-78	0.597	GL22 | germin-like protein subfamily 2 member 2 precursor | chr1:463979-464876 REVERSE LENGTH=219	1	305	NA	NA	NA	NA	Up	Up	Up	Up	0	0	0	0	11.135	15.1393	2.55907	8.28169	NA	NA	NA	NA	0.0705083	3.52031e-14	0.458889	0.781714
Contig2947	AT5G12860.1	2e-102	0.882	DiT1 | dicarboxylate transporter 1 | chr5:4059927-4061919 REVERSE LENGTH=557	1	305	Down	Down	Down	Down	Up	Down	Up	Down	-0.574395	-1.06108	-0.283053	-0.212542	0.286414	-0.0930502	0.0104072	-0.0192904	0.00380932	1.44219e-10	0.756303	0.790526	0.295307	0.875428	1.06286	1.0169
Contig12710	AT5G64430.1	2e-21	0.645	Octicosapeptide/Phox/Bem1p family protein | chr5:25762540-25764081 REVERSE LENGTH=513	1	305	Down	Down	Down	Down	Up	Up	Up	Up	-0.453836	-1.01477	-0.765729	-0.966486	0.45741	0.961091	0.693375	0.940685	0.377155	8.98845e-06	0.00407933	3.34429e-09	0.211072	1.18083e-06	0.0104875	0.000147876
Contig775	AT1G61680.2	4e-59	0.45	TPS14 | terpene synthase 14 | chr1:22772455-22774687 REVERSE LENGTH=562	1	305	Down	Down	Up	Down	Down	Up	Down	Up	-3.0399	-4.78828	8.26014	-3.51997	-10.2309	8.32953	-0.0258889	8.2533	0.0155432	3.86307e-06	0.869765	0.0460205	0.383634	0.815423	1.00138	0.764804
Contig27551	AT3G56040.1	6e-66	0.565	UGP3 | UDP-glucose pyrophosphorylase 3 | chr3:20792689-20797482 REVERSE LENGTH=883	1	305	Up	Down	Down	Down	Up	Up	Up	Up	0.222648	-0.778818	-0.890736	-0.134317	0.430937	1.71068	1.66217	0.30164	0.791412	0.13618	0.189129	0.894677	0.694626	7.34564e-05	0.000150207	0.863655
Contig19317	AT2G24490.2	3e-32	0.421	RPA2, ATRPA2, ROR1, ATRPA32A, RPA32A | replicon protein A2 | chr2:10398651-10400416 REVERSE LENGTH=279	1	305	Down	Down	Up	Down	Up	Up	Up	Up	-0.283644	-0.260801	0.886872	-1.31352	0.97279	1.48327	1.78147	0.910091	0.985412	0.878188	0.0239221	0.0361728	0.00861318	5.67948e-06	3.16045e-07	0.0284936
Contig19502	AT5G57170.1	2e-56	0.783	Tautomerase/MIF superfamily protein | chr5:23162201-23163140 REVERSE LENGTH=115	1	305	Up	Down	Down	Down	Up	Up	Up	Up	0.00574131	-0.597291	-1.42825	-0.272043	0.271901	1.25899	0.453279	0.762904	0.986649	0.596524	0.00471018	0.804716	0.885281	0.000605423	0.698006	0.256509
Contig28687	AT5G59310.1	2e-27	0.462	LTP4 | lipid transfer protein 4 | chr5:23925296-23925772 REVERSE LENGTH=112	1	305	Down	Down	Down	Down	Up	Up	Up	Up	-2.57693	-1.94028	-1.24123	-1.93501	0.248939	2.83199	1.53354	0.556454	9.05159e-05	0.000190699	0.362528	0.819832	0.82745	4.42392e-07	0.000616514	0.698606
Contig24612	AT5G49800.1	3e-111	0.729	Polyketide cyclase/dehydrase and lipid transport superfamily protein | chr5:20234771-20236135 REVERSE LENGTH=242	1	305	Up	Down	Up	Up	Down	Up	Up	Up	0.158593	-1.2744	0.623838	0.436961	-0.563901	1.66177	2.80419	1.67193	0.86898	0.00693417	0.704034	0.874276	0.63314	0.0120566	9.48283e-05	0.0352897
Contig5778	AT1G14150.1	9e-59	0.638	PQL1, PQL2 | PsbQ-like 2 | chr1:4839885-4840632 FORWARD LENGTH=190	1	305	Down	Down	Down	Down	Up	Up	Down	Up	-0.255685	-0.714213	-0.896274	-0.308466	1.15016	0.360187	-0.0659663	0.681984	0.606742	0.000229325	2.92921e-05	0.0283587	0	0.228594	0.86756	0.0346329
Contig39570	AT3G28040.1	3e-70	0.681	Leucine-rich receptor-like protein kinase family protein | chr3:10435139-10438268 FORWARD LENGTH=1016	1	305	Down	Down	Down	Down	Up	Up	Up	Up	-0.0801941	-0.846305	-0.0303875	-0.232394	0.596299	1.25958	0.502043	0.772182	0.914425	0.0573452	1.02078	0.782585	0.251551	0.00015269	0.476909	0.166776
ACluster2930_Consensus1	AT5G59970.1	8e-46	1	Histone superfamily protein | chr5:24146352-24146663 REVERSE LENGTH=103	1	305	Down	Down	Up	Down	Up	Up	Up	Up	-0.151747	-0.525244	0.0388751	-0.184986	1.56587	2.00708	1.90485	1.14142	0.870411	0.606206	1.01306	0.823106	0.000995948	5.33362e-07	1.0956e-05	0.0371755
Contig898	AT5G41050.1	9e-57	0.594	Pollen Ole e 1 allergen and extensin family protein | chr5:16433478-16434076 REVERSE LENGTH=172	1	305	Up	Down	Down	Up	Down	Up	Up	Up	0.0374373	-0.568048	-0.299121	0.0254639	-0.110339	1.3787	1.16421	1.50201	0.955362	0.0282932	0.473937	1.01364	0.7852	3.10276e-09	1.99403e-07	8.22656e-09
Contig45024	AT1G09750.1	5e-55	0.635	Eukaryotic aspartyl protease family protein | chr1:3157541-3158960 FORWARD LENGTH=449	1	305	Down	Down	Down	Down	Up	Up	Up	Up	-0.0882524	-2.08453	-1.10776	-0.912858	1.02157	1.41804	1.24941	0.669627	0.887799	1.48988e-44	1.64147e-21	2.17151e-43	1.61967e-11	0	4.31506e-12	4.39492e-07
Contig2666	AT1G09750.1	1e-106	0.649	Eukaryotic aspartyl protease family protein | chr1:3157541-3158960 FORWARD LENGTH=449	1	305	Up	Down	Down	Down	Up	Up	Up	Up	0.216269	-2.03584	-0.846808	-0.741502	1.29978	1.2024	1.10651	0.991669	0.345462	1.65051e-63	2.06878e-23	7.10069e-54	0	0	8.84092e-11	4.51026e-11
Contig31259	AT1G28480.1	8e-21	0.6	GRX480, roxy19 | Thioredoxin superfamily protein | chr1:10013634-10014047 REVERSE LENGTH=137	1	305	Down	Down	Down	Up	Up	Up	Up	Up	-0.149475	-1.15269	-0.248701	0.373115	0.805333	1.71068	0.296039	0.575562	0.858737	0.00554989	0.765517	0.524125	0.101192	6.16071e-07	0.825858	0.564064
Contig20879	AT5G13140.1	2e-50	0.461	Pollen Ole e 1 allergen and extensin family protein | chr5:4170688-4171744 REVERSE LENGTH=267	1	305	Down	Down	Down	Down	Up	Up	Up	Up	-0.199656	-1.25756	-0.529242	-0.36158	1.19357	0.661512	1.18728	0.852119	0.84675	2.99889e-14	0.00119517	0.0825288	0	2.54732e-05	6.68703e-12	1.35526e-08
Contig26007	AT5G39530.1	1e-38	0.52	Protein of unknown function (DUF1997) | chr5:15826285-15827517 REVERSE LENGTH=239	1	305	Down	Down	Down	Up	Up	Up	Up	Up	-0.264383	-0.475909	-0.424097	0.412916	0.459157	1.61115	1.39732	0.100774	1.04213	0.607053	0.681528	0.852119	0.515359	9.3143e-06	0.00123945	0.908447
Contig834	AT1G32540.3	4e-58	0.878	LOL1 | lsd one like 1 | chr1:11768043-11769591 FORWARD LENGTH=154	1	305	Down	Down	Down	Down	Up	Up	Up	Up	-0.74712	-0.445651	-1.01907	-1.00081	0.829683	0.116262	0.562255	1.261	2.37518e-05	0.0978753	9.21475e-05	1.6979e-05	1.37173e-06	0.808571	0.00423541	2.83453e-10
Contig32743	AT3G48460.1	4e-28	0.689	GDSL-like Lipase/Acylhydrolase superfamily protein | chr3:17949496-17951082 FORWARD LENGTH=381	1	305	Down	Down	Up	Up	Up	Up	Up	Up	-0.138852	-0.80261	0.34373	0.196969	1.08974	2.01263	0.506985	0.708457	0.919054	5.71944e-05	0.0770454	0.37221	6.3419e-06	0	0.433278	0.152713
Contig27419	AT4G25150.1	1e-47	0.434	HAD superfamily, subfamily IIIB acid phosphatase _x0001_| chr4:12901736-12902882 REVERSE LENGTH=260	1	305	Down	Down	Up	Down	Down	Up	Up	Up	-0.247894	-0.703242	0.562437	-0.51997	-0.0836359	1.31837	2.44804	0.904377	0.811494	0.435815	0.791787	0.971357	0.974415	0.0363764	9.6182e-05	0.497689
Contig19493	AT3G63170.1	3e-82	0.588	Chalcone-flavanone isomerase family protein | chr3:23334675-23335993 FORWARD LENGTH=279	1	305	Down	Down	Up	Down	Up	Up	Up	Up	-0.264383	-1.14301	0.386798	-0.61308	0.504466	0.738699	2.70203	0.0539532	1.04208	0.0512815	0.756483	0.588021	0.523375	0.158757	0.000163169	1.02642
Contig32665	AT5G26880.2	6e-100	0.734	AGAMOUS-like 26 | chr5:9457950-9459190 REVERSE LENGTH=263	1	305	Down	Down	Up	Up	Up	Up	Up	Up	-0.899971	-0.0333905	0.159169	0.0649923	0.446879	2.22526	1.09964	0.386529	0.513081	1.05907	0.864951	0.981907	0.738904	0.000978484	0.28388	0.785899
Contig8186	AT3G01550.1	9e-87	0.699	ATPPT2, PPT2 | phosphoenolpyruvate (pep)/phosphate translocator 2 | chr3:216947-218856 REVERSE LENGTH=383	1	305	Down	Down	Up	Down	Down	Up	Up	Up	-0.440104	-0.764104	0.171123	-0.234568	-0.531782	1.44982	0.80066	0.268757	0.0369486	4.10699e-07	0.83795	0.799082	0.0178841	6.20248e-12	1.30531e-05	0.269475
Contig22196	AT3G46940.1	4e-87	0.818	DUT1 | DUTP-PYROPHOSPHATASE-LIKE 1 | chr3:17288367-17288867 REVERSE LENGTH=166	1	305	Down	Down	Up	Up	Up	Up	Up	Up	-0.247894	-0.0708652	0.536375	0.185287	0.768807	1.22526	2.05503	0.76504	0.811424	0.942138	0.529309	0.870182	0.146496	0.00219259	1.91387e-05	0.189026
Contig2962	AT3G06410.1	4e-54	0.604	Zinc finger C-x8-C-x5-C-x3-H type family protein | chr3:1947471-1949528 REVERSE LENGTH=462	1	305	Down	Down	Down	Down	Up	Down	Up	Up	-1.12721	-0.331914	-0.74662	-0.0536522	0.362815	-0.017236	0.0424981	0.242452	3.17305e-06	0.588586	0.00539442	0.919378	0.340158	0.946578	0.953283	0.665852
Contig19733	AT4G38370.1	1e-99	0.65	Phosphoglycerate mutase family protein | chr4:17970112-17971222 REVERSE LENGTH=225	1	305	Down	Down	Down	Down	Down	Up	Up	Up	-0.33095	-1.19386	-0.336634	-0.297578	-0.436868	0.2751	0.994575	0.605363	0.938935	0.000967939	0.759396	0.85638	0.67719	0.755488	0.0124734	0.44323
Contig19027	AT3G23760.1	5e-82	0.651	FUNCTIONS IN: molecular_function unknown; INVOLVED IN: biological_process unknown; LOCATED IN: vacuole; EXPRESSED IN: 20 plant structures; EXPRESSED DURING: 13 growth stages; BEST Arabidopsis thaliana protein match is: transferases, transferring glycosyl groups (TAIR:AT4G14100.1); Has 108 Blast hits to 104 proteins in 19 species: Archae - 0; Bacteria - 0; Metazoa - 8; Fungi - 0; Plants - 90; Viru…	1	305	Down	Down	Up	Up	Up	Up	Up	Up	-0.218029	-1.12416	0.0561531	0.185622	0.639909	1.3026	1.10536	0.955371	0.817831	3.02684e-07	0.925755	0.856341	0.0416355	3.1076e-09	7.88039e-06	0.0045986
Contig32973	gi|225454418|ref|XP_002276470.1|	2e-29	0.42	PREDICTED: hypothetical protein [Vitis vinifera]	1	305	Down	Up	Up	Down	Down	Up	Up	Up	-0.41187	0.164549	0.739315	-0.104933	-0.0724953	1.71068	1.68683	1.52949	0.902657	0.831006	0.56299	0.965551	0.937671	4.03043e-05	0.00010126	0.000968362
Contig21551	AT1G48350.1	4e-67	0.81	Ribosomal L18p/L5e family protein | chr1:17867269-17868215 FORWARD LENGTH=170	1	305	Down	Down	Up	Up	Up	Up	Up	Up	-0.226432	-0.229055	0.205694	0.21064	0.93444	1.43006	1.4436	0.605697	0.744426	0.580253	0.737267	0.532861	1.29502e-08	2.59638e-12	0	0.0206548
BCluster15716_Consensus1	AT3G12120.2	2e-111	0.765	FAD2 | fatty acid desaturase 2 | chr3:3860592-3861743 REVERSE LENGTH=383	1	305	Down	Down	Down	Down	Up	Up	Up	Up	-0.288404	-0.811803	-0.0477472	-0.0269302	0.551536	1.07079	1.0722	0.530301	0.00371294	1.56069e-26	0.84027	1.02525	3.88644e-10	1.19556e-11	6.40352e-11	8.64019e-09
Contig24220	AT4G11650.1	4e-93	0.603	ATOSM34, OSM34 | osmotin 34 | chr4:7025127-7026113 REVERSE LENGTH=244	1	305	Down	Down	Down	Down	Up	Up	Up	Up	-1.49241	-1.71634	-1.00344	-2.20803	0.167903	1.79374	1.38915	0.919024	3.09455e-29	1.91039e-45	2.76911e-06	7.73319e-23	0.861888	3.46583e-12	0.00198149	0.362382
Contig27505	AT5G10480.1	1e-110	0.728	PAS2, PEP | Protein-tyrosine phosphatase-like, PTPLA | chr5:3298047-3300048 REVERSE LENGTH=221	1	305	Down	Down	Down	Down	Down	Up	Up	Down	-0.557137	-0.771538	-0.0817336	-0.170753	-0.506666	1.35929	0.377653	-0.187708	0.000135632	1.40815e-09	0.924571	0.648886	0.00046943	0	0.0879411	0.750611
BCluster7024_Consensus1	AT4G02010.1	3e-96	0.799	Protein kinase superfamily protein | chr4:881457-885222 FORWARD LENGTH=725	1	305	Down	Down	Down	Down	Down	Up	Down	Up	-1.20242	-0.0584815	-0.302162	-0.985634	-0.146646	0.145351	-0.103891	0.595343	0.000461575	0.941066	0.770054	0.328004	0.794101	0.877429	0.84431	0.12864
BSingletons31621	AT5G66190.1	7e-141	0.86	ATLFNR1, FNR1 | ferredoxin-NADP(+)-oxidoreductase 1 | chr5:26451203-26453012 REVERSE LENGTH=360	1	305	Down	Down	Down	Down	Up	Down	Down	Up	-1.2252	-0.518221	-0.716954	-0.559611	0.397021	-0.344666	-0.103348	0.408424	4.7275e-47	3.55271e-11	2.25215e-29	1.33844e-20	7.43324e-08	6.56281e-06	0.594347	1.6156e-07
BCluster5249_Consensus2	AT5G10160.1	1e-95	0.909	Thioesterase superfamily protein | chr5:3185819-3187159 FORWARD LENGTH=219	1	305	Up	Down	Up	Down	Up	Up	Up	Up	0.00856736	-0.668626	0.117731	-0.00404938	0.764975	1.57638	1.08454	0.713995	1.03032	0.142678	0.812838	0.987835	0.0189584	1.10122e-09	0.000620705	0.0591643
Contig33555	AT4G34135.1	5e-54	0.512	UGT73B2 | UDP-glucosyltransferase 73B2 | chr4:16345476-16347016 REVERSE LENGTH=483	1	305	Down	Down	Down	Up	Down	Down	Up	Up	-0.800435	-0.43194	-0.216382	0.649955	-0.0635445	-0.123892	0.898162	1.55645	0.208025	0.5722	0.772868	0.77379	0.881001	0.77287	0.0239968	1.00401e-11
Contig19861	AT2G33450.1	1e-13	0.652	Ribosomal L28 family | chr2:14173620-14174380 FORWARD LENGTH=143	1	305	Down	Down	Up	Down	Up	Up	Up	Up	-0.0746444	-0.37792	0.166631	-0.169473	0.748995	1.28398	0.840487	0.451234	0.844495	0.165501	0.758849	0.819272	2.89068e-05	1.06144e-11	2.34361e-06	0.136106
Contig14020	AT5G11450.1	7e-95	0.745	Mog1/PsbP/DUF1795-like photosystem II reaction center PsbP family protein | chr5:3654475-3656357 FORWARD LENGTH=297	1	305	Down	Down	Down	Down	Up	Up	Up	Up	-0.185638	-0.551239	-0.17525	-0.067458	1.37712	1.76817	0.616559	1.71565	1.04778	0.371451	0.765387	0.884093	8.01304e-07	1.86835e-11	0.282561	1.68485e-05
Contig12823	AT2G29660.1	3e-77	0.547	zinc finger (C2H2 type) family protein | chr2:12679346-12680467 FORWARD LENGTH=373	1	305	Down	Down	Up	Down	Up	Up	Up	Down	-0.803737	-0.727582	0.392512	-0.635447	0.157635	1.55962	1.01851	-0.213724	0.000359275	0.00375106	0.279436	0.0854353	0.911096	1.26429e-11	6.7038e-05	0.859122
Contig36363	AT4G31500.1	2e-66	0.418	CYP83B1, SUR2, RNT1, RED1, ATR4 | cytochrome P450, family 83, subfamily B, polypeptide 1 | chr4:15273677-15275271 REVERSE LENGTH=499	1	305	Down	Down	Down	Down	Up	Up	Up	Up	-0.583205	-0.868331	-0.608823	-0.783005	0.50277	0.643853	0.0355116	1.38653	0.576561	0.0458507	0.422513	0.739252	0.515648	0.0237239	1.0497	9.59797e-07
Contig34537	AT5G62550.1	2e-31	0.367	unknown protein; FUNCTIONS IN: molecular_function unknown; INVOLVED IN: biological_process unknown; LOCATED IN: plasma membrane; EXPRESSED IN: 17 plant structures; EXPRESSED DURING: 9 growth stages; Has 14949 Blast hits to 9947 proteins in 971 species: Archae - 43; Bacteria - 3248; Metazoa - 4424; Fungi - 1542; Plants - 562; Viruses - 55; Other Eukaryotes - 5075 (source: NCBI BLink). | chr5:25105…	1	305	Down	Down	Down	Down	Down	Up	Up	Down	-0.126468	-0.178821	-1.36552	-0.89136	-0.34667	0.109955	0.499573	-0.0905699	0.83418	0.97608	1.38848e-10	1.81577e-08	0.55054	0.800772	0.271078	0.84403
ASingletons44049	AT2G28000.1	2e-145	0.87	CPN60A, CH-CPN60A, SLP | chaperonin-60alpha | chr2:11926603-11929184 FORWARD LENGTH=586	1	305	Down	Down	Up	Down	Up	Up	Up	Up	-0.461911	-1.16267	0.0921171	-0.0233636	0.907513	0.945901	0.790804	0.743685	0.295923	8.73705e-10	0.832974	0.997836	2.86657e-06	5.25966e-08	0.000841536	0.00214631
Contig22332	AT4G15890.1	3e-90	0.604	binding | chr4:9017453-9022745 FORWARD LENGTH=1314	1	305	Down	Down	Up	Up	Up	Up	Up	Up	-0.467012	-0.448428	0.524302	0.000861929	0.553794	1.34811	2.62619	0.608921	0.922985	0.748273	0.66033	0.995519	0.676954	0.0212829	0.000280502	0.649279
Contig19492	AT1G28110.2	2e-116	0.599	SCPL45 | serine carboxypeptidase-like 45 | chr1:9804153-9806832 REVERSE LENGTH=461	1	305	Down	Down	Up	Up	Up	Up	Up	Up	-0.373145	-0.358631	0.203262	0.410128	0.0288388	0.894838	1.73965	0.280819	0.327999	0.484197	0.928563	0.500474	1.00788	0.00049611	4.3848e-07	0.805766
BCluster9041_Consensus1	AT2G37060.3	3e-70	0.778	NF-YB8 | nuclear factor Y, subunit B8 | chr2:15576336-15577660 FORWARD LENGTH=173	1	305	Down	Down	Down	Down	Down	Up	Up	Down	-0.197551	-0.0740325	-1.19379	-0.141459	-0.0987428	0.465572	0.224089	-0.187987	1.03242	0.887684	0.000151201	0.817747	0.854476	0.319577	0.835668	0.883931
Contig23912	AT4G24780.2	7e-159	0.849	Pectin lyase-like superfamily protein | chr4:12770631-12772227 REVERSE LENGTH=408	1	305	Down	Down	Down	Down	Up	Up	Up	Down	-0.529624	-0.757181	-0.561038	-0.595158	0.378707	1.08825	1.39196	-0.0899095	0.0360958	0.0131323	0.153871	0.0610683	0.214152	8.22048e-07	2.38009e-10	0.832447
Contig3989	AT4G20870.1	1e-91	0.644	FAH2, ATFAH2 | fatty acid hydroxylase 2 | chr4:11174620-11175878 REVERSE LENGTH=237	1	305	Down	Down	Up	Up	Up	Up	Up	Up	-0.158889	-0.420414	0.328382	0.269489	0.378707	1.55767	1.07097	0.177942	1.00692	0.290729	0.355683	0.454201	0.319459	5.31543e-11	3.51785e-06	0.856252
Contig18821	AT4G34131.1	1e-110	0.5	UGT73B3 | UDP-glucosyl transferase 73B3 | chr4:16343268-16344713 REVERSE LENGTH=481	1	305	Down	Down	Up	Down	Up	Up	Up	Up	-0.47486	-1.38915	0.0041097	-0.435437	0.0683672	1.40058	0.881993	0.811026	0.515752	2.78991e-09	0.983003	0.666946	0.855728	3.90696e-12	2.62371e-05	0.000238612
Contig4659	AT4G38400.1	1e-50	0.467	ATEXLA2, EXPL2, ATEXPL2, ATHEXP BETA 2.2, EXLA2 | expansin-like A2 | chr4:17978675-17979665 REVERSE LENGTH=265	1	305	Down	Down	Down	Down	Up	Up	Up	Up	-0.818421	-1.28162	-0.215362	-0.868627	0.773462	2.19013	2.13608	1.20889	1.33966e-57	6.55729e-164	0.000217407	2.25378e-60	3.49717e-11	6.60592e-11	3.18571e-11	0
Contig19548	AT3G55330.1	3e-90	0.662	PPL1 | PsbP-like protein 1 | chr3:20514031-20515275 REVERSE LENGTH=230	1	305	Down	Down	Down	Down	Up	Up	Up	Up	-0.631771	-0.373466	-0.363757	-0.121824	1.10399	0.968816	0.988186	1.20935	0.00136062	0.159183	0.19756	0.903003	7.44928e-11	1.19657e-08	3.02908e-07	4.16239e-06
Contig24270	AT2G37660.1	3e-120	0.799	NAD(P)-binding Rossmann-fold superfamily protein | chr2:15795481-15796977 REVERSE LENGTH=325	1	305	Down	Down	Up	Down	Up	Up	Up	Up	-0.169856	-0.479724	0.229135	-0.245348	0.928024	1.03608	1.04388	1.37937	0.800851	0.0173764	0.461422	0.452146	1.2205e-10	1.21652e-11	5.77947e-09	0
Contig14721	AT2G06210.1	1e-11	0.36	ELF8, VIP6 | binding | chr2:2429108-2436588 REVERSE LENGTH=1091	1	305	Down	Down	Up	Up	Up	Up	Up	Up	-0.136863	-0.618353	0.896856	0.0649923	0.138757	1.7778	1.73965	0.681984	0.905018	0.605729	0.32117	1.0225	0.878985	0.00033394	0.00680365	0.768924
Contig26814	AT2G40490.1	2e-151	0.771	HEME2 | Uroporphyrinogen decarboxylase | chr2:16912961-16914988 FORWARD LENGTH=394	1	305	Down	Down	Up	Down	Up	Up	Up	Up	-0.1421	-0.265753	0.355904	-0.0694931	1.19326	0.961603	1.40362	1.20179	0.98378	0.673537	0.332523	0.859832	3.16631e-10	4.27595e-06	3.07707e-10	6.61211e-06
Contig7924	AT1G29930.1	5e-100	0.878	CAB1, AB140, CAB140, LHCB1.3 | chlorophyll A/B binding protein 1 | chr1:10478071-10478874 FORWARD LENGTH=267	1	305	Down	Down	Down	Down	Up	Up	Up	Up	-0.335743	-0.653182	-0.410886	-1.26639	0.854281	0.990431	0.607706	0.689701	2.1e-26	7.0647e-129	9.28928e-64	8.25547e-68	0	0	1.55827e-09	0
Contig6923	AT4G15093.1	2e-106	0.575	catalytic LigB subunit of aromatic ring-opening dioxygenase family | chr4:8618454-8619472 FORWARD LENGTH=269	1	305	Down	Down	Down	Down	Up	Up	Up	Up	-0.489467	-0.051769	-1.03513	-0.720883	0.00423688	1.00019	1.71954	0.811026	0.140068	0.886845	4.02158e-09	5.06666e-06	0.983277	4.87103e-06	2.31072e-09	0.000238543
Contig26254	AT2G35520.1	1e-62	0.891	DAD2 | Defender against death (DAD family) protein | chr2:14921587-14922657 FORWARD LENGTH=115	1	305	Down	Down	Down	Up	Up	Up	Up	Up	-1.11718	-0.544128	-0.00781812	0.125293	0.020112	0.583195	0.230451	0.273147	1.0198e-05	0.0335473	1.06144	0.950354	1.00851	0.00533671	0.659683	0.569933
Contig22970	AT1G49710.1	4e-126	0.675	FUT12, ATFUT12, FUCTB, FUCT2 | fucosyltransferase 12 | chr1:18391622-18393769 REVERSE LENGTH=513	1	305	Down	Down	Up	Down	Up	Up	Up	Up	-0.265226	-0.966276	0.0304383	-0.263214	0.215436	0.912728	1.04375	0.299962	0.27138	2.12416e-17	0.913601	0.186227	0.522494	2.30318e-11	0	0.301009
Contig35743	AT1G50900.1	4e-62	0.811	GDC1 | Ankyrin repeat family protein | chr1:18866272-18867014 FORWARD LENGTH=175	1	305	Down	Down	Up	Down	Up	Up	Up	Up	-0.123757	-0.387886	0.262877	-0.0228256	0.602704	1.05897	0.796019	0.672729	0.930339	0.04455	0.267485	0.986119	0.000106223	1.07865e-11	1.07803e-06	0.000345841
ACluster226_Consensus2	AT1G38065.1	2e-34	0.527	O-fucosyltransferase family protein | chr1:14289906-14292060 REVERSE LENGTH=470	1	305	Down	Down	Down	Down	Up	Up	Up	Up	-0.124906	-1.15713	-0.161203	-0.825886	0.0683672	1.81452	2.30323	0.733331	0.968811	1.93604e-13	0.759515	4.17347e-07	0.871603	0	1.29557e-11	0.0745001
Contig31134	AT4G19950.1	5e-26	0.413	unknown protein; BEST Arabidopsis thaliana protein match is: unknown protein (TAIR:AT5G44860.1); Has 338 Blast hits to 330 proteins in 72 species: Archae - 2; Bacteria - 94; Metazoa - 7; Fungi - 0; Plants - 232; Viruses - 0; Other Eukaryotes - 3 (source: NCBI BLink). | chr4:10809977-10810942 FORWARD LENGTH=321	1	305	Down	Down	Up	Up	Up	Up	Up	Up	-1.20701	-0.511211	0.0317507	0.0129038	0.169168	0.713668	0.227144	0.411191	2.46058e-06	0.0108281	0.942867	1.0372	0.736545	2.2731e-05	0.586998	0.0581897
Contig26933	AT1G11680.1	4e-146	0.81	CYP51G1, EMB1738, CYP51A2, CYP51 | CYTOCHROME P450 51G1 | chr1:3938925-3940585 FORWARD LENGTH=488	1	305	Down	Down	Up	Down	Up	Up	Up	Up	-0.0543181	-0.13826	0.556559	-0.000496815	0.778111	1.12572	1.05252	0.733502	0.876502	0.734901	2.18337e-05	0.997765	1.36748e-08	1.88787e-11	2.41984e-11	8.17285e-08
Contig9509	AT5G42240.1	9e-156	0.757	scpl42 | serine carboxypeptidase-like 42 | chr5:16888717-16890931 FORWARD LENGTH=473	1	305	Up	Down	Down	Down	Down	Up	Up	Up	0.0475615	-1.42825	-0.961125	-0.742363	-0.235025	0.163197	0.89749	1.42466	0.994874	0.000143977	0.0609596	0.292163	0.866893	0.810283	0.0805913	3.2646e-07
Contig690	AT4G28100.1	1e-118	0.701	unknown protein; FUNCTIONS IN: molecular_function unknown; INVOLVED IN: biological_process unknown; LOCATED IN: anchored to plasma membrane, anchored to membrane; EXPRESSED IN: 23 plant structures; EXPRESSED DURING: 14 growth stages; BEST Arabidopsis thaliana protein match is: unknown protein (TAIR:AT3G18050.1); Has 30201 Blast hits to 17322 proteins in 780 species: Archae - 12; Bacteria - 1396; …	1	305	Down	Down	Down	Up	Up	Up	Up	Down	-0.727372	-0.608085	-0.00518006	0.396031	0.743528	1.29856	0.835135	-0.142465	0.120027	0.229599	1.03451	0.0437035	0.0186912	2.44691e-07	0.0175563	0.773132
Contig383	AT4G38400.1	7e-91	0.534	ATEXLA2, EXPL2, ATEXPL2, ATHEXP BETA 2.2, EXLA2 | expansin-like A2 | chr4:17978675-17979665 REVERSE LENGTH=265	1	305	Down	Down	Down	Down	Up	Up	Up	Up	-0.0915025	-0.457445	-0.718646	-0.425902	0.305557	1.02454	0.841326	0.399444	0.9555	0.000520232	9.59593e-08	0.00249202	0.0821208	8.04387e-12	3.29188e-11	0.00883052
Contig825	AT1G22360.2	1e-123	0.513	AtUGT85A2, UGT85A2 | UDP-glucosyl transferase 85A2 | chr1:7895068-7897527 REVERSE LENGTH=469	1	305	Down	Down	Down	Down	Up	Down	Down	Up	-1.01054	-0.494025	-0.189394	-3.51997	0.489073	-0.207702	-0.221145	1.62204	2.61376e-05	0.0845452	0.805141	0.0459773	0.0451223	0.555988	0.881986	0
Contig19776	AT1G10370.1	1e-82	0.632	GST30, ATGSTU17, GST30B, ERD9 | Glutathione S-transferase family protein | chr1:3397274-3398273 REVERSE LENGTH=227	1	305	Down	Down	Up	Down	Down	Up	Up	Up	-0.130437	-0.324754	0.11378	-0.666048	-0.124278	1.1901	1.08848	0.737026	0.858504	0.0290644	0.796082	4.47844e-07	0.690592	8.17215e-12	1.35362e-12	4.38554e-09
Contig4405	AT3G04810.2	4e-53	0.484	ATNEK2, NEK2 | NIMA-related kinase 2 | chr3:1318096-1321101 FORWARD LENGTH=606	1	305	Down	Down	Up	Up	Up	Up	Up	Up	-0.288042	-0.580878	0.758767	0.550419	0.0437052	0.823693	1.20192	0.386529	0.914417	0.37602	0.149953	0.422039	0.978154	0.0278502	0.000254316	0.6414
Contig20075	AT3G07800.1	3e-102	0.704	Thymidine kinase | chr3:2489944-2490935 REVERSE LENGTH=238	1	305	Down	Up	Down	Down	Up	Up	Up	Up	-0.220927	0.263003	-0.128235	-0.783005	0.97107	1.36519	2.41021	1.47399	1.02821	0.785788	0.834106	0.133775	0.00316878	1.74073e-05	8.82618e-07	9.9521e-07
Contig4489	AT4G13720.1	3e-116	0.812	Inosine triphosphate pyrophosphatase family protein | chr4:7967166-7968894 REVERSE LENGTH=206	1	305	Down	Down	Down	Up	Up	Up	Up	Down	-0.0125595	-0.255783	-0.189944	0.0809338	0.0106517	0.780586	1.22204	-0.434501	1.05048	0.839325	0.937786	0.874755	0.972051	0.0383	0.000830761	0.612918
Contig21537	AT1G80520.1	5e-27	0.55	Sterile alpha motif (SAM) domain-containing protein | chr1:30276481-30277059 FORWARD LENGTH=192	1	305	Down	Up	Up	Down	Down	Up	Up	Up	-0.458329	0.10654	0.127102	-0.19198	-0.0311685	0.988218	1.0768	0.247125	0.214369	0.803814	0.861277	0.836945	0.996873	3.82358e-06	2.60654e-05	0.714965
Contig18920	AT5G03670.1	3e-41	0.429	unknown protein; BEST Arabidopsis thaliana protein match is: unknown protein (TAIR:AT2G36420.1); Has 700 Blast hits to 624 proteins in 104 species: Archae - 0; Bacteria - 18; Metazoa - 333; Fungi - 60; Plants - 73; Viruses - 24; Other Eukaryotes - 192 (source: NCBI BLink). | chr5:947311-949898 FORWARD LENGTH=516	1	305	Down	Down	Down	Down	Down	Down	Up	Up	-1.0605	-0.292249	-0.00766747	-0.090286	-0.156193	-0.0269251	0.243459	0.207022	2.25015e-07	0.361204	1.06101	0.826148	0.687149	0.962466	0.506481	0.555996
Contig32718	AT1G47230.1	3e-129	0.539	CYCA3;4 | CYCLIN A3;4 | chr1:17306752-17308587 FORWARD LENGTH=369	1	305	Down	Down	Up	Down	Up	Up	Up	Up	-0.576929	-0.0333905	0.360803	-0.809477	0.830207	1.79815	0.836608	1.03562	0.722424	1.03544	0.715116	0.278514	0.209448	6.60649e-05	0.256698	0.062431
Contig21247	AT3G47690.1	7e-77	0.706	ATEB1A, EB1A, ATEB1H2 | microtubule end binding protein EB1A | chr3:17581353-17583346 FORWARD LENGTH=276	1	305	Down	Down	Down	Down	Up	Up	Up	Up	-0.324407	-0.895887	-0.495461	-0.216779	0.845975	0.826162	2.0445	0.819488	0.879804	0.180946	0.636297	0.95518	0.415018	0.194661	0.000284998	0.437918
Contig29334	AT3G02780.1	6e-139	0.852	IPP2, IPIAT1, IDI2 | isopentenyl pyrophosphate:dimethylallyl pyrophosphate isomerase 2 | chr3:602578-604648 REVERSE LENGTH=284	1	305	Down	Down	Up	Down	Up	Up	Up	Up	-0.587806	-0.87211	0.0134525	-0.234568	0.642102	1.89066	1.19808	1.22879	0.00321062	4.19814e-08	1.0323	0.580696	0.00164104	0	1.53894e-11	0
Contig34476	AT5G58250.1	1e-68	0.738	unknown protein; FUNCTIONS IN: molecular_function unknown; INVOLVED IN: biological_process unknown; LOCATED IN: thylakoid, chloroplast; EXPRESSED IN: 22 plant structures; EXPRESSED DURING: 14 growth stages; CONTAINS InterPro DOMAIN/s: Protein of unknown function DUF2488 (InterPro:IPR019616); Has 1807 Blast hits to 1807 proteins in 277 species: Archae - 0; Bacteria - 0; Metazoa - 736; Fungi - 347;…	1	305	Up	Down	Down	Up	Up	Up	Up	Up	0.0706451	-0.656321	-0.0249008	0.0501953	1.83775	1.7845	1.71108	1.23871	0.862839	0.000379281	0.986261	0.852146	0	2.25919e-12	0	1.78876e-10
Contig22742	ATCG00040.1	1e-25	0.549	MATK | maturase K | chrC:2056-3636 REVERSE LENGTH=526	1	305	Down	Down	Up	Down	Up	Up	Up	Down	-0.62621	-0.542863	0.41269	-0.420435	0.0132257	1.05861	0.58977	-0.434501	0.321141	0.0971778	0.42075	0.333142	1.02775	2.58514e-06	0.138417	0.612965
Contig19908	AT4G16410.1	1e-27	0.739	unknown protein; CONTAINS InterPro DOMAIN/s: Protein of unknown function DUF751 (InterPro:IPR008470); Has 30201 Blast hits to 17322 proteins in 780 species: Archae - 12; Bacteria - 1396; Metazoa - 17338; Fungi - 3422; Plants - 5037; Viruses - 0; Other Eukaryotes - 2996 (source: NCBI BLink). | chr4:9262019-9262576 REVERSE LENGTH=185	1	305	Down	Down	Down	Down	Up	Up	Up	Up	-1.59816	-0.233328	-0.395528	-0.0972792	0.616988	0.826162	0.909405	0.674105	6.68275e-07	0.78689	0.434143	0.779676	0.0714526	0.00187802	0.00207055	0.097274
Contig447	AT5G07010.1	2e-72	0.408	ATST2A, ST2A | sulfotransferase 2A | chr5:2174960-2176039 REVERSE LENGTH=359	1	305	Down	Down	Down	Down	Down	Up	Up	Down	-1.03817	-1.15414	-0.466765	-0.220917	-0.280437	1.10174	0.919663	-0.0285089	0.00084166	2.56436e-06	0.224521	0.876698	0.50488	3.79223e-08	6.82279e-05	0.989213
Contig5079	gi|18149181|dbj|BAB83507.1|	2e-70	0.57	ribosome-inactivating protein [Spinacia oleracea]_x0001_ribosome-inactivating protein [Spinacia oleracea]	1	305	Down	Down	Down	Up	Up	Up	Up	Up	-0.551901	-0.83571	-0.143989	0.104252	1.02989	0.75281	1.38177	1.45978	0.063808	0.000648545	0.767383	0.790622	0.000181284	0.00171507	9.05474e-08	1.44227e-06
Contig18808	AT3G14110.2	4e-112	0.768	FLU | Tetratricopeptide repeat (TPR)-like superfamily protein | chr3:4676222-4677010 REVERSE LENGTH=232	1	305	Down	Down	Down	Up	Up	Up	Up	Up	-0.673722	-0.704768	-0.011751	0.259495	0.845975	1.35249	1.15099	0.402125	0.30262	0.0645512	1.05999	0.816948	0.0141439	6.15206e-07	0.000105093	0.619086
Contig26108	AT3G27690.1	8e-169	0.89	LHCB2.4, LHCB2.3, LHCB2 | photosystem II light harvesting complex gene 2.3 | chr3:10256002-10256921 FORWARD LENGTH=266	1	305	Down	Down	Down	Down	Up	Up	Up	Up	-0.263959	-0.902419	-0.659705	-0.966892	1.07297	1.28888	0.520206	0.618237	0.0655352	1.02047e-35	2.94874e-53	5.10574e-12	1.98395e-11	8.75808e-11	3.26778e-10	2.69799e-10
Contig18653	AT3G13230.1	4e-107	0.785	RNA-binding KH domain-containing protein | chr3:4270423-4271070 FORWARD LENGTH=215	1	305	Down	Down	Up	Down	Up	Up	Up	Up	-0.287623	-1.03692	0.583871	-0.322031	0.12473	0.549862	0.684604	0.162715	0.127661	7.88502e-16	0.000540718	0.14071	0.778137	0.0042837	0.00825396	0.854822
Contig14594	AT1G64770.1	4e-123	0.56	NDF2, NDH45 | NDH-dependent cyclic electron flow 1 | chr1:24057549-24059415 FORWARD LENGTH=348	1	305	Down	Down	Down	Down	Up	Up	Up	Up	-0.578373	-1.32196	-1.11508	-0.388373	0.376035	0.333047	0.356831	0.730483	0.0909872	9.64761e-10	1.39907e-10	0.00568114	0.233749	0.422376	0.560298	0.018318
Contig27988	AT5G13870.1	2e-175	0.769	EXGT-A4, XTH5 | xyloglucan endotransglucosylase/hydrolase 5 | chr5:4475089-4476217 REVERSE LENGTH=293	1	305	Down	Down	Down	Down	Up	Up	Up	Up	-0.211526	-0.530066	-0.0100345	-0.43948	0.210811	1.67826	1.12167	0.724851	0.941329	0.168738	1.05882	0.663459	0.69115	0	3.18216e-06	0.0136798
Contig26797	AT3G15840.5	1e-119	0.761	PIFI | post-illumination chlorophyll fluorescence increase | chr3:5356782-5358265 REVERSE LENGTH=248	1	305	Down	Down	Down	Down	Up	Down	Down	Up	-0.235169	-0.525787	-1.14252	-0.53882	0.301731	-0.16706	-0.176831	0.123494	0.9175	0.0382671	8.398e-37	4.56621e-24	0.410751	0.810108	0.794899	0.787306
Contig18529	AT3G14930.2	0	0.734	HEME1 | Uroporphyrinogen decarboxylase | chr3:5020675-5022577 FORWARD LENGTH=418	1	305	Down	Down	Up	Down	Up	Up	Up	Up	-0.104442	-0.445989	0.197573	-0.0167509	1.08773	1.34811	1.13992	1.32022	0.787926	0.0634781	0.734333	1.02055	1.12872e-09	0	9.33505e-08	4.22884e-09
Contig45384	gi|224116420|ref|XP_002317295.1|	1e-101	0.673	predicted protein [Populus trichocarpa]_x0001_predicted protein [Populus trichocarpa]	1	305	Down	Down	Down	Down	Up	Up	Up	Down	-1.95244	-0.518817	-0.810633	-0.267515	2.19765	2.17012	0.22565	-0.135424	0.560553	0.869033	7.0272e-05	0.0126449	0.000455195	0.000570177	0.846244	0.929847
Contig716	AT3G16180.1	2e-116	0.527	Major facilitator superfamily protein | chr3:5481477-5484943 REVERSE LENGTH=591	1	305	Down	Up	Up	Down	Down	Up	Up	Up	-1.13686	0.507178	0.360803	-1.51997	-0.575489	1.91927	0.35744	0.778846	0.319225	0.875596	0.897347	0.228893	0.716098	2.21603e-05	0.884253	0.268729
BSingletons72681	ATCG00810.1	7e-54	0.731	RPL22 | ribosomal protein L22 | chrC:83467-83949 REVERSE LENGTH=160	1	305	Down	Down	Up	Up	Up	Up	Up	Up	-0.19008	-0.376483	0.318699	0.0188397	0.629324	1.05149	0.967797	0.211014	0.533795	0.00214252	0.0604013	0.942552	4.94117e-10	1.44433e-12	3.11558e-11	0.405601
Contig28459	AT5G23300.1	0	0.852	PYRD | pyrimidine d | chr5:7847792-7850243 REVERSE LENGTH=460	1	305	Up	Down	Up	Up	Up	Up	Up	Up	0.0100868	-0.250202	0.184726	0.134255	0.00277887	0.879082	1.37747	0.886602	1.03393	0.935427	0.757003	0.825363	0.991367	0.0425445	6.80947e-05	0.0416328
Contig12424	AT4G09010.1	2e-102	0.754	APX4, TL29 | ascorbate peroxidase 4 | chr4:5777502-5779338 REVERSE LENGTH=349	1	305	Down	Down	Down	Down	Up	Up	Up	Up	-0.407693	-0.209352	-0.122254	-0.265533	1.21504	1.30907	1.48909	1.04529	0.00909804	0.258355	0.72559	0.0715348	1.01949e-11	0	0	1.24961e-11
Contig19907	AT1G52190.1	4e-113	0.501	Major facilitator superfamily protein | chr1:19434671-19438673 FORWARD LENGTH=607	1	305	Down	Down	Up	Down	Up	Up	Up	Up	-0.0195527	-1.3135	1.93934	-0.572438	1.18384	4.14067	2.12939	0.504365	1.05032	0.301581	1.55794e-05	0.898671	0.142126	0.000431967	5.34934e-05	0.41667
Contig246	AT3G54180.1	0	0.832	CDC2B, CDKB1;1 | cyclin-dependent kinase B1;1 | chr3:20059882-20061250 FORWARD LENGTH=309	1	305	Down	Down	Down	Down	Up	Up	Up	Up	-0.73671	-1.01321	-0.0735996	-0.6599	0.444931	0.836215	1.36643	0.597676	0.209042	0.00936936	0.894312	0.0387958	0.416119	0.00870147	5.9559e-05	0.244091
Contig18759	AT2G16430.2	0	0.782	PAP10, ATPAP10 | purple acid phosphatase 10 | chr2:7120502-7122772 REVERSE LENGTH=468	1	305	Down	Down	Up	Down	Up	Up	Up	Up	-0.335767	-0.46949	0.755082	-0.624079	2.26101	1.41523	0.829721	1.29342	0.966066	0.789624	0.24078	0.20408	0.000748432	0.00404395	0.287105	0.0474777
Contig18856	AT5G56890.1	2e-139	0.619	Protein kinase superfamily protein | chr5:23010801-23015559 REVERSE LENGTH=1113	1	305	Down	Down	Down	Down	Up	Up	Down	Up	-1.06121	-0.755089	-0.254417	-0.830819	0.108725	0.761089	-0.115774	0.36742	8.40354e-07	0.000262873	0.481019	8.05795e-06	0.856151	9.19209e-06	0.849346	0.175117
Contig20223	AT4G28080.1	2e-161	0.691	Tetratricopeptide repeat (TPR)-like superfamily protein | chr4:13948993-13957840 REVERSE LENGTH=1819	1	305	Down	Down	Down	Down	Up	Down	Down	Up	-1.01871	-0.810998	-1.71115	-1.36994	0.703083	-0.436157	-0.0776039	0.57519	9.55385e-09	0.000117927	4.49971e-09	2.08355e-08	0.000896267	0.138224	0.836307	0.0267474
Contig34881	AT5G17920.2	0	0.836	ATCIMS | Cobalamin-independent synthase family protein | chr5:5935771-5939195 FORWARD LENGTH=765	1	305	Down	Up	Down	Down	Up	Down	Up	Up	-0.321844	0.0123501	-0.220189	-1.07905	0.194323	-0.734157	0.362698	0.497778	5.5696e-08	0.934818	0.0169731	1.71429e-26	0.00454979	2.67912e-39	3.93914e-07	1.22438e-10
Contig13426	AT5G54190.1	2e-179	0.847	PORA | protochlorophyllide oxidoreductase A | chr5:21991183-21992773 REVERSE LENGTH=405	1	305	Down	Down	Down	Down	Up	Up	Up	Up	-0.279249	-0.823063	-0.884353	-0.713981	1.4636	2.41007	1.78433	1.43529	0.502413	6.98754e-06	5.59226e-29	7.85419e-12	4.89771e-12	1.15881e-12	1.65608e-11	0
Contig28165	AT1G07320.4	3e-97	0.613	RPL4 | ribosomal protein L4 | chr1:2249190-2250173 FORWARD LENGTH=278	1	305	Down	Down	Down	Up	Up	Up	Up	Up	-0.0761739	-0.369818	-0.133961	0.0934674	1.2964	1.36673	0.764319	1.10763	0.846571	0.091561	0.71098	0.837751	5.10829e-12	1.18833e-11	2.97079e-05	6.1089e-09
Contig26969	AT1G74710.1	3e-144	0.641	EDS16, ICS1, SID2, ATICS1 | ADC synthase superfamily protein | chr1:28070391-28073898 FORWARD LENGTH=569	1	305	Down	Down	Down	Up	Up	Up	Up	Up	-0.107717	-0.755857	-0.325697	0.266626	0.705797	0.978165	1.19202	0.517459	0.879629	0.104185	0.606661	0.865984	0.17221	0.0121735	4.17441e-05	0.358553
Contig7349	AT2G45570.1	5e-141	0.482	CYP76C2 | cytochrome P450, family 76, subfamily C, polypeptide 2 | chr2:18779935-18781922 REVERSE LENGTH=512	1	305	Down	Down	Down	Down	Up	Up	Up	Up	-0.713652	-0.330007	-0.334803	-0.100256	1.75803	3.49204	3.06157	2.55645	0.0522507	0.56003	0.402974	1.00602	0	2.68489e-10	4.77786e-07	9.62507e-10
Contig44659	AT3G27060.1	6e-176	0.823	TSO2, ATTSO2 | Ferritin/ribonucleotide reductase-like family protein | chr3:9979971-9981057 REVERSE LENGTH=332	1	305	Down	Up	Up	Down	Up	Up	Up	Up	-0.383073	0.235796	0.758767	-0.54269	1.20587	2.01554	1.3801	1.81103	0.920116	0.954033	0.149923	0.774558	0.0198321	1.85057e-06	0.00316585	5.4282e-06
Contig20301	AT5G12380.1	2e-111	0.528	ANNAT8 | annexin 8 | chr5:4009223-4010687 FORWARD LENGTH=316	1	305	Down	Down	Down	Down	Down	Up	Up	Up	-0.382583	-2.18129	-0.216964	-0.976828	-0.888564	1.32212	2.34608	0.935867	0.473759	1.18432e-22	0.861191	0.00147794	0.0378833	0.00176412	8.82254e-07	0.0107137
Contig11956	AT1G67070.1	1e-160	0.563	DIN9, PMI2 | Mannose-6-phosphate isomerase, type I | chr1:25042324-25044412 FORWARD LENGTH=441	1	305	Down	Down	Down	Down	Up	Down	Up	Up	-1.00049	-0.362808	-0.209052	-0.68375	0.20065	-0.239847	0.159029	0.073563	4.56536e-18	0.034096	0.585935	0.000888931	0.418833	0.27411	0.800354	0.837636
Contig19225	AT3G52500.1	1e-120	0.505	Eukaryotic aspartyl protease family protein | chr3:19465644-19467053 REVERSE LENGTH=469	1	305	Down	Down	Up	Up	Up	Up	Up	Up	-0.381796	-0.374427	0.272987	0.0725128	0.802213	1.49537	1.39301	1.35245	0.00219436	0.00139891	0.0102745	0.944818	7.70185e-11	2.56175e-11	3.1869e-11	0
Contig19126	AT1G17650.1	3e-171	0.764	GLYR2, GR2 | glyoxylate reductase 2 | chr1:6069594-6071964 REVERSE LENGTH=358	1	305	Down	Down	Down	Down	Up	Up	Up	Up	-0.265226	-0.59581	-0.124183	-0.203895	1.05401	0.968996	1.14141	0.76504	0.835952	0.0456577	0.853247	0.698597	3.47311e-08	8.86066e-07	4.32425e-06	0.0161854
Contig826	AT3G52870.1	9e-144	0.656	IQ calmodulin-binding motif family protein | chr3:19593365-19595686 REVERSE LENGTH=456	1	305	Down	Down	Up	Up	Up	Up	Up	Up	-0.215473	-0.550998	0.453913	0.079639	0.116064	1.34811	1.0394	0.456918	0.826409	0.0601305	0.229723	0.871616	0.742493	1.84228e-10	0.000237645	0.318266
Contig15936	AT1G67320.2	0	0.744	DNA primase, large subunit family | chr1:25205520-25208966 REVERSE LENGTH=454	1	305	Down	Up	Up	Down	Up	Up	Up	Up	-0.537401	0.159255	0.524302	-0.935008	1.1079	0.879082	1.90902	0.605363	0.911812	0.833018	0.545704	0.522445	0.00202679	0.0425585	4.60984e-06	0.443279
Contig2018	AT1G27770.2	8e-94	0.739	ACA1, PEA1 | autoinhibited Ca2+-ATPase 1 | chr1:9671912-9676010 REVERSE LENGTH=946	1	305	Down	Down	Up	Down	Up	Up	Up	Up	-0.0934508	-0.317694	0.0255783	-0.0281171	1.94696	1.42729	1.23617	1.11494	1.04018	0.199758	0.969319	0.944091	6.40844e-12	0	0	2.19375e-10
Contig14759	AT4G32551.1	0	0.665	LUG, RON2 | LisH dimerisation motif;WD40/YVTN repeat-like-containing domain | chr4:15707863-15713359 FORWARD LENGTH=931	1	305	Up	Down	Down	Down	Up	Up	Up	Up	0.0973145	-1.09752	-0.46636	-0.203497	0.476832	0.729063	1.27179	0.675506	0.887527	0.000592555	0.362242	0.866355	0.363003	0.0474564	3.24588e-06	0.0487907
Contig79	AT5G38200.1	0	0.646	Class I glutamine amidotransferase-like superfamily protein | chr5:15256383-15258474 FORWARD LENGTH=436	1	305	Down	Down	Up	Down	Up	Up	Up	Down	-0.768727	-2.2882	2.38465	-2.05048	0.662375	1.98554	1.66926	-1.48794	0.00139727	9.76011e-13	1.89652e-05	6.82183e-08	0.0922489	4.63848e-09	2.36471e-05	0.00430102
Contig770	AT4G31500.1	2e-95	0.478	CYP83B1, SUR2, RNT1, RED1, ATR4 | cytochrome P450, family 83, subfamily B, polypeptide 1 | chr4:15273677-15275271 REVERSE LENGTH=499	1	305	Down	Down	Up	Down	Up	Up	Down	Up	-1.15407	-0.778818	0.0648703	-1.46552	0.131561	0.137795	-0.0900192	1.04949	0.00533962	0.00780532	0.932612	0.094895	0.78068	0.783889	0.903111	3.37594e-05
BCluster963_Consensus1	AT3G06190.1	2e-49	0.669	ATBPM2, BPM2 | BTB-POZ and MATH domain 2 | chr3:1874577-1876575 REVERSE LENGTH=406	1	305	Down	Down	Down	Down	Up	Up	Up	Up	-0.393695	-0.454528	-0.910317	-1.23671	0.103582	0.289628	0.442146	0.228107	5.84183e-14	1.87445e-22	3.17494e-42	6.64383e-39	0.167586	8.11483e-09	3.74741e-10	0.000112784
Contig18829	AT1G29670.1	3e-102	0.486	GDSL-like Lipase/Acylhydrolase superfamily protein | chr1:10375843-10377717 FORWARD LENGTH=363	1	305	Down	Down	Down	Down	Up	Up	Up	Up	-0.830448	-1.13874	-0.366381	-0.597973	0.842808	1.28719	1.033	1.6286	0.0848314	0.00286842	0.747262	0.648463	0.0453038	4.96684e-05	0.00630613	2.98274e-06
Contig206	AT2G15490.1	4e-52	0.364	UGT73B4 | UDP-glycosyltransferase 73B4 | chr2:6761750-6763398 FORWARD LENGTH=484	1	305	Down	Down	Up	Down	Up	Up	Up	Up	-0.524034	-1.51578	0.323142	-0.239862	0.0941879	1.26999	0.909981	0.372512	0.000328824	3.05962e-54	0.038511	0.825907	0.780124	1.91657e-11	4.22369e-11	0.00436366
Contig19386	AT3G03080.1	4e-168	0.694	Zinc-binding dehydrogenase family protein | chr3:698530-700278 REVERSE LENGTH=350	1	305	Down	Down	Down	Down	Down	Up	Down	Up	-0.0779694	-2.33295	-1.25063	-0.449581	-0.32395	0.192836	-0.0258889	1.14142	0.955349	5.91767e-08	0.218992	0.797984	0.836141	0.837413	1.0711	0.403478
Contig23426	AT3G56040.1	0	0.718	UGP3 | UDP-glucose pyrophosphorylase 3 | chr3:20792689-20797482 REVERSE LENGTH=883	1	305	Down	Down	Down	Down	Up	Up	Up	Up	-0.592896	-0.641073	-0.634897	-0.161284	0.274818	0.19131	1.38915	0.23998	0.517235	0.2274	0.219125	0.803272	0.846087	0.868233	0.000231434	0.89697
Contig21662	AT1G10640.1	0	0.682	Pectin lyase-like superfamily protein | chr1:3515478-3517807 REVERSE LENGTH=532	1	305	Down	Down	Down	Down	Up	Up	Up	Up	-0.39331	-0.708403	-0.472272	-0.991998	0.554758	0.582249	1.4568	1.26444	7.8327e-07	6.2414e-29	1.46286e-07	1.15306e-19	2.86357e-10	2.82253e-10	1.27424e-11	3.20951e-11
Contig33029	AT4G23820.1	6e-172	0.748	Pectin lyase-like superfamily protein | chr4:12397217-12400050 REVERSE LENGTH=444	1	305	Down	Down	Up	Down	Up	Up	Up	Up	-0.179455	-0.381005	0.000400968	-1.1374	0.138566	0.588781	0.588368	0.749099	0.372628	0.00657267	0.997265	3.10143e-08	0.679982	5.5322e-07	1.00062e-05	2.9825e-10
ACluster3212_Consensus1	AT3G03780.3	1e-162	0.879	ATMS2, MS2 | methionine synthase 2 | chr3:957602-960740 FORWARD LENGTH=765	1	305	Down	Down	Down	Down	Down	Down	Up	Up	-0.471353	-0.142285	-0.000166985	-1.13898	-0.0753683	-0.450181	0.282109	0.343813	1.69876e-14	0.123715	0.998649	2.09432e-21	0.559733	2.88166e-16	0.000398206	1.02211e-07
Contig14560	AT2G18570.1	1e-53	0.318	UDP-Glycosyltransferase superfamily protein | chr2:8063429-8064841 FORWARD LENGTH=470	1	305	Down	Down	Down	Down	Up	Up	Up	Down	-1.56387	-1.17844	-0.845648	-1.08701	0.850187	0.369279	1.5418	-0.0948514	0.00091777	1.71866e-05	0.00230691	0.101692	0.00571441	0.418935	1.68626e-11	0.839291
Contig12772	AT1G13790.1	5e-58	0.415	XH/XS domain-containing protein | chr1:4727438-4730229 FORWARD LENGTH=736	1	305	Down	Down	Down	Down	Up	Up	Up	Up	-0.307201	-0.654702	-0.507522	-1.00603	0.751468	0.908894	0.720527	0.733901	4.04428e-15	2.64631e-90	2.13015e-57	9.49114e-33	0	0	0	9.32579e-12
Contig18340	AT1G03220.1	2e-100	0.446	Eukaryotic aspartyl protease family protein | chr1:787143-788444 FORWARD LENGTH=433	1	305	Down	Down	Up	Up	Up	Up	Up	Up	-0.160476	-1.82678	0.162933	0.0170578	0.29366	1.39922	2.55907	1.11299	0.765118	1.68215e-57	0.752534	1.02914	0.216245	0	3.70564e-12	1.20723e-11
Contig48976	AT3G13690.1	0	0.744	Protein kinase protein with adenine nucleotide alpha hydrolases-like domain | chr3:4486920-4490011 FORWARD LENGTH=753	1	305	Down	Down	Up	Down	Up	Up	Up	Up	-0.0417058	-0.632028	0.54907	-0.192805	1.11417	1.45543	0.877896	1.3947	1.01324	0.327619	0.514145	0.890415	0.00506064	1.46081e-06	0.076108	0.00121924
BCluster9181_Consensus1	AT4G04610.1	0	0.829	APR1, APR, PRH19, ATAPR1 | APS reductase 1 | chr4:2325069-2326718 FORWARD LENGTH=465	1	305	Down	Down	Down	Down	Down	Down	Up	Up	-0.631728	-0.86858	-0.376162	-1.03454	-0.0804962	-0.631528	1.14404	0.489098	0.00102503	0.00014544	0.572968	0.00819253	0.844531	0.00316107	5.02442e-08	0.122865
Contig26893	AT3G61580.1	0	0.667	Fatty acid/sphingolipid desaturase | chr3:22786253-22787602 FORWARD LENGTH=449	1	305	Down	Down	Up	Down	Up	Up	Up	Up	-0.31762	-0.00577826	0.340222	-0.192283	0.809449	1.44569	1.11788	0.663369	0.308184	1.06174	0.0162913	0.646008	3.39737e-06	7.40469e-12	2.3956e-11	0.000354825
Contig39110	AT5G32470.1	2e-73	0.368	Haem oxygenase-like, multi-helical | chr5:12085328-12088569 REVERSE LENGTH=617	1	305	Down	Down	Up	Down	Down	Up	Up	Up	-0.0701673	-0.327982	0.0444997	-0.189769	-0.198313	0.494876	1.051	0.733751	0.891061	0.000792127	0.82608	0.101408	0.163394	1.60918e-08	0	3.21023e-11
Contig45839	AT1G76160.1	0	0.845	sks5 | SKU5 similar 5 | chr1:28578211-28581020 REVERSE LENGTH=541	1	305	Down	Down	Up	Down	Down	Up	Up	Up	-0.0594167	-1.11282	0.328552	-0.415567	-0.0696063	1.46661	1.91753	0.50042	0.933202	1.84902e-54	8.08128e-05	7.068e-15	0.755799	5.66812e-12	2.71994e-11	1.05275e-09
Contig1130	AT5G62710.1	0	0.749	Leucine-rich repeat protein kinase family protein | chr5:25187438-25190325 FORWARD LENGTH=604	1	305	Down	Down	Down	Down	Down	Up	Up	Up	-0.437865	-0.338245	-1.18352	-0.234568	-0.154025	0.994477	2.12611	0.415098	0.865557	0.975211	0.0770312	0.992284	0.85127	0.0693915	0.000321353	0.723868
Contig46235	AT3G55550.1	1e-58	0.337	Concanavalin A-like lectin protein kinase family protein | chr3:20600019-20602073 REVERSE LENGTH=684	1	305	Down	Down	Up	Down	Down	Down	Up	Up	-1.00638	-0.0254417	0.0126436	-0.412486	-0.0273161	-0.255786	0.34463	0.50976	1.2983e-07	0.977139	1.05492	0.169017	0.970281	0.393206	0.170295	0.0114557
Contig7334	AT4G14770.1	8e-118	0.443	TCX2, ATTCX2 | TESMIN/TSO1-like CXC 2 | chr4:8481522-8484825 REVERSE LENGTH=674	1	305	Down	Down	Down	Down	Up	Up	Up	Up	-0.322807	-0.15601	-0.390633	-0.0474825	0.344492	0.878201	1.17574	0.251599	0.528379	0.890509	0.204166	0.896402	0.299516	6.63114e-06	1.43649e-08	0.601699
Contig18212	AT1G04680.1	0	0.822	Pectin lyase-like superfamily protein | chr1:1304052-1307780 REVERSE LENGTH=431	1	305	Down	Down	Down	Down	Down	Up	Up	Up	-1.49088	-1.57779	-0.697669	-0.466086	-0.132338	1.10541	1.22692	0.31844	1.4456e-179	0	5.75634e-67	1.25852e-15	0.0163667	3.16216e-10	2.35779e-10	0
Contig262	AT3G61580.1	0	0.651	Fatty acid/sphingolipid desaturase | chr3:22786253-22787602 FORWARD LENGTH=449	1	305	Down	Down	Down	Down	Down	Up	Up	Up	-1.73167	-1.77963	-0.442994	-1.46339	-0.0760227	1.00347	1.2356	0.717734	3.39289e-10	2.18184e-18	0.123986	9.37236e-05	0.867847	8.3099e-06	2.04738e-09	0.0276861
Contig16	AT1G55370.2	6e-67	0.478	NDF5 | NDH-dependent cyclic electron flow 5 | chr1:20674852-20676071 FORWARD LENGTH=354	1	305	Down	Down	Down	Down	Up	Up	Up	Up	-0.191626	-1.38703	-0.866798	-0.419087	1.19843	0.251253	0.261393	1.31029	1.01424	1.19978e-05	0.000292271	0.00284773	6.98717e-06	0.758511	0.793102	8.82439e-05
Contig35456	AT4G33840.1	1e-165	0.453	Glycosyl hydrolase family 10 protein | chr4:16223694-16226095 REVERSE LENGTH=576	1	305	Down	Down	Down	Down	Up	Up	Up	Up	-0.136863	-2.4708	-1.63355	-0.994879	0.61151	1.71068	1.63708	1.1708	0.878868	1.20702e-08	0.000581463	0.000282942	0.330714	9.08117e-09	8.05209e-06	0.00570921
Contig9085	ATCG00790.1	1e-77	0.894	RPL16 | ribosomal protein L16 | chrC:81189-82652 REVERSE LENGTH=135	1	305	Down	Down	Down	Down	Up	Up	Up	Up	-0.402503	-0.62885	-0.30164	-0.196812	1.01533	0.379602	0.148322	0.251845	6.81788e-14	1.53467e-35	1.91236e-05	1.70027e-05	2.47403e-11	2.51846e-10	0.1565	0.000826204
Contig26059	AT5G47770.1	0	0.757	FPS1 | farnesyl diphosphate synthase 1 | chr5:19345297-19347415 FORWARD LENGTH=384	1	305	Down	Down	Up	Down	Up	Up	Up	Up	-0.316431	-0.707905	0.357741	-0.364774	0.0379936	1.64928	1.55907	1.08841	0.0546728	1.41341e-06	0.0281182	0.0335452	0.91307	0	6.86319e-12	1.89711e-11
Contig33112	AT1G74780.1	4e-179	0.552	Nodulin-like / Major Facilitator Superfamily protein | chr1:28095916-28097912 FORWARD LENGTH=533	1	305	Down	Down	Up	Down	Up	Down	Up	Up	-1.11087	-0.929555	0.120559	-0.508475	0.312293	-0.0134408	0.326783	0.453643	4.34133e-05	0.000226294	0.773514	0.162923	0.608281	0.96319	0.697413	0.392741
Contig39274	AT5G62410.1	0	0.727	SMC2, TTN3, ATCAP-E1, ATSMC4 | structural maintenance of chromosomes 2 | chr5:25056308-25062436 FORWARD LENGTH=1175	1	305	Down	Down	Up	Down	Up	Up	Up	Up	-0.407004	-0.0333905	0.316409	-0.65849	0.0683672	0.397024	1.55907	0.212499	0.801658	1.0313	0.866298	0.210468	0.956941	0.764354	0.000263757	0.959284
Contig21840	AT1G26560.1	4e-127	0.446	BGLU40 | beta glucosidase 40 | chr1:9178513-9181726 FORWARD LENGTH=510	1	305	Down	Down	Up	Up	Up	Up	Up	Up	-0.203594	-1.1533	0.353175	0.177087	0.496079	3.30781	2.38322	0.906882	0.0862043	2.38063e-30	0.00116588	0.138523	0.000663066	0	6.2115e-12	5.37853e-08
Contig19334	AT4G13540.1	5e-17	0.483	unknown protein; INVOLVED IN: N-terminal protein myristoylation; BEST Arabidopsis thaliana protein match is: unknown protein (TAIR:AT3G23930.1); Has 4658 Blast hits to 3455 proteins in 431 species: Archae - 39; Bacteria - 387; Metazoa - 1842; Fungi - 436; Plants - 133; Viruses - 38; Other Eukaryotes - 1783 (source: NCBI BLink). | chr4:7869896-7870604 FORWARD LENGTH=210	1	305	Down	Down	Up	Up	Up	Up	Up	Up	-0.367476	-0.112	0.144485	0.0649923	0.125853	0.682592	1.52101	0.689456	0.437447	0.755925	0.752658	0.943848	0.824046	0.000968277	0	0.00192284
Contig47168	AT1G69770.1	0	0.632	CMT3 | chromomethylase 3 | chr1:26248496-26253519 REVERSE LENGTH=839	1	305	Down	Up	Up	Down	Up	Up	Up	Up	-0.315009	0.26429	0.833556	-0.467882	1.61127	1.574	2.00159	1.28835	0.744083	0.719254	0.000105644	0.0541586	2.37945e-12	4.85384e-12	1.3555e-11	1.21233e-07
Contig14961	AT4G32300.1	4e-77	0.483	SD2-5 | S-domain-2 5 | chr4:15599970-15602435 FORWARD LENGTH=821	1	305	Down	Down	Up	Down	Down	Up	Up	Down	-1.60153	-0.685467	0.104463	-0.683469	-0.221139	1.71068	1.95274	-0.209081	6.8369e-05	0.245476	0.878885	0.463676	0.771695	2.20926e-05	2.40203e-06	0.796232
Contig18433	AT1G31650.1	0	0.596	ATROPGEF14, ROPGEF14 | RHO guanyl-nucleotide exchange factor 14 | chr1:11326474-11329767 REVERSE LENGTH=576	1	305	Down	Down	Up	Down	Up	Up	Up	Up	-0.130776	-0.851187	0.460013	-0.377526	0.47436	0.841269	1.22995	0.94024	0.823613	0.00539212	0.414169	0.837545	0.205048	0.000124042	5.35632e-08	0.000172201
Contig19107	AT5G61000.1	0	0.675	RPA70D, ATRPA70D | Replication factor-A protein 1-related | chr5:24549682-24552641 REVERSE LENGTH=629	1	305	Down	Up	Up	Down	Up	Up	Up	Up	-0.537401	0.218148	0.114163	-1.11943	1.36535	1.25125	2.7467	0.951862	0.722385	0.969819	0.837826	0.0358205	2.37489e-05	0.000400234	1.74197e-05	0.0150762
Contig34104	AT3G18890.1	2e-142	0.588	NAD(P)-binding Rossmann-fold superfamily protein | chr3:6511169-6514729 FORWARD LENGTH=641	1	305	Down	Down	Down	Down	Up	Up	Up	Up	-0.44931	-0.46949	-0.349604	-1.09029	0.434576	0.0339589	0.562885	0.631495	0.00197012	0.000278371	0.0670887	0.000589993	0.00142773	0.898761	4.73444e-05	5.63388e-06
Contig38132	AT1G67630.1	8e-131	0.565	POLA2 | DNA polymerase alpha 2 | chr1:25344573-25348287 REVERSE LENGTH=620	1	305	Down	Down	Up	Down	Up	Up	Up	Up	-0.537401	-0.36781	0.235912	-0.362429	1.02397	0.983703	1.73965	0.971491	0.817322	0.852451	0.944613	0.83692	0.011115	0.0204431	0.000289031	0.050837
Contig25005	AT5G25820.1	0	0.513	Exostosin family protein | chr5:8997248-8999574 REVERSE LENGTH=654	1	305	Up	Down	Up	Down	Up	Up	Up	Up	0.0783989	-0.781489	0.158836	-0.224514	0.443407	1.00461	1.08079	0.192179	0.870578	1.96906e-11	0.582312	0.367988	0.00382446	3.69883e-11	5.3751e-12	0.585972
Contig364	AT1G57820.1	0	0.65	VIM1, ORTH2 | Zinc finger (C3HC4-type RING finger) family protein | chr1:21414342-21417902 REVERSE LENGTH=645	1	305	Down	Down	Up	Down	Up	Up	Up	Up	-0.218172	-0.117783	0.373859	-0.373581	0.953597	1.08133	1.64396	1.04113	0.847859	0.821551	0.417424	0.554999	1.65229e-05	1.02018e-05	9.37536e-13	2.47637e-07
Contig25739	AT4G08990.1	0	0.535	DNA (cytosine-5-)-methyltransferase family protein | chr4:5764781-5770496 FORWARD LENGTH=1512	1	305	Down	Up	Up	Down	Up	Up	Up	Up	-0.129316	0.0280101	0.352033	-0.896534	0.319906	0.500117	1.93759	0.930849	0.911904	1.05526	0.775063	0.280754	0.925197	0.644897	0.000923633	0.217799
Contig18250	AT4G15560.1	0	0.694	CLA1, DEF, CLA, DXS, DXPS2 | Deoxyxylulose-5-phosphate synthase | chr4:8884218-8887254 FORWARD LENGTH=717	1	305	Down	Down	Up	Down	Down	Up	Up	Up	-0.920017	-4.10114	0.0806953	-1.28293	-0.668598	2.68031	1.97411	2.10899	0.0117277	4.00211e-48	0.934569	0.138938	0.51898	0.000165853	0.0195917	0.019372
Contig18149	AT2G07690.1	0	0.746	MCM5 | Minichromosome maintenance (MCM2/3/5) family protein | chr2:3523379-3527388 REVERSE LENGTH=727	1	305	Down	Down	Up	Down	Up	Up	Up	Up	-0.237841	-0.128339	0.33316	-0.289438	0.785524	0.842474	2.10339	0.685647	0.780547	0.930951	0.326378	0.774514	1.75725e-05	1.41085e-05	3.75506e-12	8.82204e-05
Contig21171	AT2G32990.1	0	0.735	AtGH9B8, GH9B8 | glycosyl hydrolase 9B8 | chr2:14003361-14005844 FORWARD LENGTH=525	1	305	Down	Down	Up	Up	Up	Up	Up	Up	-0.083683	-1.19531	1.02922	0.0553421	0.390295	1.57218	1.25339	0.483205	0.918538	9.31283e-29	0	0.890372	0.00975498	5.36119e-12	4.07067e-12	0.00516358
Contig18147	AT2G16440.1	0	0.727	MCM4 | Minichromosome maintenance (MCM2/3/5) family protein | chr2:7126536-7130665 REVERSE LENGTH=847	1	305	Down	Down	Up	Down	Up	Up	Up	Up	-0.320479	-0.11388	0.762166	-0.403395	0.850187	1.66629	1.41353	1.12846	0.546169	0.753485	0.000356649	0.507315	1.15986e-05	0	3.30674e-11	1.79171e-08
Contig8837	AT5G19690.1	0	0.834	STT3A | staurosporin and temperature sensitive 3-like A | chr5:6652649-6658214 FORWARD LENGTH=779	1	305	Down	Down	Up	Down	Up	Up	Up	Up	-0.108884	-0.0205092	0.478917	-0.160401	0.827028	1.14666	0.879064	0.732445	0.973431	0.99091	0.000477099	0.681581	3.97524e-09	1.96987e-11	4.56737e-08	5.1757e-06
Contig20876	ATCG00380.1	3e-109	0.856	RPS4 | chloroplast ribosomal protein S4 | chrC:45223-45828 REVERSE LENGTH=201	1	305	Down	Down	Up	Down	Up	Up	Up	Up	-0.20151	-0.295004	0.858097	-0.0360182	0.333195	1.21582	0.937585	0.165478	0.411386	0.0131293	2.78637e-11	0.858283	0.00156485	0	0	0.507081
Contig44497	AT3G42660.1	0	0.57	transducin family protein / WD-40 repeat family protein | chr3:14751280-14755701 FORWARD LENGTH=953	1	305	Down	Down	Down	Down	Up	Up	Up	Up	-0.583205	-0.418054	-0.128582	-0.37558	1.65333	1.59521	1.79227	1.68198	0.576686	0.741441	0.838281	0.827282	6.52634e-06	7.76647e-06	8.30431e-06	9.50352e-06
Contig34030	AT1G75820.1	0	0.562	CLV1, FAS3, FLO5, ATCLV1 | Leucine-rich receptor-like protein kinase family protein | chr1:28463631-28466652 REVERSE LENGTH=980	1	305	Down	Down	Up	Up	Up	Up	Up	Up	-0.173825	-0.436746	0.331326	0.088262	0.588374	1.20776	0.751719	0.244776	0.867068	0.0631704	0.209258	0.855944	0.00145633	1.07928e-11	6.65337e-07	0.479579
Contig34319	AT2G40840.1	0	0.736	DPE2 | disproportionating enzyme 2 | chr2:17045368-17050779 FORWARD LENGTH=955	1	305	Down	Down	Down	Down	Up	Up	Up	Up	-0.126468	-0.608085	-1.26123	-0.315612	0.564325	1.05172	0.548581	0.4464	0.870006	0.22962	7.49785e-64	1.60858e-05	0.357555	6.69385e-05	0.0652859	0.419245
Contig20168	AT1G12900.1	0	0.858	GAPA-2 | glyceraldehyde 3-phosphate dehydrogenase A subunit 2 | chr1:4392634-4394283 REVERSE LENGTH=399	1	305	Down	Down	Down	Down	Up	Down	Up	Up	-0.321905	-0.404857	-0.711236	-1.03692	0.17442	-0.255424	0.0822958	0.676062	7.05734e-13	1.10401e-18	1.23845e-29	7.52112e-36	0.00177225	3.03769e-07	0.495402	3.86324e-10
Contig31418	AT1G01300.1	8e-163	0.715	Eukaryotic aspartyl protease family protein | chr1:117065-118522 FORWARD LENGTH=485	1	305	Up	Down	Up	Down	Up	Up	Up	Up	0.235951	-0.763481	0.839566	-0.0486645	0.1166	1.05309	1.19557	0.452362	0.00367805	1.04233e-22	0	0.783105	0.464972	2.81628e-11	0	2.46068e-07
Contig2974	AT1G11950.1	0	0.6	Transcription factor jumonji (jmjC) domain-containing protein | chr1:4034747-4038310 REVERSE LENGTH=875	1	305	Down	Down	Down	Up	Down	Up	Up	Up	-0.63051	-1.15992	-0.424097	0.125534	-0.393213	0.0586077	0.5811	0.305228	0.0353735	4.32929e-06	0.378618	0.825245	0.507856	0.944651	0.132719	0.683732
Contig32130	AT3G29320.1	0	0.715	Glycosyl transferase, family 35 | chr3:11252871-11257587 FORWARD LENGTH=962	1	305	Down	Down	Down	Down	Up	Up	Down	Up	-1.15038	-1.06087	-0.430913	-0.294935	0.640274	0.614469	-0.443615	0.110654	0.092753	2.10937e-06	4.97793e-06	0.00430905	0.254024	0.0948081	0.0924686	0.82684
Contig18442	AT5G67100.1	0	0.666	ICU2 | DNA-directed DNA polymerases | chr5:26776994-26785104 FORWARD LENGTH=1524	1	305	Down	Up	Up	Down	Up	Up	Up	Up	-0.193447	0.0983994	0.0281487	-0.742363	1.11728	0.575525	2.14047	0.521048	0.861001	0.824967	0.986971	0.0268736	4.24519e-08	0.0103127	4.47673e-12	0.0480332
Contig19798	AT3G19050.1	0	0.404	POK2 | phragmoplast orienting kinesin 2 | chr3:6578047-6590106 FORWARD LENGTH=2771	1	305	Down	Up	Down	Down	Down	Up	Up	Up	-0.0953965	0.00842968	-1.4757	-0.168207	-0.654099	0.125722	1.48107	0.193883	0.896333	1.03669	2.54216e-05	0.907319	0.523727	0.835952	0.00126588	0.758506
Contig13	AT5G48600.2	0	0.716	SMC3 | structural maintenance of chromosome 3 | chr5:19701908-19709091 FORWARD LENGTH=1244	1	305	Down	Down	Down	Down	Up	Up	Up	Up	-0.222046	-0.0473297	-0.630152	-0.694395	0.474687	0.729793	1.33668	0.597676	0.908245	0.93041	0.00998825	2.74773e-05	0.186791	0.00859601	3.47558e-08	0.0289285
ASingletons125849	N/A	N/A	N/A	N/A	1	305	Down	Down	Down	NA	Down	Up	Up	Up	-2.14007	-1.96628	-12.3479	0	-0.310144	0.0517213	0.389149	1.08697	0.000290577	0.000317634	0.169205	NA	0.81046	1.00141	0.824636	0.580285
Contig33211	N/A	N/A	N/A	N/A	1	305	Down	Down	Down	Down	Down	Up	Up	Up	-1.95244	-2.71146	-1.66156	-0.0345434	-0.379092	0.933077	0.867196	0.41895	0.312722	0.000111563	0.0355544	1.03352	0.852906	0.401228	0.434891	0.957235
Contig44105	N/A	N/A	N/A	N/A	1	305	Down	Down	Down	Up	Up	Up	Down	Up	-1.8529	-1.00642	-0.183517	0.245565	0.700635	0.0826532	-0.0258889	0.193883	7.50964e-05	0.0415802	0.858426	0.859786	0.451587	0.94137	1.06073	0.838269
Contig22491	N/A	N/A	N/A	N/A	1	305	Down	Down	Down	Down	Up	Up	Up	Down	-1.7338	-0.70658	-0.183517	-0.090286	0.60442	0.676737	0.733103	-0.2461	0.00023748	0.188159	0.819953	0.908107	0.273109	0.142913	0.131878	0.889292
Contig15543	N/A	N/A	N/A	N/A	1	305	Down	Down	Down	Up	Up	Up	Up	Up	-1.71143	-0.679107	-0.568807	0.216995	0.118993	0.978165	1.20974	0.582926	6.76831e-07	0.0530058	0.14902	0.999365	0.837649	0.0121751	0.00130648	0.402909
Contig29793	N/A	N/A	N/A	N/A	1	305	Down	Down	Down	Down	Up	Up	Up	Down	-1.70733	-2.12085	-1.37616	-0.420435	0.65333	2.44765	11.4654	-0.0285089	0.0406109	0.00090831	0.643406	0.863282	0.871036	0.484195	0.284001	1.05361
Contig4484	N/A	N/A	N/A	N/A	1	305	Down	Down	Down	Up	Up	Down	Down	Up	-1.58987	-0.218946	-0.458625	0.0649923	0.37093	-0.414846	-0.0258889	0.603759	0.000633642	0.930262	0.811533	1.03437	0.732563	0.708299	1.05405	0.29483
Contig4203	N/A	N/A	N/A	N/A	1	305	Down	Up	Down	Up	Up	Up	Down	Down	-1.34837	0.132619	-0.290433	0.0649923	0.312293	1.4715	-0.0258889	-0.250901	0.00915585	0.830842	0.863011	0.979728	0.775111	0.000190586	1.04293	0.931166
ASingletons8602	N/A	N/A	N/A	N/A	1	305	Down	Down	Down	Down	Up	Up	Up	Up	-1.15619	-2.68248	-2.43115	-2.96476	0.346031	0.651791	1.60788	1.28506	5.55465e-09	2.55533e-41	1.57458e-26	3.7865e-15	0.038484	9.74236e-07	3.69234e-11	3.08321e-11
Contig28911	N/A	N/A	N/A	N/A	1	305	Down	Down	Down	Down	Up	Down	Up	Up	-1.15093	-0.325643	-0.00246568	-0.828093	0.0754393	-0.714732	0.204665	0.397021	3.93211e-20	0.0360203	0.98912	0.0894205	0.923578	7.83105e-10	0.496044	0.0103417
BSingletons10996	N/A	N/A	N/A	N/A	1	305	Down	Up	Down	Down	Down	Up	Up	Up	-1.08172	0.0684891	-0.563789	-1.70054	-0.495534	1.94286	0.377467	0.386529	0.176766	0.942096	0.597666	0.0107866	0.689292	2.16825e-07	0.752566	0.731673
ASingletons31487	N/A	N/A	N/A	N/A	1	305	Down	Down	Down	Down	Up	Up	Up	Up	-1.07108	-1.07871	-0.345789	-1.32733	0.686497	1.30022	0.739646	0.615347	0.00618443	0.000474969	0.595739	0.251904	0.131417	9.28e-05	0.0250917	0.402873
BSingletons95778	N/A	N/A	N/A	N/A	1	305	Down	Down	Down	Up	Down	Up	Up	Up	-1.01133	-0.0333905	-0.7912	0.0649923	-0.70924	2.71068	1.47661	0.152063	0.431044	1.05189	0.73365	1.0123	0.753794	0.000750462	0.0240637	0.903365
BSingletons65005	N/A	N/A	N/A	N/A	1	305	Down	Down	Down	Up	Up	Up	Down	Down	-0.999744	-0.936093	-1.5778	0.0781677	0.511974	1.21318	-0.545263	-0.584902	0.311283	0.126097	1.00702e-06	0.862044	0.64156	0.297774	0.605646	0.730587
Contig23706	N/A	N/A	N/A	N/A	1	305	Down	Down	Down	Down	Down	Up	Up	Up	-0.952439	-0.916577	-0.450163	-0.81186	-0.241973	1.12572	0.331046	0.321988	0.0220354	0.00986931	0.42965	0.0149292	0.846365	0.000836365	0.757614	0.750155
Contig22399	N/A	N/A	N/A	N/A	1	305	Down	Down	Down	Down	Down	Up	Up	Up	-0.952439	-2.98759	-0.915321	-1.41306	-0.838523	1.59965	5.08264	3.32199	0.126778	3.14151e-15	0.287635	0.0215079	0.669977	0.0315934	0.00278469	0.000713698
Contig2558	N/A	N/A	N/A	N/A	1	305	Down	Down	Down	Down	Down	Up	Up	Up	-0.930412	-1.80783	-0.809122	-0.319672	-0.563901	3.72398	2.14404	1.04188	0.0482822	7.8389e-06	0.459082	0.847347	0.633117	0.000100667	0.000719336	0.397091
BSingletons74897	N/A	N/A	N/A	N/A	1	305	Down	Down	Down	Down	Up	Up	Up	Down	-0.919272	-0.470796	-0.238659	-0.852546	0.440336	3.89831	2.33668	-0.180512	0.207436	0.489776	0.981529	0.369191	0.785426	0.00151958	0.000473277	0.913668
BSingletons56623	N/A	N/A	N/A	N/A	1	305	Down	Up	Down	Up	Down	Up	Up	Down	-0.895855	0.023193	-0.353442	0.0649923	-0.34667	2.40583	1.09964	-0.469082	0.545006	1.05989	0.976786	1.01135	0.752793	0.000351761	0.283762	0.859184
ASingletons42320	N/A	N/A	N/A	N/A	1	305	Down	Down	Up	Down	Up	Up	Up	Up	-0.876821	-0.347249	0.522477	-1.12263	0.201393	0.406399	0.64713	0.85828	2.66833e-12	0.0641457	0.0440027	3.45617e-05	0.64808	0.100922	0.000619201	1.76614e-05
Contig40036	N/A	N/A	N/A	N/A	1	305	Down	Down	Down	Down	Up	Up	Up	Up	-0.867457	-0.308766	-0.442605	-1.25694	0.48261	0.228408	0.17478	0.448751	4.74644e-12	0.0100103	5.15344e-13	1.44758e-07	2.23689e-06	0.213292	0.231643	0.000430542
Contig3861	N/A	N/A	N/A	N/A	1	305	Down	Down	Down	Up	Up	Up	Down	Up	-0.826908	-1.84075	-0.501693	0.48003	0.390295	1.8176	-0.206461	0.671931	0.80133	0.555149	0.887655	0.856216	0.787241	0.000392061	0.859471	0.588222
ASingletons44187	N/A	N/A	N/A	N/A	1	305	Down	Down	Down	Up	Up	Up	Up	Up	-0.782514	-0.966276	-2.96112	0.0649923	0.331402	1.21318	1.25422	1.35	0.878283	0.430399	5.02685e-05	1.02782	0.783507	0.297793	0.369296	0.421739
BSingletons70404	N/A	N/A	N/A	N/A	1	305	Down	Down	Up	Down	Up	Up	Up	Up	-0.759793	-0.563905	0.190878	-0.475576	0.430937	0.125722	0.974111	2.60376	0.98447	0.869652	0.907789	0.936241	0.770655	0.967116	0.627796	0.000948469
BSingletons40012	N/A	N/A	N/A	N/A	1	305	Down	Down	Down	Down	Down	Down	Up	Up	-0.759793	-0.411902	-0.868015	-0.104933	-1.19467	-0.681633	2.55907	15.4699	0.987736	0.852483	0.673282	1.01092	0.51362	0.739419	0.106041	1.69019e-06
Contig34563	N/A	N/A	N/A	N/A	1	305	Down	Down	Up	Down	Up	Up	Up	Up	-0.714279	-0.72305	0.203934	-0.587084	0.687277	1.68515	0.722572	0.478451	0.501233	0.247377	0.787795	0.941819	0.309968	6.18891e-05	0.356366	0.717203
Contig27877	N/A	N/A	N/A	N/A	1	305	Down	Down	Down	Down	Up	Up	Down	Up	-0.707326	-0.643444	-0.287626	-0.151326	0.350767	1.07893	-0.123186	0.581545	0.323846	0.271833	0.806423	0.782346	0.686486	0.000403524	0.85776	0.373598
Contig25481	N/A	N/A	N/A	N/A	1	305	Down	Down	Down	Up	Up	Up	Up	Up	-0.70246	-0.136484	-0.13105	0.0649923	0.504466	3.49496	2.45524	0.67776	0.536276	0.866354	0.845888	1.02071	0.691763	0.00152057	1.73871e-05	0.5565
ASingletons67699	N/A	N/A	N/A	N/A	1	305	Down	Down	Down	Down	Down	Up	Up	Up	-0.698682	-0.326172	-0.710317	-1.61683	-1.41706	3.17012	3.78147	1.29342	0.357414	0.755842	0.0845901	1.23022e-05	0.333599	0.00103575	0.00278988	0.765706
ASingletons95096	N/A	N/A	N/A	N/A	1	305	Down	Down	Down	Down	Up	Up	Up	Down	-0.615404	-1.58262	-0.821295	-1.03735	0.341517	1.90451	1.44873	-0.741227	5.29297e-21	2.82172e-146	7.68009e-44	1.18938e-83	0.0102406	0	2.60544e-11	2.99648e-05
BSingletons19983	N/A	N/A	N/A	N/A	1	305	Down	Down	Down	Down	Up	Up	Up	Up	-0.615404	-0.696356	-0.0885042	-0.657474	0.56022	1.21592	1.62619	0.794613	0.433476	0.104466	0.86737	0.248108	0.464874	0.00118501	5.16459e-05	0.215623
ASingletons31801	N/A	N/A	N/A	N/A	1	305	Down	Down	Down	Down	Up	Up	Up	Up	-0.609613	-1.4827	-0.615326	-0.982455	0.163414	1.92036	1.48868	0.386529	4.50021e-13	1.53785e-88	5.00209e-15	5.94852e-47	0.630877	0	2.14431e-11	0.278619
BSingletons86837	N/A	N/A	N/A	N/A	1	305	Down	Down	Down	Down	Up	Up	Up	Up	-0.601531	-1.94319	-0.933111	-0.77631	1.18676	0.244366	1.28129	0.757784	0.343782	3.22553e-12	5.89617e-05	0.00544888	3.57927e-08	0.720163	8.92897e-08	0.00854834
Contig29264	N/A	N/A	N/A	N/A	1	305	Down	Down	Down	Down	Down	Up	Up	Up	-0.571694	-2.41303	-1.75949	-2.22874	-0.576968	1.94675	6.31989	3.59298	0.0507178	9.70449e-34	8.24496e-07	3.60566e-17	0.319236	8.47581e-10	0.00185173	8.98314e-06
Contig23680	N/A	N/A	N/A	N/A	1	305	Down	Down	Down	Down	Down	Up	Up	Up	-0.519479	-0.210268	-0.0252552	-0.0174699	-0.101558	1.52626	0.227868	1.14142	0.736111	0.811568	1.05931	0.97981	0.955886	4.80356e-05	0.7981	0.190326
Contig26626	N/A	N/A	N/A	N/A	1	305	Down	Down	Down	Down	Down	Up	Up	Up	-0.516339	-1.18225	-0.283053	-0.10696	-0.307142	1.82616	1.18562	0.556454	0.848859	0.014854	0.732671	0.861345	0.790276	4.28716e-05	0.0335086	0.33971
Contig30668	N/A	N/A	N/A	N/A	1	305	Down	Down	Down	Down	Down	Up	Up	Up	-0.482953	-0.770356	-1.96112	-0.867894	-0.318656	0.933077	1.45954	13.2194	1.01957	0.776864	0.219413	0.633554	0.769923	0.597069	0.354635	0.000941685
Contig26650	N/A	N/A	N/A	N/A	1	305	Down	Down	Down	Down	Up	Up	Up	Up	-0.428172	-0.662747	-0.799374	-0.867321	0.107896	1.52782	0.486759	0.222299	0.538512	0.0575024	0.00497473	2.57914e-06	0.828464	4.52374e-11	0.236761	0.783875
Contig2992	N/A	N/A	N/A	N/A	1	305	Down	Up	Up	Up	Down	Up	Up	Up	-0.421924	0.288538	0.250379	0.196237	-0.34667	2.17012	2.17574	0.89749	0.982996	0.844617	0.814162	0.866246	0.787096	0.000570289	0.0132574	0.570304
Contig2402	N/A	N/A	N/A	N/A	1	305	Down	Down	Down	Down	Up	Up	Up	Up	-0.418102	-0.0888856	-0.381968	-0.0642908	0.0683672	1.09256	0.827722	0.668099	0.753517	0.883409	0.597627	0.933942	0.905473	0.000552226	0.00861953	0.0678748
BSingletons31310	N/A	N/A	N/A	N/A	1	305	Down	Down	Down	Down	Down	Up	Up	Up	-0.413462	-0.518817	-0.564327	-1.15104	-0.191649	0.218019	0.581167	0.41895	0.0167433	5.36527e-05	0.00851251	1.25556e-06	0.416284	0.305872	0.000117979	0.0108682
ASingletons45362	N/A	N/A	N/A	N/A	1	305	Down	Up	Down	Up	Down	Up	Up	Up	-0.41187	0.26617	-1.11867	0.0649923	-2.00964	0.289221	0.800082	0.0917853	0.973455	0.830778	0.169866	1.01136	0.000704157	0.793333	0.30164	0.945799
Contig5804	N/A	N/A	N/A	N/A	1	305	Down	Down	Down	Down	Up	Up	Up	Up	-0.367476	-0.869892	-0.357054	-0.51997	0.302832	0.401356	1.40707	2.261	0.942102	0.427548	0.917364	0.702328	0.737123	0.839766	0.0831563	0.000119676
Contig49140	N/A	N/A	N/A	N/A	1	305	Down	Down	Down	Down	Up	Up	Down	Up	-0.367476	-1.17089	-0.475698	-3.43751	0.0683672	2.44765	-0.218534	0.708457	0.909377	0.61367	0.750251	6.80798e-06	1.02698	0.48603	0.910434	0.754381
ASingletons90734	N/A	N/A	N/A	N/A	1	305	Down	Down	Down	Down	Up	Up	Up	Down	-0.331062	-1.51515	-0.339859	-0.382363	0.122815	1.32599	1.4799	-0.00727015	3.59288e-06	2.61611e-135	8.16599e-07	4.76302e-08	0.57182	6.08832e-11	3.64157e-11	1.04823
ASingletons115350	N/A	N/A	N/A	N/A	1	305	Down	Down	Down	Down	Up	Up	Up	Up	-0.30777	-1.60335	-0.402792	-0.256936	0.351761	1.83225	1.7276	0.821744	0.0205012	8.33444e-67	0.000374056	0.126444	0.0445221	0	1.71413e-11	1.27333e-06
BSingletons85545	N/A	N/A	N/A	N/A	1	305	Down	Up	Down	Down	Up	Up	Up	Up	-0.304356	0.0175334	-0.165675	-0.269992	0.327305	1.08426	0.670435	0.624244	0.0248774	0.939502	0.224552	0.480345	0.00226331	0	7.53961e-11	1.05902e-09
Contig40651	N/A	N/A	N/A	N/A	1	305	Down	Down	Down	Up	Down	Up	Up	Up	-0.296393	-0.0333905	-0.376162	0.0318254	-0.204651	1.48829	0.815413	0.386529	0.99648	1.03659	0.899685	1.02912	0.80105	0.000498081	0.239248	0.75576
Contig18561	N/A	N/A	N/A	N/A	1	305	Down	Down	Down	Down	Up	Up	Up	Up	-0.289473	-0.464025	-2.09863	-0.324954	0.544805	1.88061	0.84858	1.44098	0.776555	0.746393	9.84717e-05	0.902694	0.616197	0.00717986	0.565292	0.0204416
Contig31364	N/A	N/A	N/A	N/A	1	305	Down	Down	Down	Down	Up	Up	Up	Up	-0.281746	-2.43938	-2.35344	-3.02247	1.49287	2.82616	2.23715	0.871955	0.935643	6.25862e-07	9.11252e-08	0.0137536	0.00106446	0.000165834	6.70657e-05	0.396356
Contig41540	N/A	N/A	N/A	N/A	1	305	Down	Down	Up	Down	Up	Up	Up	Up	-0.274367	-0.803909	0.14579	-0.0281171	0.916364	1.61758	0.746701	0.749099	1.02968	0.414398	0.872436	1.01902	0.303628	0.000846591	0.334619	0.567022
ASingletons130768	N/A	N/A	N/A	N/A	1	305	Down	Down	Up	Up	Down	Up	Up	Up	-0.253305	-1.10494	0.265151	0.101986	-0.769882	0.300809	0.343345	0.767958	0.81761	2.40652e-05	0.818659	0.871244	0.122879	0.873962	0.902979	0.407315
Contig49307	N/A	N/A	N/A	N/A	1	305	Down	Down	Up	Down	Up	Up	Up	Up	-0.241945	-0.0333905	0.562437	-0.0831064	1.01946	2.05172	0.947144	1.64134	0.831386	1.04924	0.791683	0.938054	0.191945	0.000272589	0.0668762	0.00882896
BSingletons61177	N/A	N/A	N/A	N/A	1	305	Down	Down	Down	Down	Down	Up	Up	Up	-0.234838	-0.472275	-0.710317	-0.539079	-2.02679	0.837597	0.845378	0.468991	1.04181	0.531807	0.0846002	0.677519	8.2904e-05	0.0062998	0.0357977	0.440697
Contig29320	N/A	N/A	N/A	N/A	1	305	Down	Down	Down	Down	Up	Up	Up	Up	-0.220544	-0.940281	-0.324873	-0.729893	0.0574789	0.577711	1.01208	0.0710267	0.821276	6.03722e-06	0.349946	0.00532421	0.870853	0.0207205	1.2208e-05	0.838444
ASingletons34840	N/A	N/A	N/A	N/A	1	305	Down	Down	Down	Down	Up	Up	Up	Up	-0.203977	-0.324439	-0.562029	-1.57244	0.813438	0.0936607	0.522315	0.717308	0.833024	0.593192	0.0144235	0.000607934	0.00263278	0.83693	0.0575329	0.0222538
ASingletons6123	N/A	N/A	N/A	N/A	1	305	Down	Down	Down	Down	Up	Up	Up	Up	-0.203977	-1.84075	-1.29177	-0.948305	3.36605	3.438	1.5745	4.69941	0.891385	0.0120209	0.00015459	1.73897e-10	0.00044489	4.12139e-06	8.25719e-07	0.00265536
BSingletons60951	N/A	N/A	N/A	N/A	1	305	Down	Down	Down	Down	Down	Up	Up	Up	-0.195009	-0.730828	-0.480499	-0.891939	-1.33217	0.656237	2.12611	0.0563799	0.962138	0.15747	0.652292	0.0531594	0.000831676	0.243708	0.000321255	0.986735
Contig44620	N/A	N/A	N/A	N/A	1	305	Down	Down	Down	Down	Down	Up	Up	Up	-0.19424	-1.64552	-0.36158	-0.499407	-0.0502017	1.35764	1.71648	0.3023	0.00194827	2.09901e-260	3.02018e-12	1.09612e-23	0.880485	2.94371e-11	2.80815e-11	0.00052416
Contig45705	N/A	N/A	N/A	N/A	1	305	Down	Up	Down	Down	Down	Up	Up	Up	-0.161025	0.0456811	-0.52591	-0.469665	-0.423021	1.14619	0.70315	0.640667	0.999324	0.962068	0.360324	0.135254	0.35774	6.49313e-07	0.0165789	0.0790689
ASingletons27166	N/A	N/A	N/A	N/A	1	305	Down	Down	Down	Down	Down	Up	Up	Up	-0.158889	-1.49282	-1.54609	-0.408939	-0.632073	0.518039	0.407071	2.32513	0.921188	0.0228096	0.113291	0.902926	0.802445	0.774453	0.863966	9.95343e-05
Contig44083	N/A	N/A	N/A	N/A	1	305	Down	Down	Down	Down	Down	Down	Up	Up	-0.145084	-0.914746	-0.481957	-1.19804	-0.583709	-0.803889	1.76766	0.778846	0.929914	0.228471	0.782819	0.0877119	0.564123	0.255105	0.000193389	0.372956
ASingletons11760	N/A	N/A	N/A	N/A	1	305	Down	Down	Down	Down	Up	Up	Up	Up	-0.135303	-0.0333905	-0.0911854	-0.492489	1.41076	1.31015	1.90011	0.708457	0.863725	1.02919	0.883385	0.100702	0.000113709	0.00013973	2.61826e-05	0.317293
Contig7181	N/A	N/A	N/A	N/A	1	305	Down	Down	Up	Down	Down	Up	Up	Up	-0.0953965	-1.26786	0.594394	-1.30424	-0.428309	1.65624	1.58945	0.502006	0.869153	1.50781e-08	0.106458	2.79732e-08	0.327389	5.23973e-12	1.38409e-10	0.425236
Contig34323	N/A	N/A	N/A	N/A	1	305	Down	Down	Down	Up	Up	Up	Up	Down	-0.089942	-0.0333905	-0.141697	0.0649923	2.29076	1.12572	12.8692	-0.221154	1.01715	1.06361	0.913583	1.0151	0.0638998	0.706879	0.000529567	0.904187
ASingletons52867	N/A	N/A	N/A	N/A	1	305	Down	Down	Up	Down	Up	Up	Up	Up	-0.0867396	-1.34672	0.00881788	-0.0578645	0.212757	1.40993	1.59631	0.320825	0.837868	1.09462e-14	1.05752	0.873214	0.735154	4.48704e-10	1.85975e-11	0.625433
Contig6563	N/A	N/A	N/A	N/A	1	305	Down	Down	Down	Up	Down	Up	Up	Up	-0.0867396	-0.881387	-1.57256	0.0219235	-0.154025	0.504234	0.171148	1.37359	0.925031	0.243206	0.000479934	1.02778	0.871505	0.703796	0.822543	0.0253348
Contig24798	N/A	N/A	N/A	N/A	1	305	Down	Down	Up	Down	Up	Up	Up	Up	-0.0399014	-1.21173	0.202374	-0.539079	0.378707	2.82616	2.14404	1.00544	1.0012	0.0287607	0.81834	0.677489	0.782419	5.98925e-05	0.000719538	0.0927971
Contig1732	N/A	N/A	N/A	N/A	1	305	Down	Down	Up	Down	Down	Up	Up	Up	-0.0180269	-0.630035	0.739315	-0.245348	-0.172641	1.49137	0.532107	0.615347	1.0549	0.260864	0.113173	0.921149	0.773947	5.9126e-05	0.51106	0.40282
Contig42101	N/A	N/A	N/A	N/A	1	305	Down	Down	Down	Up	Up	Up	Up	Up	-0.0165688	-1.03339	-0.224159	0.266626	2.1325	0.620487	1.1965	2.29342	1.03258	0.313724	0.768126	0.944279	5.72153e-05	0.53303	0.15475	0.00558623
ACluster12855_Consensus1	N/A	N/A	N/A	N/A	1	305	Up	Down	Down	Down	Up	Up	Up	Up	0.0170962	-1.31385	-0.249439	-0.430249	0.00547951	1.33431	1.59828	0.238137	1.00328	2.38132e-33	0.188154	0.00258923	0.971886	1.75596e-11	8.87185e-12	0.636952
ASingletons76011	N/A	N/A	N/A	N/A	1	305	Up	Down	Down	Up	Down	Up	Up	Up	0.0356383	-0.836054	-0.00468125	0.198744	-0.203362	1.01283	1.32729	0.92145	0.926185	2.67786e-08	1.04881	0.474381	0.563232	3.17225e-11	3.17555e-11	1.09538e-10
BSingletons50126	N/A	N/A	N/A	N/A	1	305	Up	Down	Down	Up	Up	Up	Up	Up	0.0753065	-1.28362	-0.0100345	0.215409	0.142368	1.39131	1.9399	0.30164	0.882158	1.50233e-08	1.05966	0.831858	0.780763	1.98554e-07	1.0486e-10	0.863596
Contig32534	N/A	N/A	N/A	N/A	1	305	Up	Down	Down	Down	Down	Up	Up	Up	0.140671	-0.274399	-0.480499	-0.0203992	-0.138084	2.79815	3.01851	0.856014	0.877176	0.73976	0.652369	1.03693	0.926083	0.000165805	0.000163188	0.472171
Contig5341	N/A	N/A	N/A	N/A	1	305	Up	Down	Down	Down	Up	Up	Up	Up	0.181863	-0.815799	-0.650785	-0.921832	0.309375	1.9558	0.928307	1.05895	0.817094	0.22214	0.343085	0.00233323	0.820067	1.50513e-06	0.0415458	0.00859598
ASingletons44490	N/A	N/A	N/A	N/A	1	305	Up	Down	Up	Up	Up	Up	Up	Up	0.266875	-0.822971	0.347424	0.128186	0.11491	1.75191	0.926283	0.416902	0.799799	0.00291186	0.31186	0.825389	0.835263	1.57199e-06	0.00662514	0.555489
BSingletons15161	N/A	N/A	N/A	N/A	1	305	NA	NA	Up	NA	Up	Up	Up	Up	0	0	0.0388751	0	10.104	16.2217	14.6625	15.9888	NA	NA	0.988881	NA	0.823351	3.49616e-14	3.32365e-06	5.42709e-14
ASingletons109822	AT1G29430.1	8e-15	0.559	SAUR-like auxin-responsive protein family | chr1:10302801-10303226 REVERSE LENGTH=141	2	1109	Down	Down	Up	Up	Up	Up	Up	Up	-0.759793	-1.61835	2.62384	3.52442	3.76881	14.5189	14.2695	1.55645	0.985176	0.67208	0.0799256	0.058735	0.0186717	0.000162362	0.00180684	0.857668
ASingletons40451	AT1G69530.5	3e-13	0.818	EXPA1 | expansin A1 | chr1:26142034-26143200 FORWARD LENGTH=245	2	1109	Up	Up	Up	Up	Up	Up	Up	Up	0.448099	0.464109	3.49831	0.550419	2.43094	2.62822	1.29604	2.55645	0.830282	0.795377	0.0028479	0.896916	0.000330612	2.07517e-05	0.425619	0.0188121
ASingletons36762	AT3G61490.3	2e-16	0.906	Pectin lyase-like superfamily protein | chr3:22758439-22760137 FORWARD LENGTH=476	2	1109	Up	Down	Up	Up	Up	Up	Up	Up	0.847263	-1.25578	1.55345	0.427562	1.1679	1.76315	1.69032	1.35851	0.209011	0.0537717	0.115465	0.837129	0.00474306	3.09718e-05	0.00102407	0.039658
Contig11707	AT4G30420.1	3e-16	0.516	nodulin MtN21 /EamA-like transporter family protein | chr4:14877069-14878914 FORWARD LENGTH=373	2	1109	Up	Down	Up	Up	Up	Up	Up	NA	0.532988	-1.73383	14.4747	2.87235	14.7362	2.7778	12.3174	0	0.948972	0.248573	8.87248e-05	0.00102736	9.32827e-06	0.000270556	0.432961	NA
BSingletons42063	AT2G20240.1	1e-11	0.523	Protein of unknown function (DUF3741) | chr2:8727778-8730086 REVERSE LENGTH=713	2	1109	Up	Down	Up	Up	Up	Up	Down	Up	0.269954	-1.12085	1.937	1.80196	1.27482	1.18712	-0.0258889	1.05895	0.897329	0.414618	0.000409685	0.0101717	0.0667218	0.0116634	1.05651	0.145739
Contig9316	AT5G45775.2	1e-12	0.938	Ribosomal L5P family protein | chr5:18565281-18566496 REVERSE LENGTH=182	2	1109	Up	Up	Up	Up	Up	Up	Up	Up	0.0981876	0.301029	0.743419	0.46553	1.25478	1.4848	1.29604	0.507544	0.928505	0.963961	0.277891	0.860078	0.00109357	0.000230996	0.0278815	0.785837
BSingletons48581	AT4G21960.1	3e-16	0.8	PRXR1 | Peroxidase superfamily protein | chr4:11646613-11648312 REVERSE LENGTH=330	2	1109	Up	Down	Up	Up	Up	Up	Up	Up	0.393336	-1.01844	0.0221133	0.321424	0.156027	1.88829	1.47032	1.31532	0.000355809	3.40137e-29	0.915814	2.64596e-06	0.514623	1.7989e-11	5.19843e-11	0
BSingletons66289	AT4G34670.1	6e-14	0.821	Ribosomal protein S3Ae | chr4:16548724-16550222 FORWARD LENGTH=262	2	1109	Down	Up	Up	Up	Up	Up	Up	Up	-0.0399014	0.107472	1.47945	0.62442	1.65333	1.0491	1.04228	1.1865	1.03381	0.877569	3.03677e-05	0.356067	7.68967e-08	0.0159952	0.0132833	0.00365503
ASingletons57077	AT5G48900.1	1e-46	0.897	Pectin lyase-like superfamily protein | chr5:19825240-19828909 FORWARD LENGTH=417	2	1109	Down	Down	Up	Up	Up	Up	Up	Up	-0.247894	-0.322897	2.3463	2.21183	1.95734	2.76513	2.01364	0.649563	0.955117	0.808541	1.81104e-07	6.35764e-11	3.72639e-09	1.21588e-05	0.000982172	0.713542
ASingletons78158	AT2G32060.2	1e-15	0.644	Ribosomal protein L7Ae/L30e/S12e/Gadd45 family protein | chr2:13639228-13640104 REVERSE LENGTH=144	2	1109	Down	Down	Up	Up	Up	Up	Up	Up	-0.00490593	-0.0708652	1.60181	0.271443	1.37649	1.84561	1.4541	1.31545	0.993402	0.94218	4.90582e-05	0.875075	0.002277	1.45616e-10	0.00180655	0.0539453
ASingletons16144	AT1G76490.1	5e-29	0.68	HMG1, HMGR1, AtHMGR1 | hydroxy methylglutaryl CoA reductase 1 | chr1:28695801-28698206 FORWARD LENGTH=642	2	1109	Up	Up	Up	Up	Up	Up	Up	Up	0.731302	0.421175	2.23591	0.951782	2.51462	3.88727	2.86941	2.33714	0.000277521	0.339902	9.4273e-12	0.00234996	2.13529e-07	2.37683e-06	6.27634e-09	3.21047e-09
Contig26331	AT1G68825.2	3e-17	0.674	DVL5, RTFL15 | ROTUNDIFOLIA like 15 | chr1:25869946-25870086 REVERSE LENGTH=46	2	1109	Down	Down	Up	Up	Up	Up	Up	Down	-0.089942	-0.518817	1.91334	1.70885	0.875722	1.88061	2.14404	-0.0285089	1.0168	0.868882	0.25968	0.000352038	0.807293	0.007183	0.334218	1.06808
ASingletons110226	AT5G40890.2	1e-19	0.724	ATCLC-A, CLC-A, CLCA, ATCLCA | chloride channel A | chr5:16381645-16383821 REVERSE LENGTH=643	2	1109	Down	Up	Up	Up	Up	Up	Up	Up	-0.355198	0.159255	1.01378	0.171907	0.0408865	0.0799182	1.87223	1.63446	0.757357	0.800188	0.0254202	0.7911	0.990714	0.951203	0.000865116	0.00553611
BSingletons55595	AT4G16720.1	2e-17	0.829	Ribosomal protein L23/L15e family protein | chr4:9400156-9401315 REVERSE LENGTH=204	2	1109	Down	Up	Up	Up	Up	Up	Up	Up	-0.485313	0.481183	1.52654	0.686481	1.3271	1.48672	1.35877	1.10899	0.567525	0.325206	2.96469e-09	0.10875	6.6153e-08	1.80767e-09	1.75374e-05	0.000836457
Contig8317	AT1G30230.1	2e-11	0.73	Glutathione S-transferase, C-terminal-like;Translation elongation factor EF1B/ribosomal protein S6 | chr1:10639286-10640515 FORWARD LENGTH=231	2	1109	Down	Up	Up	Up	Up	Up	Up	Up	-0.163943	0.402709	0.807059	0.633835	1.0398	1.12572	0.755931	1.3803	0.790873	0.470584	0.00607997	0.121216	0.000415638	8.40771e-05	0.0253773	0.000123236
Contig34431	AT3G07010.1	2e-49	0.848	Pectin lyase-like superfamily protein | chr3:2212973-2216306 REVERSE LENGTH=416	2	1109	Down	Up	Up	Up	Up	Up	Up	Up	-0.0326089	0.044612	2.31189	1.42756	1.76024	3.00019	3.78147	0.350003	1.04434	1.03716	0.00154692	0.000119466	0.000787967	0.000431513	0.0211759	0.804262
BSingletons30601	AT1G09690.1	2e-30	0.82	Translation protein SH3-like family protein | chr1:3136407-3137430 REVERSE LENGTH=164	2	1109	Down	Up	Up	Up	Up	Up	Up	Up	-0.232546	0.185923	0.863104	0.544863	1.26421	1.7783	1.15468	0.983875	0.701015	0.710616	1.02207e-08	0.000519102	2.15391e-12	2.59463e-12	1.10609e-11	3.53158e-08
Contig27979	AT1G29450.1	1e-21	0.638	SAUR-like auxin-responsive protein family | chr1:10305981-10306406 REVERSE LENGTH=141	2	1109	Down	Down	Up	Up	Down	Up	Up	Down	-0.145084	-0.978943	0.832424	1.95808	-0.218915	1.42828	1.47661	-0.0285089	0.794267	0.00101566	0.120692	3.98197e-05	0.857501	3.98528e-05	0.00203501	1.04964
ASingletons101331	AT5G04310.1	7e-19	0.651	Pectin lyase-like superfamily protein | chr5:1203356-1207352 REVERSE LENGTH=518	2	1109	Up	Up	Up	Up	Up	Up	Up	Up	0.355684	0.044612	1.2462	1.06499	1.78921	2.00019	1.8528	1.84186	0.917714	1.00683	9.96555e-07	1.75723e-09	4.42114e-08	2.62671e-08	3.77881e-10	2.37951e-10
BSingletons5852	AT2G01420.1	1e-11	0.906	PIN4, ATPIN4 | Auxin efflux carrier family protein | chr2:180478-183199 REVERSE LENGTH=612	2	1109	Up	Up	Up	Up	Up	Up	Up	Up	0.261686	0.17306	0.890353	0.391803	1.27648	1.64655	1.53705	0.655989	0.93821	0.812324	0.0112309	0.646361	0.00078484	1.32292e-05	0.000145511	0.399106
BSingletons8701	AT1G29460.1	2e-16	0.559	SAUR-like auxin-responsive protein family | chr1:10307609-10308055 REVERSE LENGTH=148	2	1109	Up	Down	Up	Up	Up	Up	Up	Up	0.0475615	-0.778818	1.80441	1.51565	0.0683672	0.782834	1.807	0.807992	0.97952	0.136165	3.49221e-06	0.00644183	0.926338	0.212042	5.34229e-05	0.505235
Contig35742	AT3G09630.2	2e-55	0.792	Ribosomal protein L4/L1 family | chr3:2953813-2955444 FORWARD LENGTH=405	2	1109	Down	Up	Up	Up	Up	Up	Up	Up	-0.163943	0.412409	1.31018	0.407098	1.7044	1.50964	0.842867	1.43092	0.790862	0.544949	5.38909e-08	0.517898	8.89804e-10	6.18985e-08	0.0216656	1.43738e-05
Contig4330	AT4G30420.1	8e-25	0.49	nodulin MtN21 /EamA-like transporter family protein | chr4:14877069-14878914 FORWARD LENGTH=373	2	1109	Up	Down	Up	Up	Up	Up	Up	NA	0.545061	-2.35532	15.5547	2.54739	15.5938	3.61115	12.444	0	0.916724	0.000218532	0	1.68143e-06	0	5.98502e-05	0.106101	NA
ASingletons59053	AT2G10940.2	5e-21	0.788	Bifunctional inhibitor/lipid-transfer protein/seed storage 2S albumin superfamily protein | chr2:4311160-4312035 REVERSE LENGTH=291	2	1109	Up	Down	Up	Up	Up	Up	Up	Up	0.200761	-0.532196	1.41351	1.22111	1.28754	2.88546	2.57718	1.60557	0.73383	0.00297775	1.23639e-12	4.10141e-11	3.33942e-12	0	0	0
Contig33425	AT5G53050.1	8e-21	0.683	alpha/beta-Hydrolases superfamily protein | chr5:21510901-21513432 REVERSE LENGTH=312	2	1109	Up	Down	Up	Up	Up	Up	Up	Up	0.0475615	-0.119805	1.95315	1.37815	0.29076	0.891257	1.37266	0.615347	0.973555	0.819092	5.60364e-09	5.11034e-05	0.749813	0.0208938	3.71085e-05	0.402926
Contig4099	AT4G01470.1	6e-56	0.791	GAMMA-TIP3, TIP1;3, ATTIP1.3 | tonoplast intrinsic protein 1;3 | chr4:625092-625850 REVERSE LENGTH=252	2	1109	Up	Down	Up	Up	Up	Up	Up	Down	0.207218	-0.774857	1.47628	1.25262	0.487963	2.09217	2.39365	-0.223012	0.581971	1.28309e-07	0	0.0308239	0.00156382	0	0	0.706718
ASingletons52195	AT5G42440.1	4e-15	0.75	Protein kinase superfamily protein | chr5:16973434-16974513 REVERSE LENGTH=359	2	1109	Down	Up	Up	Up	Up	Up	Up	Up	-0.0237951	0.535403	1.24579	1.4487	0.760245	1.9715	1.44051	0.978934	0.954016	7.06272e-06	0	2.2286e-13	1.29444e-11	1.71507e-11	2.65661e-11	2.40057e-11
Contig35975	AT4G39300.1	4e-10	0.634	unknown protein; FUNCTIONS IN: molecular_function unknown; INVOLVED IN: biological_process unknown; LOCATED IN: chloroplast; EXPRESSED IN: 22 plant structures; EXPRESSED DURING: 13 growth stages; Has 30201 Blast hits to 17322 proteins in 780 species: Archae - 12; Bacteria - 1396; Metazoa - 17338; Fungi - 3422; Plants - 5037; Viruses - 0; Other Eukaryotes - 2996 (source: NCBI BLink). | chr4:182868…	2	1109	Up	Up	Up	Up	Up	Up	Up	Up	0.0475615	0.667049	1.03888	0.396198	1.57087	2.75021	1.26362	1.2516	1.05728	0.790413	0.165416	0.833519	0.14603	0.000435071	0.226658	0.3507
Contig30647	gi|297744538|emb|CBI37800.3|	2e-26	0.693	unnamed protein product [Vitis vinifera]	2	1109	Down	Down	Up	Up	Up	Up	Up	Up	-0.393011	-0.547964	0.726931	1.24942	1.06837	1.96526	1.24713	1.36742	1.01332	0.948882	0.508568	0.180915	0.125422	6.8875e-07	0.0048667	0.00496105
Contig27241	AT1G29450.1	5e-15	0.66	SAUR-like auxin-responsive protein family | chr1:10305981-10306406 REVERSE LENGTH=141	2	1109	Down	Down	Up	Up	Up	Up	Up	Up	-0.215473	-1.57771	2.3608	2.90629	1.1939	3.18462	2.97411	2.87838	0.842302	0.0111987	5.87807e-05	0.000639446	0.165671	0.000431798	0.000277551	0.0267337
ACluster15318_Consensus1	AT1G72000.1	1e-72	0.913	Plant neutral invertase family protein | chr1:27103277-27105663 FORWARD LENGTH=499	2	1109	Up	Down	Up	Up	Up	Up	Up	Up	0.613159	-0.395961	0.579443	1.13316	2.10079	1.33217	0.514679	1.10899	0.675286	0.856993	0.609152	0.00567464	7.21449e-05	0.0447728	0.768522	0.306962
Contig15624	AT4G36130.1	7e-13	0.935	Ribosomal protein L2 family | chr4:17097613-17098656 FORWARD LENGTH=258	2	1109	Down	Up	Up	Up	Up	Up	Up	Up	-0.0475957	0.165918	1.2787	0.71352	1.10313	1.27011	0.367775	0.34186	1.00294	0.76149	3.95381e-06	0.215114	0.00080639	7.08273e-05	0.702051	0.750661
BSingletons61973	AT2G17360.2	9e-12	0.926	Ribosomal protein S4 (RPS4A) family protein | chr2:7546598-7548041 FORWARD LENGTH=184	2	1109	Up	Up	Up	Up	Up	Up	Up	Up	0.0860356	0.183421	1.13198	0.649955	2.50894	2.07325	1.31115	1.04949	0.92852	0.802048	0.00516261	0.480789	6.59179e-06	1.43784e-07	0.00975474	0.109262
ASingletons50958	AT3G13230.1	8e-26	0.642	RNA-binding KH domain-containing protein | chr3:4270423-4271070 FORWARD LENGTH=215	2	1109	Up	Up	Up	Up	Up	Up	Up	Up	0.240207	0.402709	2.33844	0.38692	1.0159	1.1632	0.810612	1.01102	0.849147	0.895216	1.08026e-05	0.838277	0.221795	0.0355961	0.52754	0.141139
Contig12443	AT1G29430.1	1e-17	0.493	SAUR-like auxin-responsive protein family | chr1:10302801-10303226 REVERSE LENGTH=141	2	1109	Up	Down	Up	Up	Up	Up	Up	Up	0.0475615	-0.334695	1.61714	2.07109	0.195479	1.46627	2.13557	0.998972	0.885204	0.272097	0	5.37478e-12	0.746721	0	8.28189e-12	0.00072377
ASingletons51245	AT4G25780.1	4e-27	0.677	CAP (Cysteine-rich secretory proteins, Antigen 5, and Pathogenesis-related 1 protein) superfamily protein | chr4:13121107-13121679 FORWARD LENGTH=190	2	1109	Down	Down	Up	Up	Up	Up	Up	Up	-0.730046	-2.14887	2.2088	2.72796	5.83655	9.66875	9.03481	7.65449	0.850487	0.130514	0.0321054	0.000645762	0.00237765	0.00839397	0.0116216	0.000435367
Contig16047	AT4G32460.2	6e-16	0.805	Protein of unknown function, DUF642 | chr4:15663036-15664859 REVERSE LENGTH=365	2	1109	Down	Down	Up	Up	Up	Up	Up	Up	-0.158023	-0.273283	2.00876	1.71159	1.56927	2.7072	2.51765	2.22447	0.636526	0.0743833	0	1.60992e-13	8.07231e-12	0	7.30613e-12	2.9277e-10
Contig33770	AT2G24610.1	4e-67	0.852	ATCNGC14, CNGC14 | cyclic nucleotide-gated channel 14 | chr2:10457105-10460351 FORWARD LENGTH=726	2	1109	Up	Up	Up	Up	Up	Up	Up	Up	0.36949	0.96661	1.5243	1.2025	0.67605	3.4234	1.8672	2.52169	0.947666	0.145371	0.00424429	0.0026898	0.465258	0.000432401	0.0185396	0.000272329
Contig4220	AT5G55960.1	1e-33	0.808	unknown protein; CONTAINS InterPro DOMAIN/s: Uncharacterised protein family UPF0118 (InterPro:IPR002549); Has 30201 Blast hits to 17322 proteins in 780 species: Archae - 12; Bacteria - 1396; Metazoa - 17338; Fungi - 3422; Plants - 5037; Viruses - 0; Other Eukaryotes - 2996 (source: NCBI BLink). | chr5:22662726-22664762 FORWARD LENGTH=648	2	1109	Down	Up	Up	Up	Up	Up	Up	Up	-0.106948	0.288538	0.153334	0.163024	0.500683	1.2788	0.974111	0.489339	0.82193	0.60551	0.918981	0.890449	0.143363	1.39993e-08	0.000169795	0.151265
ASingletons95071	AT2G47110.2	8e-30	0.922	UBQ6 | ubiquitin 6 | chr2:19344701-19345174 FORWARD LENGTH=157	2	1109	Down	Down	Up	Up	Up	Up	Up	Up	-0.179849	-0.105283	1.06511	0.669854	1.27987	1.72548	1.14955	1.15592	0.882093	0.763842	4.07677e-09	0.00043897	8.73065e-12	3.33707e-12	2.45851e-11	6.07038e-08
Contig38955	AT5G39740.2	6e-29	0.833	RPL5B | ribosomal protein L5 B | chr5:15903484-15905185 FORWARD LENGTH=301	2	1109	Up	Up	Up	Up	Up	Up	Up	Up	0.458495	0.561989	1.5435	0.628128	1.79083	2.26199	1.31515	1.13588	0.301823	0.0534932	0	0.00901465	0	4.8044e-12	1.97587e-08	9.26907e-06
Contig33800	AT3G48550.1	1e-38	0.829	BEST Arabidopsis thaliana protein match is: C2H2-like zinc finger protein (TAIR:AT2G01940.3); Has 78 Blast hits to 78 proteins in 11 species: Archae - 0; Bacteria - 0; Metazoa - 0; Fungi - 0; Plants - 78; Viruses - 0; Other Eukaryotes - 0 (source: NCBI BLink). | chr3:17994048-17994595 FORWARD LENGTH=158	2	1109	Down	Down	Up	Up	Up	Up	Up	Up	-0.493007	-0.573959	1.84623	0.202496	0.65333	2.58515	3.36643	3.29342	0.973088	0.794741	0.164778	0.897055	0.679336	0.000475084	0.00369821	0.00423891
Contig13736	AT3G09500.1	1e-56	0.876	Ribosomal L29 family protein | chr3:2917047-2917895 FORWARD LENGTH=123	2	1109	Up	Up	Up	Up	Up	Up	Up	Up	0.0475615	0.360888	1.30806	0.46553	1.06837	1.89126	0.665989	0.971491	1.01316	0.719639	2.18349e-05	0.544893	0.00762902	2.535e-08	0.222545	0.0671741
Contig26432	AT3G48140.1	9e-31	0.69	B12D protein | chr3:17778471-17779299 FORWARD LENGTH=88	2	1109	Up	Up	Up	Up	Up	Up	Up	Up	0.562135	0.399569	1.2233	1.23492	2.66828	1.73238	2.78147	2.12903	0.795345	0.86577	0.162157	0.698536	2.14426e-06	4.37808e-06	9.6889e-06	1.1157e-05
Contig28326	AT3G02560.2	6e-15	0.78	Ribosomal protein S7e family protein | chr3:542341-543168 FORWARD LENGTH=191	2	1109	Down	Down	Up	Up	Up	Up	Up	Up	-0.408118	-0.273061	1.63498	1.08845	1.28701	1.73925	1.60638	1.23453	0.548363	0.768662	2.74041e-10	3.02768e-05	3.23299e-07	4.07003e-12	2.96218e-09	7.26818e-05
ASingletons127714	AT5G36110.1	2e-38	0.526	CYP716A1 | cytochrome P450, family 716, subfamily A, polypeptide 1 | chr5:14195377-14197613 FORWARD LENGTH=477	2	1109	Down	Down	Up	Up	Up	Up	Up	Up	-0.869976	-2.78062	3.51461	0.0649923	1.72548	4.50654	3.46596	2.98779	0.382737	4.37246e-07	0.000167787	1.0347	0.00119154	2.08091e-05	1.74333e-05	3.80293e-08
ASingletons26540	AT2G27530.2	3e-63	0.852	PGY1 | Ribosomal protein L1p/L10e family | chr2:11763443-11764570 REVERSE LENGTH=216	2	1109	Up	Up	Up	Up	Up	Up	Up	Up	0.29968	0.345543	1.1716	0.665385	1.52977	1.73659	1.09655	0.843483	0.348643	0.0520892	2.98214e-11	9.40436e-08	6.18187e-12	1.72889e-11	3.6751e-11	7.38299e-08
Contig19597	AT2G21210.1	4e-33	0.648	SAUR-like auxin-responsive protein family | chr2:9085513-9085809 REVERSE LENGTH=98	2	1109	Up	Up	Up	Up	Up	Up	Up	Up	0.0767078	0.0776408	3.45391	13.9585	2.21521	6.39251	4.01851	2.72638	0.930449	0.96168	0.00173888	9.2946e-07	6.73029e-06	0.00838557	0.00277938	0.00170608
Contig42120	AT3G56130.3	2e-48	0.674	biotin/lipoyl attachment domain-containing protein | chr3:20827887-20829007 FORWARD LENGTH=194	2	1109	Down	Up	Up	Up	Up	Up	Up	Up	-0.0982894	0.41966	0.533235	0.557106	1.08544	1.33872	0.754545	0.589021	0.861524	0.228145	0.0336192	0.0217956	2.57633e-07	2.73253e-12	0.00248268	0.0803996
Contig47436	AT1G67510.1	2e-11	0.853	Leucine-rich repeat protein kinase family protein | chr1:25297477-25300184 REVERSE LENGTH=719	2	1109	Up	Up	Up	Up	Up	Up	Up	Up	0.194403	0.572946	1.51018	1.16284	1.12925	1.86269	1.40851	1.23453	1.03897	0.129603	1.2763e-08	9.82671e-06	1.36434e-05	2.24973e-12	3.74744e-06	0.00109027
BSingletons79992	AT5G14320.2	9e-33	0.64	Ribosomal protein S13/S18 family | chr5:4618189-4618772 REVERSE LENGTH=128	2	1109	Down	Down	Up	Up	Up	Up	Up	Up	-0.196857	-0.423337	0.509766	0.189383	1.1773	1.2193	0.714591	0.984788	0.851953	0.17502	0.0522948	0.739358	9.14613e-11	5.54229e-11	0.0070719	0.000698603
Contig4144	AT4G01470.1	1e-33	0.74	GAMMA-TIP3, TIP1;3, ATTIP1.3 | tonoplast intrinsic protein 1;3 | chr4:625092-625850 REVERSE LENGTH=252	2	1109	Up	Down	Up	Up	Up	Up	Up	Down	0.121971	-0.802961	1.07659	0.958077	0.163984	1.42568	1.86847	-0.426351	0.77995	1.8226e-13	0	0.00369386	0.410566	5.90371e-12	1.53593e-11	0.0198883
BCluster15952_Consensus1	gi|224054268|ref|XP_002298175.1|	3e-11	0.5	predicted protein [Populus trichocarpa]_x0001_predicted protein [Populus trichocarpa]	2	1109	Down	Up	Up	Up	Up	Up	Up	Up	-0.215473	0.309002	0.461108	0.443504	1.21081	0.402562	1.01593	1.2263	0.919859	0.793734	0.485734	0.507218	5.03325e-06	0.578753	0.0111685	2.94588e-05
Contig11005	AT5G41761.1	2e-22	0.551	unknown protein; FUNCTIONS IN: molecular_function unknown; INVOLVED IN: biological_process unknown; LOCATED IN: cellular_component unknown; BEST Arabidopsis thaliana protein match is: unknown protein (TAIR:AT3G55570.1); Has 30201 Blast hits to 17322 proteins in 780 species: Archae - 12; Bacteria - 1396; Metazoa - 17338; Fungi - 3422; Plants - 5037; Viruses - 0; Other Eukaryotes - 2996 (source: NC…	2	1109	Down	Down	Up	Up	Up	Up	Up	Up	-0.922381	-1.97743	1.67631	1.80196	0.166548	3.21789	2.07647	2.08697	1.03282e-05	4.97626e-18	3.44066e-09	0.406026	0.816805	3.73121e-11	4.05745e-11	3.0399e-05
Contig18062	AT4G21150.2	2e-26	0.616	HAP6 | ribophorin II (RPN2) family protein | chr4:11278649-11283599 FORWARD LENGTH=678	2	1109	Up	Up	Up	Down	Up	Up	Up	Down	0.0017578	0.168243	1.10926	-0.0578645	1.90967	0.591385	1.15468	-0.180512	0.994622	0.862403	0.0504289	0.975636	0.000255739	0.589945	0.103092	0.842487
Contig34691	AT5G47210.1	2e-25	0.583	Hyaluronan / mRNA binding family | chr5:19169222-19171012 REVERSE LENGTH=357	2	1109	Up	Up	Up	Up	Up	Up	Up	Up	0.0105673	0.271464	1.13002	0.291878	0.726135	0.955797	0.963385	0.598448	1.05672	0.395143	0	0.270019	1.35829e-05	2.4193e-10	4.92814e-09	0.00106949
Contig40695	AT3G13690.1	2e-22	0.551	Protein kinase protein with adenine nucleotide alpha hydrolases-like domain | chr3:4486920-4490011 FORWARD LENGTH=753	2	1109	Down	Down	Up	Up	Up	Up	Up	Up	-0.662932	-0.185394	0.827371	0.310105	0.270001	2.33217	1.62619	3.10077	0.625256	0.855165	0.257108	0.94144	0.755875	1.21757e-05	0.00219424	0.00114886
Contig34510	AT3G15000.1	4e-52	0.726	cobalt ion binding | chr3:5050321-5052121 FORWARD LENGTH=395	2	1109	Up	Up	Up	Up	Up	Up	Up	Up	0.0475615	0.278554	1.72113	0.159114	1.5892	1.21318	1.62619	0.762904	1.02306	0.939795	1.65796e-11	0.992243	3.82064e-05	0.000968154	5.16274e-05	0.256447
Contig6544	AT1G70890.1	5e-17	0.378	MLP43 | MLP-like protein 43 | chr1:26725912-26726489 REVERSE LENGTH=158	2	1109	Down	Down	Up	Up	Up	Up	Up	Up	-0.125503	-0.317956	0.29905	1.16136	0.518657	1.03243	0.67472	0.0232099	0.0114693	5.39103e-21	0	0	0	9.80667e-11	0	0.783572
ASingletons96548	AT1G26770.1	9e-43	0.811	ATEXPA10, AT-EXP10, ATEXP10, ATHEXP ALPHA 1.1, EXP10, EXPA10 | expansin A10 | chr1:9259805-9260792 FORWARD LENGTH=249	2	1109	Down	Up	Up	Up	Up	Up	Up	Up	-0.462496	0.158305	1.88687	1.28738	0.892117	2.31335	2.83209	1.83866	0.00724261	0.727367	9.17289e-13	1.68003e-08	6.01971e-11	1.18241e-11	1.31669e-11	3.87477e-12
Contig25025	AT3G59540.1	8e-41	0.942	Ribosomal L38e protein family | chr3:21995897-21996742 REVERSE LENGTH=69	2	1109	Up	Up	Up	Up	Up	Up	Up	Up	0.228134	0.204553	1.18606	0.509603	1.26804	0.904953	0.865501	0.816516	0.862809	0.763898	1.04866e-11	0.0112316	3.33635e-12	2.39349e-08	7.57647e-07	5.38926e-05
Contig38607	AT5G61030.1	2e-50	0.684	GR-RBP3 | glycine-rich RNA-binding protein 3 | chr5:24560870-24562152 FORWARD LENGTH=309	2	1109	Up	Up	Up	Up	Up	Up	Up	Up	0.143777	0.134881	0.85352	0.466355	1.08943	1.24276	0.397054	0.982379	0.844933	0.852691	4.51374e-07	0.0398211	5.26574e-06	1.75052e-08	0.359816	0.000111118
ASingletons19323	AT2G44120.1	1e-12	0.9	Ribosomal protein L30/L7 family protein | chr2:18249227-18250402 REVERSE LENGTH=242	2	1109	Down	Up	Up	Up	Up	Up	Up	Up	-0.170244	0.0197208	0.756636	0.401642	0.89264	1.0923	0.511545	0.599522	0.882252	1.01276	0.000116095	0.134562	4.8415e-06	2.44517e-11	0.0183718	0.0115462
ACluster14470_Consensus1	AT2G27710.4	5e-22	0.656	60S acidic ribosomal protein family | chr2:11816929-11817670 FORWARD LENGTH=98	2	1109	Up	Down	Up	Up	Up	Up	Up	Up	0.122589	-0.0297427	1.24234	0.265367	1.08876	1.29402	0.838384	0.585366	0.873722	0.898885	2.74982e-12	0.161448	0	2.32856e-11	2.01479e-11	2.03889e-05
ASingletons33859	AT3G09200.2	3e-35	0.857	Ribosomal protein L10 family protein | chr3:2823364-2825020 REVERSE LENGTH=287	2	1109	Up	Up	Up	Up	Up	Up	Up	Up	0.216932	0.442247	1.02255	0.607455	1.3903	1.01716	0.652183	0.624967	0.530706	0.000491141	0	1.46824e-07	1.80856e-11	8.93437e-12	2.5884e-07	4.37214e-07
Contig35976	AT5G15200.2	2e-34	0.921	Ribosomal protein S4 | chr5:4935602-4936334 REVERSE LENGTH=156	2	1109	Up	Up	Up	Up	Up	Up	Up	Up	0.197502	0.103545	0.905077	0.66236	1.15243	1.14768	0.447047	1.10476	0.740556	0.930868	5.51839e-10	2.5941e-05	2.67995e-12	1.23343e-11	0.0065263	3.32487e-11
ASingletons21012	AT5G56670.1	8e-23	0.964	Ribosomal protein S30 family protein | chr5:22935413-22935981 REVERSE LENGTH=62	2	1109	Up	Up	Up	Up	Up	Up	Up	Up	0.226885	0.579228	1.33123	0.444079	1.17703	1.38232	1.504	0.632689	0.832651	0.00233483	8.61425e-12	0.0265884	1.03821e-11	3.1212e-12	1.88289e-12	0.0019791
Contig21460	AT1G75390.2	6e-14	0.563	AtbZIP44, bZIP44 | basic leucine-zipper 44 | chr1:28292224-28292665 FORWARD LENGTH=123	2	1109	Up	Up	Up	Up	Up	Up	Up	Up	0.0475615	0.0820867	1.74413	1.18047	0.29076	2.93308	1.25422	0.412064	1.04226	1.00234	1.61662e-06	0.0147269	0.798556	0.000165899	0.0667634	0.909694
Contig43005	AT5G44500.2	4e-16	0.729	Small nuclear ribonucleoprotein family protein | chr5:17927505-17928269 FORWARD LENGTH=254	2	1109	Down	Down	Up	Up	Up	Up	Up	Up	-0.0574081	-0.0723846	0.577295	0.134701	1.60235	0.540759	0.83779	0.522184	0.967104	0.888113	0.0592828	0.882421	8.89723e-11	0.134221	0.00475945	0.179126
Contig28445	AT5G10690.1	1e-49	0.548	pentatricopeptide (PPR) repeat-containing protein / CBS domain-containing protein | chr5:3374443-3377332 REVERSE LENGTH=580	2	1109	Down	Up	Up	Up	Up	Up	Up	Up	-0.707326	0.362538	0.425898	0.3451	2.76881	2.0892	1.13165	0.502006	0.698887	0.902844	0.777134	0.873398	0.00016549	0.000189131	0.175141	0.691649
Contig41099	AT3G19230.1	2e-10	0.38	Leucine-rich repeat (LRR) family protein | chr3:6661088-6663519 REVERSE LENGTH=519	2	1109	Up	Down	Up	Up	Up	Up	Up	Up	0.331354	-0.142325	0.453913	0.520187	0.928964	2.31159	1.5986	1.09179	0.843427	0.81112	0.540534	0.307256	0.0172655	2.49865e-07	1.76271e-05	0.031979
Contig4731	AT3G13560.2	4e-46	0.632	O-Glycosyl hydrolases family 17 protein | chr3:4425484-4427284 REVERSE LENGTH=505	2	1109	Down	Up	Up	Down	Up	Up	Up	Up	-0.503454	0.144947	0.789848	-0.0281171	0.781085	1.21883	1.40475	1.4089	0.575963	0.8261	0.0639606	1.0223	0.0968574	0.00146307	0.000773961	0.000471267
Contig41357	AT1G29430.1	7e-17	0.538	SAUR-like auxin-responsive protein family | chr1:10302801-10303226 REVERSE LENGTH=141	2	1109	Down	Down	Up	Up	Up	Up	Up	Up	-0.274367	-1.18539	3.16816	11.0731	0.331402	4.4386	3.02722	2.79746	0.837225	0.295713	0.00114523	0.447469	0.846876	0.000166007	5.41406e-05	2.86858e-05
Contig30674	AT2G21950.1	9e-21	0.464	SKIP6 | SKP1 interacting partner 6 | chr2:9353526-9354644 REVERSE LENGTH=372	2	1109	Up	Down	Up	Up	Up	Up	Up	Up	0.277043	-0.185394	2.27834	1.33961	0.205871	1.97372	2.55907	0.271051	1.01599	0.855031	5.9042e-07	0.000212278	0.870283	0.0394219	0.0195982	0.82599
Contig13440	AT2G21210.1	1e-31	0.596	SAUR-like auxin-responsive protein family | chr2:9085513-9085809 REVERSE LENGTH=98	2	1109	Down	Down	Up	Up	Up	Up	Up	Up	-0.381831	-0.532492	1.51692	2.2765	1.28518	1.49609	2.13254	0.54407	0.593141	0.155222	1.41852e-05	5.30987e-07	6.75477e-05	9.20841e-08	9.94409e-10	0.412488
Contig14045	AT3G03920.1	7e-57	0.789	H/ACA ribonucleoprotein complex, subunit Gar1/Naf1 protein | chr3:1009123-1010379 REVERSE LENGTH=202	2	1109	Down	Up	Up	Up	Up	Up	Up	Up	-0.085705	0.210535	1.68098	0.839433	0.821727	1.04772	0.801275	0.247125	0.946595	0.862567	1.71569e-08	0.0679028	0.0739	0.00346101	0.143641	0.917364
Contig9427	AT4G09800.1	1e-17	1	RPS18C | S18 ribosomal protein | chr4:6173818-6174963 FORWARD LENGTH=152	2	1109	Down	Down	Up	Up	Up	Up	Up	Up	-0.166943	-0.108942	1.18462	0.126721	0.900359	1.41018	0.993347	0.927989	0.908641	0.965326	1.65827e-12	0.948938	6.47835e-08	8.97866e-12	1.29684e-10	3.11982e-06
Contig25785	AT4G00820.1	3e-20	0.706	iqd17 | IQ-domain 17 | chr4:349300-351307 FORWARD LENGTH=534	2	1109	Up	Up	Up	Up	Up	Up	Up	Up	0.261686	0.394031	0.70184	0.145912	1.95589	4.89831	1.5287	1.38653	0.93816	0.721888	0.197716	0.823348	0.000742551	0.00152065	0.00256872	0.0450622
Contig23718	AT5G43970.1	3e-23	0.54	TOM22-V, TOM9-2, ATTOM22-V | translocase of outer membrane 22-V | chr5:17692888-17693187 FORWARD LENGTH=99	2	1109	Up	Up	Up	Up	Up	Up	Up	Up	0.273837	0.118613	0.925665	0.0981591	1.3447	1.16525	1.33257	0.843167	0.88191	0.813327	0.00264555	0.866162	1.38023e-06	1.35144e-05	1.16492e-05	0.0183799
Contig46697	AT2G20490.1	6e-34	0.875	NOP10, EDA27 | nucleolar RNA-binding Nop10p family protein | chr2:8831897-8832723 FORWARD LENGTH=64	2	1109	Down	Up	Up	Up	Up	Up	Up	Up	-0.145084	0.317107	1.11351	0.488592	1.21676	1.82834	0.883913	0.819488	0.865921	0.594326	1.81592e-10	0.0677906	7.08501e-07	2.2482e-12	0.00111299	0.0186534
BSingletons39224	AT4G11820.2	9e-23	0.933	MVA1, FKP1 | hydroxymethylglutaryl-CoA synthase / HMG-CoA synthase / 3-hydroxy-3-methylglutaryl coenzyme A synthase | chr4:7109124-7111901 REVERSE LENGTH=461	2	1109	Up	Down	Down	Up	Up	Up	Up	Up	0.0475615	-0.73383	-0.283053	1.06499	0.768807	2.31335	1.97411	0.212499	1.04941	0.709735	0.857995	0.88379	0.699545	0.000116719	0.105156	0.872934
Contig47324	AT1G26945.1	3e-33	0.797	KDR | basic helix-loop-helix (bHLH) DNA-binding superfamily protein | chr1:9351571-9352474 FORWARD LENGTH=94	2	1109	Down	Down	Up	Up	Up	Up	Up	Down	-0.158889	-1.32885	4.73931	1.3545	1.34848	5.12572	13.458	-0.0285089	0.868997	0.0992081	0.0104057	0.18434	0.236214	0.0083844	6.32587e-06	1.06753
Contig32223	AT4G13710.2	2e-54	0.72	Pectin lyase-like superfamily protein | chr4:7962550-7966012 FORWARD LENGTH=451	2	1109	Down	Down	Up	Up	Up	Up	Up	Up	-0.098828	-0.786298	2.17403	1.6839	1.17334	2.40583	2.43354	1.35851	0.843989	0.0234595	1.52514e-09	0	1.34203e-05	1.41626e-07	5.44462e-05	0.0396523
Contig32917	AT4G35460.1	6e-44	0.783	ATNTRB, NTRB, NTR1 | NADPH-dependent thioredoxin reductase B | chr4:16842218-16843740 FORWARD LENGTH=375	2	1109	Down	Up	Up	Up	Up	Up	Up	Up	-0.154072	0.197935	0.317176	0.234917	1.19876	0.18017	0.751719	1.26522	0.851532	0.842651	0.717103	0.941365	0.000355953	0.86321	0.153131	0.000498933
Contig10286	AT5G02220.1	1e-11	0.537	unknown protein; Has 30201 Blast hits to 17322 proteins in 780 species: Archae - 12; Bacteria - 1396; Metazoa - 17338; Fungi - 3422; Plants - 5037; Viruses - 0; Other Eukaryotes - 2996 (source: NCBI BLink). | chr5:441884-442102 REVERSE LENGTH=72	2	1109	Down	Up	Up	Up	Up	Up	Up	Up	-0.215473	0.0735247	2.45391	0.0649923	1.5423	2.84819	3.29604	0.742009	0.892254	1.00937	0.0325569	1.0347	0.0471471	0.000690187	0.00120645	0.500824
Contig28099	AT3G53190.1	3e-77	0.713	Pectin lyase-like superfamily protein | chr3:19714171-19717537 FORWARD LENGTH=483	2	1109	Down	Down	Up	Up	Up	Up	Up	Up	-0.140066	-0.125021	0.803247	0.877907	1.6653	1.88402	1.22204	1.10899	0.805109	0.827551	0.00272903	8.93722e-06	5.89829e-10	9.23874e-13	1.39152e-06	0.000102987
Contig27333	AT1G02816.1	2e-45	0.67	Protein of unknown function, DUF538 | chr1:621637-622137 FORWARD LENGTH=166	2	1109	Up	Down	Up	Up	Up	Up	Up	Up	0.23151	-0.987017	0.112263	0.33539	0.39301	2.04462	1.58048	1.29749	0.0387401	2.57188e-34	0.574976	1.32317e-08	7.4729e-05	2.848e-13	1.86056e-11	3.10043e-11
Contig29011	AT1G48750.1	2e-22	0.515	Bifunctional inhibitor/lipid-transfer protein/seed storage 2S albumin superfamily protein | chr1:18036019-18036303 FORWARD LENGTH=94	2	1109	Up	Up	Up	Up	Up	Up	Up	Up	0.36949	0.111703	1.35104	2.00301	1.21606	1.60398	0.690318	1.21096	0.047638	0.833479	1.18244e-12	0	4.56581e-12	2.05289e-11	2.49647e-08	2.63968e-11
Contig38502	AT1G66070.2	2e-25	0.734	Translation initiation factor eIF3 subunit | chr1:24596194-24597520 REVERSE LENGTH=226	2	1109	Up	Up	Up	Up	Up	Up	Up	Up	0.0119376	0.00408421	1.87841	0.858541	0.887795	0.44765	1.12297	0.2856	1.05103	0.99225	1.81074e-06	0.126679	0.0440421	0.542793	0.0251417	0.851012
BSingletons85475	AT3G05590.1	5e-29	0.926	RPL18 | ribosomal protein L18 | chr3:1621511-1622775 FORWARD LENGTH=187	2	1109	Down	Up	Up	Up	Up	Up	Up	Up	-0.0239918	0.0510017	0.950066	0.455452	1.25785	0.99861	0.389149	1.17696	1.04555	0.935557	0.000234458	0.367025	4.48138e-07	5.98387e-06	0.445417	2.64349e-05
BSingletons49	AT4G25050.1	9e-22	0.557	ACP4 | acyl carrier protein 4 | chr4:12870178-12871024 FORWARD LENGTH=137	2	1109	Down	Up	Up	Up	Up	Up	Up	Up	-0.129835	0.178114	0.816483	0.603412	0.163226	1.06118	1.26647	0.747451	0.886294	0.878816	0.000695603	0.0551776	0.865741	1.37714e-06	7.56508e-09	0.0073927
ACluster533_Consensus1	AT5G63140.1	4e-31	0.607	ATPAP29, PAP29 | purple acid phosphatase 29 | chr5:25328237-25329616 FORWARD LENGTH=389	2	1109	Down	Down	Up	Up	Up	Up	Up	Up	-0.782514	-1.24752	1.93418	0.190523	2.06837	4.64614	4.43354	4.25689	0.290743	0.00426662	1.16404e-08	0.899953	7.29865e-07	2.50271e-07	3.09589e-05	4.99357e-06
Contig29548	AT1G71820.1	7e-17	0.795	SEC6 | SEC6 | chr1:27010022-27016745 FORWARD LENGTH=752	2	1109	Up	Up	Up	Up	Up	Up	Up	Up	0.294779	0.638139	1.11805	0.470249	1.17585	1.12215	0.83052	1.29128	0.331771	8.24132e-06	7.21735e-12	0.00617009	1.29237e-11	0	4.95811e-09	2.03494e-11
Contig49030	AT1G09690.1	6e-20	0.727	Translation protein SH3-like family protein | chr1:3136407-3137430 REVERSE LENGTH=164	2	1109	Down	Up	Up	Up	Up	Up	Up	Up	-0.415065	0.0802663	1.12186	0.533668	1.2654	1.43238	1.1397	1.02763	0.451514	0.829932	3.27099e-07	0.0808063	2.82282e-10	2.68833e-13	2.33864e-07	5.93013e-05
ASingletons8088	AT3G58610.3	4e-25	0.781	ketol-acid reductoisomerase | chr3:21671561-21674639 FORWARD LENGTH=591	2	1109	Down	Up	Up	Up	Up	Up	Up	Up	-0.235077	0.154876	0.737873	0.211834	1.12726	0.84032	0.550409	1.11977	0.778496	0.795438	1.41999e-05	0.84149	3.03577e-10	1.94363e-07	0.00293244	2.88043e-09
Contig38420	AT1G73230.1	5e-34	0.894	Nascent polypeptide-associated complex NAC | chr1:27540506-27541364 REVERSE LENGTH=165	2	1109	Up	Up	Up	Up	Up	Up	Up	Up	0.28301	0.276363	1.17439	0.848082	1.13103	1.11528	0.826212	1.41628	0.363317	0.251514	0	1.76598e-09	0	1.88481e-11	3.71226e-09	1.2346e-11
BSingletons34361	AT2G43030.1	2e-43	0.795	Ribosomal protein L3 family protein | chr2:17894898-17895713 FORWARD LENGTH=271	2	1109	Down	Up	Up	Up	Up	Up	Up	Up	-0.34707	0.260341	0.474974	0.353905	1.98517	1.55158	1.43569	1.6877	0.618705	0.743989	0.124846	0.104352	2.03611e-12	7.92444e-12	1.26814e-10	5.85296e-11
Contig49755	AT3G61660.1	4e-11	0.676	unknown protein; BEST Arabidopsis thaliana protein match is: unknown protein (TAIR:AT2G46375.1); Has 28 Blast hits to 28 proteins in 7 species: Archae - 0; Bacteria - 0; Metazoa - 0; Fungi - 0; Plants - 28; Viruses - 0; Other Eukaryotes - 0 (source: NCBI BLink). | chr3:22816152-22816541 FORWARD LENGTH=129	2	1109	Up	Down	Up	Up	Up	Up	Up	Up	0.0189923	-1.05986	0.924704	1.77025	0.327101	0.59039	0.58822	0.680028	1.05524	0.0242963	0.00684336	1.40111e-06	0.701071	0.200419	0.244359	0.168044
BSingletons105778	AT1G64640.1	2e-13	0.586	ENODL8, AtENODL8 | early nodulin-like protein 8 | chr1:24022482-24023151 REVERSE LENGTH=191	2	1109	Down	Down	Up	Up	Up	Up	Up	Up	-0.0512167	-0.2524	1.5243	0.318441	0.594436	2.01881	1.86488	1.64956	0.918141	0.800251	0	0.399559	0.195028	5.79848e-11	4.70161e-08	1.09441e-08
Contig34877	AT3G05560.3	3e-24	0.896	Ribosomal L22e protein family | chr3:1614641-1615204 FORWARD LENGTH=124	2	1109	Down	Up	Up	Up	Up	Up	Up	Up	-0.143865	0.171541	1.13025	0.613429	1.0412	1.40583	0.931361	0.453768	0.94749	0.792217	0	0.000967667	1.59723e-10	6.1908e-12	1.78684e-08	0.0751655
ASingletons32645	AT3G12120.2	7e-39	0.8	FAD2 | fatty acid desaturase 2 | chr3:3860592-3861743 REVERSE LENGTH=383	2	1109	Up	Down	Up	Up	Up	Up	Up	Up	0.324056	-0.165567	0.829734	0.212605	0.997806	2.01499	1.47686	1.11146	0.000334982	0.22818	0	0.379635	0	1.50389e-11	0	0
Contig49768	AT5G02540.1	7e-26	0.726	NAD(P)-binding Rossmann-fold superfamily protein | chr5:568609-570720 FORWARD LENGTH=331	2	1109	Up	Down	Up	Up	Up	Up	Up	Up	0.485683	-0.17778	0.453913	0.322488	0.464296	2.47365	1.30853	1.05895	0.43735	0.84817	0.458913	0.663439	0.562667	8.00688e-08	0.00294849	0.145755
Contig25255	AT1G64510.1	3e-70	0.873	Translation elongation factor EF1B/ribosomal protein S6 family protein | chr1:23954993-23956205 REVERSE LENGTH=207	2	1109	Up	Down	Up	Up	Up	Up	Up	Up	0.0475615	-0.0333905	0.213962	0.212146	1.43641	1.01516	0.777254	1.09348	0.92811	0.957993	0.696526	0.492902	1.19734e-11	5.58748e-09	0.00046745	3.68175e-06
BSingletons79898	AT2G24090.1	1e-41	0.714	Ribosomal protein L35 | chr2:10242038-10243416 FORWARD LENGTH=145	2	1109	Down	Down	Up	Up	Up	Up	Up	Up	-0.147609	-0.0570418	0.165052	0.201973	1.38623	0.975696	0.876079	0.839701	0.804531	0.833633	0.780315	0.649287	2.24545e-11	7.05677e-11	2.31868e-07	3.52294e-06
Contig25988	AT3G04400.1	1e-44	0.947	emb2171 | Ribosomal protein L14p/L23e family protein | chr3:1167339-1168308 FORWARD LENGTH=140	2	1109	Up	Up	Up	Up	Up	Up	Up	Up	0.141479	0.27695	1.08995	0.455076	1.30494	1.41964	1.17441	1.31767	0.846693	0.227423	0	0.00219108	1.62046e-11	1.88889e-11	2.422e-11	0
Contig38244	AT4G18910.1	9e-73	0.726	NIP1;2, NLM2, ATNLM2 | NOD26-like intrinsic protein 1;2 | chr4:10366211-10368179 FORWARD LENGTH=294	2	1109	Down	Up	Up	Up	Up	Up	Up	Up	-0.689404	0.229644	1.5243	1.55042	12.5931	2.12572	0.867196	0.971491	0.937919	0.924206	0.282329	0.0419184	0.000936191	0.00219504	0.780613	0.860881
Contig40600	AT4G08280.1	6e-38	0.717	Thioredoxin superfamily protein | chr4:5230345-5231196 FORWARD LENGTH=126	2	1109	Up	Up	Up	Up	Up	Up	Up	Up	0.0773088	0.829106	0.820235	0.290874	0.898442	1.27256	1.64154	0.649563	0.930911	0.257691	0.109181	0.837182	0.0891018	0.00111212	0.000358257	0.586026
Contig5091	AT5G22930.1	5e-10	0.443	Protein of unknown function (DUF1635) | chr5:7668229-7669315 REVERSE LENGTH=238	2	1109	Up	Up	Up	Up	Up	Up	Up	Up	0.0475615	0.672878	0.892034	0.0649923	1.06837	1.97372	1.62047	1.07841	1.01473	0.57994	0.0647458	0.959596	0.00634722	3.32577e-07	1.94708e-05	0.0205851
Contig38294	AT2G36830.1	6e-23	0.687	GAMMA-TIP, TIP1;1, GAMMA-TIP1 | gamma tonoplast intrinsic protein | chr2:15445490-15446336 FORWARD LENGTH=251	2	1109	Up	Down	Up	Up	Up	Up	Up	Up	0.0365345	-0.711462	1.02599	1.71409	0.16517	1.12572	1.61443	0.438996	0.879583	2.70829e-10	0	1.53294e-11	0.546668	2.52251e-12	2.14236e-11	0.00590534
Contig3652	AT2G29570.1	3e-102	0.763	PCNA2, ATPCNA2 | proliferating cell nuclear antigen 2 | chr2:12650139-12651598 REVERSE LENGTH=264	2	1109	Down	Up	Up	Down	Up	Up	Up	Up	-0.63051	1.77396	2.03888	-11.2784	2.87572	1.86269	12.8199	2.29342	1.03199	0.601198	0.393903	0.216095	0.239288	0.267817	0.000284844	0.222579
BSingletons88783	AT4G31700.2	1e-20	0.762	RPS6, RPS6A | ribosomal protein S6 | chr4:15346306-15347075 REVERSE LENGTH=188	2	1109	Down	Up	Up	Up	Up	Up	Up	Up	-0.170344	0.547952	1.60772	0.649955	1.27858	1.39397	1.08681	1.07242	0.969245	0.012815	0	0.00752836	0	0	4.17804e-07	5.65711e-06
Contig13272	AT3G02080.1	1e-52	0.929	Ribosomal protein S19e family protein | chr3:364138-365161 REVERSE LENGTH=143	2	1109	Down	Up	Up	Up	Up	Up	Up	Up	-0.0795504	0.121332	1.31572	0.768428	1.18783	1.18093	1.11594	1.19788	0.851161	0.938762	0	1.10093e-05	1.54379e-11	1.86256e-12	2.95282e-11	1.71795e-11
Contig37123	AT1G11330.1	2e-58	0.531	S-locus lectin protein kinase family protein | chr1:3810372-3813416 FORWARD LENGTH=840	2	1109	Down	Down	Up	Up	Up	Up	Up	Up	-0.367476	-0.341513	2.2088	2.06499	2.5278	2.54076	2.01851	2.64956	0.902717	0.918353	0.000422	0.0882219	0.00446122	0.018648	0.00231106	0.000850309
Contig32928	AT5G65340.1	4e-56	0.58	Protein of unknown function, DUF617 | chr5:26113684-26114445 REVERSE LENGTH=253	2	1109	Down	Up	Up	Up	Up	Up	Up	Up	-0.490095	0.365159	0.596871	0.790132	0.37093	1.19284	1.49494	0.326586	0.725141	0.871035	0.382408	0.0424343	0.732581	0.0174913	0.000186911	0.710224
Contig35293	AT5G08380.1	4e-33	0.864	AtAGAL1, AGAL1 | alpha-galactosidase 1 | chr5:2694851-2697616 REVERSE LENGTH=410	2	1109	Down	Up	Up	Up	Up	Up	Up	Up	-0.115937	0.80155	1.01002	0.463542	1.5736	1.05701	0.777074	1.64956	0.91793	0.0825547	1.78568e-07	0.0862465	1.03272e-06	0.00124397	0.0450588	5.53981e-05
BSingletons85351	AT4G24770.1	3e-36	0.736	RBP31, ATRBP31, CP31, ATRBP33 | 31-kDa RNA binding protein | chr4:12766223-12767952 REVERSE LENGTH=329	2	1109	Down	Up	Up	Up	Up	Up	Up	Up	-0.321672	0.11204	0.457019	0.396198	1.73318	1.74311	0.805988	0.938324	0.983855	0.819787	0.109092	0.407622	3.88112e-11	9.94022e-12	0.0237582	0.00690061
Contig4161	AT3G51950.2	7e-16	0.679	Zinc finger (CCCH-type) family protein / RNA recognition motif (RRM)-containing protein | chr3:19278244-19280407 REVERSE LENGTH=540	2	1109	Up	Down	Up	Up	Up	Up	Up	Up	0.0110356	-0.913096	0.56939	0.257637	1.00424	1.24771	0.787026	0.54407	1.03148	0.116835	0.413461	0.969579	0.0648216	0.000324934	0.0961699	0.412464
Contig32591	AT2G23310.1	2e-30	0.776	ATRER1C1 | Rer1 family protein | chr2:9917643-9918913 FORWARD LENGTH=212	2	1109	Down	Down	Up	Up	Up	Up	Up	Up	-1.04555	-0.249119	1.16816	0.528939	0.367927	1.58515	0.389149	0.293419	0.248412	0.986164	0.0735503	0.688601	0.793892	0.000182248	0.775969	0.844768
Contig3288	AT3G58660.1	1e-41	0.538	Ribosomal protein L1p/L10e family | chr3:21701574-21702914 FORWARD LENGTH=446	2	1109	Up	Up	Up	Up	Up	Up	Up	Up	0.0475615	0.426041	1.29521	0.158102	2.70064	2.55199	0.810612	2.92569	1.05217	0.870302	0.0152398	0.904505	0.000781832	0.000167349	0.527688	0.0012044
ASingletons1384	AT1G64640.1	1e-15	0.582	ENODL8, AtENODL8 | early nodulin-like protein 8 | chr1:24022482-24023151 REVERSE LENGTH=191	2	1109	Up	Up	Up	Up	Up	Up	Up	Up	0.00423406	0.0632855	1.40242	0.122998	0.348475	1.98289	1.66	1.14734	0.980331	0.88255	0	0.947619	0.489359	3.81496e-12	2.49667e-11	1.69822e-05
Contig44006	AT1G26880.1	1e-64	0.907	Ribosomal protein L34e superfamily protein | chr1:9315640-9316681 REVERSE LENGTH=120	2	1109	Up	Up	Up	Up	Up	Up	Up	Up	0.0119376	0.445404	0.910958	0.881449	0.820074	1.05274	0.627529	0.586882	0.987651	5.42311e-10	0	2.73996e-11	0	7.47496e-11	8.59638e-11	7.3962e-11
Contig41813	AT1G59940.1	8e-60	0.625	ARR3 | response regulator 3 | chr1:22065894-22066895 REVERSE LENGTH=231	2	1109	Down	Down	Up	Up	Up	Up	Up	Up	-0.274367	-2.20332	2.45391	1.45731	2.44688	3.32212	3.35262	3.38653	0.877405	0.28685	0.032571	0.156678	0.00195881	0.00043275	0.000760241	0.00176823
Contig49935	AT5G18840.1	6e-37	0.706	Major facilitator superfamily protein | chr5:6282954-6286399 FORWARD LENGTH=482	2	1109	Down	Down	Up	Up	NA	Up	Up	Up	-2.36748	-1.03339	1.70873	2.20858	0	10.2897	2.29604	0.971491	0.0696072	0.815983	0.00492418	1.52192e-11	NA	0.481698	0.585755	0.822008
Contig9269	AT5G52650.1	5e-60	0.71	RNA binding Plectin/S10 domain-containing protein | chr5:21355781-21357003 REVERSE LENGTH=179	2	1109	Up	Up	Up	Up	Up	Up	Up	Up	0.113752	0.217546	1.03888	0.473293	1.12119	1.3156	0.895091	0.840247	0.835662	0.160145	0	2.35042e-06	7.37064e-11	1.96234e-11	1.64204e-11	2.71691e-11
Contig36380	AT2G09990.1	2e-83	0.86	Ribosomal protein S5 domain 2-like superfamily protein | chr2:3781442-3781882 FORWARD LENGTH=146	2	1109	Up	Up	Up	Up	Up	Up	Up	Up	0.500074	0.783124	1.92363	0.640803	1.42606	1.60781	1.37356	1.0691	0.0013098	5.79577e-12	1.1872e-11	1.94115e-09	0	0	1.47662e-11	2.52719e-11
Contig3109	AT4G13710.2	2e-15	0.733	Pectin lyase-like superfamily protein | chr4:7962550-7966012 FORWARD LENGTH=451	2	1109	Down	Down	Up	Up	Up	Up	Up	Up	-0.298366	-0.093333	2.94994	1.71013	1.65333	2.60787	2.12505	0.475534	0.498435	0.77607	4.87782e-12	3.50135e-11	1.02796e-11	0	4.06399e-11	0.399247
BSingletons18312	AT4G29060.2	6e-31	0.871	emb2726 | elongation factor Ts family protein | chr4:14317744-14321315 FORWARD LENGTH=709	2	1109	Down	Down	Up	Up	Up	Up	Up	Up	-0.626452	-0.342022	0.149906	0.494677	1.09906	1.18602	0.261209	0.39103	0.0306164	0.431019	0.955476	0.139441	2.54445e-08	9.57944e-09	0.673401	0.404771
Contig36769	AT3G62870.1	3e-53	0.824	Ribosomal protein L7Ae/L30e/S12e/Gadd45 family protein | chr3:23242862-23244273 REVERSE LENGTH=256	2	1109	Up	Up	Up	Up	Up	Up	Up	Up	0.297699	0.393873	1.36769	0.356041	1.28152	1.28538	1.17865	1.44238	0.335122	0.0261132	9.03199e-12	0.061091	0	1.07738e-11	6.18141e-12	8.50923e-12
Contig40205	AT2G02120.1	1e-28	0.595	PDF2.1, LCR70 | Scorpion toxin-like knottin superfamily protein | chr2:538319-538842 FORWARD LENGTH=77	2	1109	Up	Down	Up	Up	Up	Up	Up	Up	0.310596	-0.102103	3.3608	5.76543	1.32212	3.39107	3.02474	4.00124	0.964723	0.882914	0.00045682	0.0136718	0.000950986	1.21683e-05	0.00027772	0.00176528
Contig11093	AT2G40010.1	4e-45	0.768	Ribosomal protein L10 family protein | chr2:16708578-16710448 REVERSE LENGTH=317	2	1109	Up	Up	Up	Up	Up	Up	Up	Up	0.203983	0.248811	1.08958	0.347436	1.50911	1.38213	0.912711	0.596452	0.295656	0.0207866	0	6.14695e-05	4.5702e-11	4.00846e-11	9.23334e-11	2.04267e-09
Contig25526	AT3G22960.1	5e-39	0.75	PKP1, PKP-ALPHA | Pyruvate kinase family protein | chr3:8139369-8141771 FORWARD LENGTH=596	2	1109	Up	Up	Up	Up	Up	Up	Up	Up	0.126996	0.529546	0.704874	0.623723	1.7866	1.46014	0.652183	0.752851	0.87525	0.403456	0.013912	0.0674844	3.16033e-09	3.47648e-08	0.103103	0.175626
Contig32581	AT3G23510.1	2e-43	0.775	Cyclopropane-fatty-acyl-phospholipid synthase | chr3:8428071-8433159 FORWARD LENGTH=867	2	1109	Down	Up	Up	Up	Up	Up	Up	Up	-0.508832	0.358927	1.03888	0.872347	1.84597	1.95169	1.48868	2.72638	0.799404	0.964269	0.44062	0.745924	0.0194762	0.000346202	0.16096	0.00170648
Contig46948	AT1G07930.2	6e-26	0.926	GTP binding Elongation factor Tu family protein | chr1:2459014-2460458 FORWARD LENGTH=372	2	1109	Down	Up	Up	Up	Up	Up	Up	Up	-0.157553	0.429458	1.16336	0.619755	1.11646	1.58203	1.01386	0.882224	0.830765	0.0115262	1.2343e-12	0.000321944	0	8.91447e-12	0	1.46199e-09
Contig16720	AT5G33370.1	2e-93	0.591	GDSL-like Lipase/Acylhydrolase superfamily protein | chr5:12602773-12604670 REVERSE LENGTH=366	2	1109	Down	Down	Up	Down	Up	Up	Up	Up	-1.17483	-3.03339	2.99307	-0.112795	0.553794	4.79815	10.5833	1.55645	0.385388	0.000654444	0.00117038	0.841026	0.856552	0.00218657	0.4357	0.862652
ASingletons108368	AT5G02500.1	2e-91	0.971	HSC70-1, HSP70-1, AT-HSC70-1, HSC70 | heat shock cognate protein 70-1 | chr5:554055-556334 REVERSE LENGTH=651	2	1109	Up	Down	Up	Up	Up	Up	Up	Up	0.00519252	-0.0786242	1.23466	1.82324	0.735181	0.994063	0.877051	0.903188	1.03849	0.487235	0	0	3.12252e-10	2.12606e-10	0	2.44222e-10
Contig6991	AT3G49910.1	2e-58	0.839	Translation protein SH3-like family protein | chr3:18504311-18504751 FORWARD LENGTH=146	2	1109	Up	Up	Up	Up	Up	Up	Up	Up	0.319641	0.58414	1.27532	0.154629	1.43264	1.90999	1.0494	1.05122	0.94058	0.0892666	2.08549e-09	0.879237	5.14345e-08	3.31112e-12	0.000131905	0.00107972
Contig2843	AT2G26690.1	3e-60	0.744	Major facilitator superfamily protein | chr2:11347347-11350916 REVERSE LENGTH=577	2	1109	Up	Up	Up	Up	Up	Up	Up	Up	0.633848	0.0380889	4.93612	2.46842	2.00327	2.73395	2.99174	2.08033	6.0071e-09	0.876367	3.40131e-06	2.21645e-11	0	0	6.21835e-12	0
Contig1294	AT4G37760.1	8e-88	0.827	SQE3 | squalene epoxidase 3 | chr4:17744085-17746426 FORWARD LENGTH=525	2	1109	Down	Up	Up	Up	Up	Up	Up	Up	-0.044069	0.143159	0.966191	1.38692	0.579707	1.39723	1.15099	1.34589	0.911414	0.857034	3.53178e-11	0	0.00579004	1.15962e-12	1.2512e-11	2.04035e-11
Contig5382	AT1G23290.1	6e-58	0.789	RPL27A, RPL27AB | Ribosomal protein L18e/L15 superfamily protein | chr1:8263007-8263447 FORWARD LENGTH=146	2	1109	Down	Up	Up	Up	Up	Up	Up	Up	-0.140066	0.141535	1.00818	0.771887	0.989941	1.33268	1.06384	0.848109	0.855607	0.767096	1.27149e-11	1.20168e-08	2.32185e-11	1.07801e-11	3.62901e-11	3.81919e-09
ASingletons53264	AT1G48830.2	1e-55	0.851	Ribosomal protein S7e family protein | chr1:18059854-18060935 REVERSE LENGTH=191	2	1109	Up	Up	Up	Up	Up	Up	Up	Up	0.150991	0.284057	1.48237	0.902054	1.05749	1.51403	1.19087	1.07379	0.729441	0.0163375	0	3.43111e-11	3.40298e-11	1.24967e-11	3.54291e-11	0
Contig14729	AT2G38600.1	6e-11	0.706	HAD superfamily, subfamily IIIB acid phosphatase _x0001_| chr2:16145907-16146857 FORWARD LENGTH=251	2	1109	Down	Down	Up	Down	Up	Up	Up	Up	-1.64432	-2.92955	1.86895	-0.127653	3.31629	3.39874	3.729	1.84596	0.00433868	1.04306e-10	0.0040797	0.99835	0.00369006	0.000432662	0.0028016	0.29826
Contig35665	AT5G14920.1	3e-17	0.738	Gibberellin-regulated family protein | chr5:4826598-4827761 FORWARD LENGTH=275	2	1109	Down	Down	Up	Up	Up	Up	Up	Up	-0.678577	-0.486563	2.98373	1.70694	0.0683672	1.64726	3.44443	0.437155	0.00371083	0.186587	7.55988e-12	0	0.956908	1.69431e-07	1.73926e-05	0.752359
Contig9801	AT3G52580.1	9e-32	0.96	Ribosomal protein S11 family protein | chr3:19503324-19504701 FORWARD LENGTH=150	2	1109	Down	Down	Up	Up	Up	Up	Up	Up	-0.133608	-0.105181	0.961799	0.293434	0.988933	1.44132	0.409497	0.708457	0.987988	0.973723	4.06431e-11	0.325558	9.55848e-10	1.49396e-11	0.0614272	0.000188964
Contig30627	AT1G05210.1	4e-36	0.527	Transmembrane protein 97, predicted | chr1:1510469-1511485 FORWARD LENGTH=168	2	1109	Down	Down	Up	Down	Up	Up	Up	Up	-2.27437	-13.5178	13.4325	-0.51997	2.59193	16.6174	14.9306	4.84596	0.000660558	1.04199e-08	2.9228e-08	0.889862	0.00307575	3.52301e-14	2.09242e-13	0.00176486
Contig16326	AT1G65470.2	1e-37	0.544	FAS1 | chromatin assembly factor-1 (FASCIATA1) (FAS1) | chr1:24319906-24323879 REVERSE LENGTH=807	2	1109	Down	Up	Up	Up	Up	Up	Up	Up	-0.640495	0.464109	0.816483	0.452015	1.06837	1.27256	2.29604	2.12349	0.701869	0.795455	0.503502	0.954383	0.17335	0.0513775	0.00024273	0.000306045
BSingletons24765	AT5G05710.1	7e-67	0.716	Pleckstrin homology (PH) domain superfamily protein | chr5:1715943-1716377 FORWARD LENGTH=144	2	1109	Down	Down	Up	Up	Down	Up	Up	Up	-0.113463	-0.334008	1.54643	2.42756	-0.0780598	0.846105	0.857215	0.370974	0.937767	0.0259832	0	0	0.946492	4.24219e-10	8.2826e-11	0.00380026
Contig8793	AT5G25460.1	2e-84	0.683	Protein of unknown function, DUF642 | chr5:8863430-8865394 FORWARD LENGTH=369	2	1109	Up	Down	Up	Up	Up	Up	Up	Up	0.0157277	-0.364635	1.84743	1.96982	1.61649	2.37712	3.20707	1.91921	0.861672	9.79331e-22	0	1.01459e-11	9.24835e-11	3.15734e-11	2.52911e-11	0
Contig48385	AT5G04310.1	7e-40	0.621	Pectin lyase-like superfamily protein | chr5:1203356-1207352 REVERSE LENGTH=518	2	1109	Down	Down	Up	Up	Up	Up	Up	Up	-0.0811718	-0.17778	1.37492	0.707288	1.13763	1.91986	1.54009	1.37446	0.884664	0.848142	1.88667e-09	0.000100178	5.68056e-06	9.23221e-13	1.34646e-10	4.5145e-07
Contig2639	AT1G34430.1	5e-36	0.957	EMB3003 | 2-oxoacid dehydrogenases acyltransferase family protein | chr1:12588027-12590084 REVERSE LENGTH=465	2	1109	Down	Down	Up	Up	Up	Up	Up	Up	-0.203977	-0.148868	1.937	0.142995	1.8339	1.0892	0.739646	0.350003	0.866858	0.920225	0.000409894	0.905437	0.0813556	0.0538211	0.774091	0.804348
ACluster14394_Consensus1	AT2G02120.1	2e-24	0.621	PDF2.1, LCR70 | Scorpion toxin-like knottin superfamily protein | chr2:538319-538842 FORWARD LENGTH=77	2	1109	Down	Up	Up	Up	Up	Up	Up	Up	-0.689404	0.421175	2.40811	2.70885	0.0683672	2.71068	3.14404	4.97149	0.593935	0.762708	0.000844265	0.00257707	0.98565	7.07823e-06	0.00120922	0.0110083
BSingletons36678	AT4G15000.1	7e-50	0.807	Ribosomal L27e protein family | chr4:8571896-8572303 FORWARD LENGTH=135	2	1109	Up	Up	Up	Up	Up	Up	Up	Up	0.239077	0.469984	1.17613	0.655493	1.18283	1.60704	0.888817	0.711157	0.139927	8.13096e-08	0	1.18282e-10	2.70174e-11	2.55908e-11	7.53411e-11	8.04798e-11
Contig6305	AT5G26130.1	4e-30	0.486	CAP (Cysteine-rich secretory proteins, Antigen 5, and Pathogenesis-related 1 protein) superfamily protein | chr5:9128110-9128610 REVERSE LENGTH=166	2	1109	Down	Down	Up	Up	Up	Up	Up	Up	-0.089942	-1.79893	1.62384	3.14028	6.76881	8.64732	8.07214	8.14941	1.01717	0.110881	0.209062	0.000393777	0.00237999	0.00218843	0.00278601	0.000714249
Contig27306	AT1G49400.1	3e-26	0.702	emb1129 | Nucleic acid-binding, OB-fold-like protein | chr1:18283156-18283643 FORWARD LENGTH=116	2	1109	Down	Up	Up	Up	Up	Up	Up	Up	-0.145084	0.182338	0.64154	0.68472	0.0683672	1.79815	0.254219	1.13196	0.897536	0.811405	0.431368	0.20976	0.954914	6.60958e-05	0.846852	0.0750479
Contig1093	AT1G34430.1	4e-62	0.944	EMB3003 | 2-oxoacid dehydrogenases acyltransferase family protein | chr1:12588027-12590084 REVERSE LENGTH=465	2	1109	Down	Up	Up	Up	Up	Up	Up	Up	-0.168167	0.644681	0.397956	0.211834	0.252792	1.52427	0.842867	1.25689	0.866711	0.460672	0.648148	0.827059	0.764012	0.000188692	0.224306	0.0362729
Contig17180	AT1G28395.3	2e-21	0.533	unknown protein; FUNCTIONS IN: molecular_function unknown; INVOLVED IN: biological_process unknown; LOCATED IN: chloroplast; EXPRESSED IN: 22 plant structures; EXPRESSED DURING: 13 growth stages; BEST Arabidopsis thaliana protein match is: unknown protein (TAIR:AT2G33847.2); Has 35333 Blast hits to 34131 proteins in 2444 species: Archae - 798; Bacteria - 22429; Metazoa - 974; Fungi - 991; Plants …	2	1109	Down	Down	Up	Up	Up	Up	Up	Up	-0.236231	-0.0333905	1.03888	0.431775	1.14637	1.9837	1.5305	1.55645	0.822812	1.03983	0.0628709	0.731113	0.0520437	4.71078e-06	0.00159836	0.0045013
Contig26829	AT3G18050.1	1e-77	0.573	unknown protein; BEST Arabidopsis thaliana protein match is: unknown protein (TAIR:AT4G28100.1); Has 67 Blast hits to 66 proteins in 12 species: Archae - 0; Bacteria - 0; Metazoa - 0; Fungi - 0; Plants - 67; Viruses - 0; Other Eukaryotes - 0 (source: NCBI BLink). | chr3:6180931-6182593 FORWARD LENGTH=335	2	1109	Up	Up	Up	Up	Up	Up	Up	Up	0.550672	0.51093	1.2462	1.25604	1.49007	2.3152	1.56866	2.00544	0.0155325	0.0186293	0	1.35099e-11	5.20352e-12	5.78456e-12	7.0392e-12	1.02416e-11
BSingletons59848	AT5G23860.2	5e-80	0.968	TUB8 | tubulin beta 8 | chr5:8042962-8044528 FORWARD LENGTH=449	2	1109	Up	Up	Up	Up	Up	Up	Up	Up	0.903172	0.922666	2.26769	0.00487127	1.91496	3.18462	2.14404	2.37142	2.56719e-10	4.78769e-06	0	0.976791	6.44135e-12	1.59324e-10	1.32067e-11	1.92271e-11
Contig28653	AT2G37270.2	1e-113	0.901	ATRPS5B, RPS5B | ribosomal protein 5B | chr2:15647883-15649042 REVERSE LENGTH=207	2	1109	Up	Up	Up	Up	Up	Up	Up	Up	0.0209809	0.186735	1.21652	0.654545	1.52504	1.69618	1.2311	0.917132	0.949031	0.241897	6.39622e-11	6.63987e-11	0	0	2.32276e-12	0
Contig31148	AT5G64410.1	2e-74	0.748	ATOPT4, OPT4 | oligopeptide transporter 4 | chr5:25750921-25754974 REVERSE LENGTH=729	2	1109	Up	Up	Up	Up	Up	Up	Up	Up	0.0475615	0.63219	0.991569	1.40895	1.01946	1.08508	0.364058	1.58447	1.00873	0.421127	0.0236497	0.000351495	0.0190667	0.00285623	0.802259	1.27518e-07
Contig32738	AT5G02160.1	4e-40	0.66	unknown protein; FUNCTIONS IN: molecular_function unknown; INVOLVED IN: biological_process unknown; LOCATED IN: chloroplast thylakoid membrane; EXPRESSED IN: 23 plant structures; EXPRESSED DURING: 13 growth stages; Has 121 Blast hits to 121 proteins in 17 species: Archae - 0; Bacteria - 0; Metazoa - 0; Fungi - 0; Plants - 121; Viruses - 0; Other Eukaryotes - 0 (source: NCBI BLink). | chr5:426392-…	2	1109	Down	Up	Up	Up	Up	Up	Up	Up	-0.162157	0.271003	0.273979	0.828925	1.85496	1.93308	1.48622	1.27635	0.881354	0.498291	0.576193	7.6354e-05	0	4.82759e-12	5.6236e-12	1.0923e-06
Contig1115	AT1G23100.1	5e-45	0.763	GroES-like family protein | chr1:8195867-8196336 FORWARD LENGTH=97	2	1109	Down	Down	Up	Down	Up	Up	Up	Up	-0.367476	-0.874693	1.38202	-0.0316838	1.05543	1.19389	0.42157	0.499423	0.847932	0.012541	1.74874e-08	0.998013	0.00012191	9.27349e-07	0.444775	0.459128
Contig20129	AT1G19250.1	5e-22	0.388	FMO1 | flavin-dependent monooxygenase 1 | chr1:6650656-6653053 REVERSE LENGTH=530	2	1109	Up	Down	Down	Up	Up	Up	Up	Up	0.0475615	-0.158921	-0.0606606	1.28738	1.92635	1.26774	0.974111	1.05395	1.04056	0.915784	1.02662	0.242885	0.00500393	0.000911707	0.0340088	0.126087
ACluster676_Consensus1	AT1G74160.1	3e-37	0.397	unknown protein; BEST Arabidopsis thaliana protein match is: unknown protein (TAIR:AT1G18620.1); Has 3407 Blast hits to 2217 proteins in 314 species: Archae - 0; Bacteria - 264; Metazoa - 1296; Fungi - 318; Plants - 346; Viruses - 34; Other Eukaryotes - 1149 (source: NCBI BLink). | chr1:27887164-27891151 FORWARD LENGTH=1025	2	1109	Up	Down	Up	Up	Up	Up	Up	Up	0.672713	-0.395961	1.47945	0.993439	0.483405	0.462757	1.81739	1.25689	0.0951004	0.717959	0.000568203	0.0314073	0.540565	0.589657	2.20244e-05	0.0362676
Contig35533	AT4G24750.1	2e-81	0.716	Rhodanese/Cell cycle control phosphatase superfamily protein | chr4:12758422-12760749 REVERSE LENGTH=292	2	1109	Down	Down	Down	Up	Up	Up	Up	Up	-0.122364	-0.089974	-0.0142362	0.148824	1.25279	2.01024	0.160524	1.72151	0.910847	0.940361	1.05702	0.944199	0.00743661	3.45989e-05	0.848834	0.00411953
Contig8117	AT3G25520.2	3e-54	0.692	ATL5 | ribosomal protein L5 | chr3:9269573-9270434 REVERSE LENGTH=190	2	1109	Up	Up	Up	Up	Up	Up	Up	Up	0.251095	0.145207	1.29126	0.669372	1.43094	1.64434	1.12154	0.914158	0.864407	0.893592	0	0.0016882	0	0	1.47211e-07	0.000126675
Contig16935	AT3G22120.1	1e-32	0.753	CWLP | cell wall-plasma membrane linker protein | chr3:7795283-7796287 REVERSE LENGTH=334	2	1109	Up	Up	Up	Up	Up	Up	Up	Up	0.216761	0.0699202	2.10401	2.04124	1.89528	2.22638	0.961957	0.878825	0.278922	0.95834	0	1.09751e-11	7.23467e-13	1.25011e-12	5.25255e-11	3.08384e-11
Contig27120	AT5G35732.1	7e-19	0.409	unknown protein; BEST Arabidopsis thaliana protein match is: unknown protein (TAIR:AT2G04795.1); Has 35333 Blast hits to 34131 proteins in 2444 species: Archae - 798; Bacteria - 22429; Metazoa - 974; Fungi - 991; Plants - 531; Viruses - 0; Other Eukaryotes - 9610 (source: NCBI BLink). | chr5:13897961-13898263 FORWARD LENGTH=100	2	1109	Up	Up	Up	Up	Up	Up	Up	Up	0.13245	0.58414	1.15435	0.760138	0.830207	0.651791	1.39365	1.57053	0.849879	0.089255	0.0143313	0.443128	0.0236213	0.119212	1.76763e-06	1.88265e-07
Contig38117	AT3G16080.1	4e-57	0.874	Zinc-binding ribosomal protein family protein | chr3:5454892-5455677 FORWARD LENGTH=95	2	1109	Up	Up	Up	Up	Up	Up	Up	Up	0.0621589	0.244143	0.989406	0.514603	0.840831	1.35072	1.1271	0.829717	0.856685	0.266352	3.58165e-11	0.000301052	0	2.41394e-11	3.74063e-11	1.23438e-09
Contig4926	AT5G24510.1	2e-26	0.758	60S acidic ribosomal protein family | chr5:8369295-8369866 REVERSE LENGTH=111	2	1109	Up	Up	Up	Up	Up	Up	Up	Up	0.112779	0.285888	1.09858	0.953775	1.06382	1.43994	0.849356	0.671224	1.03362	0.260738	1.6238e-11	8.98722e-10	8.48425e-12	6.09617e-13	1.86204e-08	0.000110508
Contig29927	AT1G59940.1	7e-59	0.701	ARR3 | response regulator 3 | chr1:22065894-22066895 REVERSE LENGTH=231	2	1109	Up	Up	Up	Up	Up	Up	Up	Up	0.566029	0.404731	2.43119	1.76272	2.92635	2.65145	1.52085	2.52329	0.541258	0.811844	2.24346e-11	3.00651e-11	2.13619e-07	1.43972e-09	2.8311e-10	3.801e-08
BCluster21366_Consensus1	AT5G54580.1	4e-39	0.586	RNA-binding (RRM/RBD/RNP motifs) family protein | chr5:22171332-22172656 FORWARD LENGTH=156	2	1109	Down	Up	Up	Up	Up	Up	Up	Up	-0.070275	0.0623685	0.61399	0.855539	1.2311	1.13731	0.699489	0.102736	0.890529	0.884925	0.0170172	0.00117437	7.05501e-08	4.84967e-06	0.0152862	0.842074
Contig20184	AT1G69485.1	6e-30	0.762	Ribosomal L32p protein family | chr1:26118533-26119342 REVERSE LENGTH=63	2	1109	Up	Up	Up	Down	Up	Up	Up	Up	0.0475615	0.53365	0.453913	-0.0747325	1.41232	1.40256	1.34851	0.630454	1.01825	0.582031	0.577438	0.917715	0.000231469	0.000276351	0.000460179	0.272863
Contig14652	AT4G02930.1	7e-55	0.9	GTP binding Elongation factor Tu family protein | chr4:1295751-1298354 REVERSE LENGTH=454	2	1109	Down	Up	Up	Up	Up	Up	Up	Down	-0.083683	0.207618	0.840329	0.199293	1.24894	1.63668	1.05211	-0.0285089	0.980263	0.825047	0.0681849	0.910232	0.0477145	7.9693e-05	0.11439	1.05536
BSingletons10182	AT3G14390.1	8e-90	0.881	Pyridoxal-dependent decarboxylase family protein | chr3:4806771-4808954 FORWARD LENGTH=484	2	1109	Up	Up	Up	Up	Up	Up	Up	Up	0.106455	0.341005	1.11688	0.620892	1.65333	1.30894	0.84858	1.15369	0.886476	0.735987	9.07281e-07	0.00765181	1.34397e-07	1.50556e-06	0.0162327	0.00884927
Contig23441	AT3G04400.2	6e-13	1	emb2171 | Ribosomal protein L14p/L23e family protein | chr3:1167611-1168308 FORWARD LENGTH=125	2	1109	Down	Down	Up	Up	Up	Up	Up	Up	-0.264823	-0.141306	0.718697	0.507775	0.909301	1.3245	0.825589	0.450659	0.867693	0.971868	0.00136949	0.1015	2.7356e-05	4.78113e-12	0.000235839	0.372117
BSingletons3594	AT5G63570.1	2e-60	0.898	GSA1 | glutamate-1-semialdehyde-2,1-aminomutase | chr5:25451957-25453620 FORWARD LENGTH=474	2	1109	Down	Down	Down	Up	Up	Up	Up	Up	-0.207011	-0.518817	-0.0584221	0.0884512	1.37871	0.631907	0.974111	1.12349	0.977949	0.373807	0.914705	0.856808	9.28415e-08	0.0538733	0.00486347	0.00152899
BSingletons28233	AT5G34850.1	3e-74	0.629	ATPAP26, PAP26 | purple acid phosphatase 26 | chr5:13108475-13111217 REVERSE LENGTH=475	2	1109	Down	Down	Up	Up	Up	Up	Up	Up	-0.433565	-0.136484	1.08435	0.580581	1.99437	5.01267	4.27319	3.49633	0.726842	0.81651	8.66964e-12	0.00568816	6.13272e-10	9.39371e-11	2.85894e-11	3.91454e-12
BSingletons53555	gi|351722565|ref|NP_001234945.1|	1e-35	0.74	uncharacterized protein LOC100500224 [Glycine max]_x0001_unknown [Glycine max]	2	1109	Down	Down	Up	Up	Up	Up	Up	Up	-0.282954	-1.63953	1.30768	1.09853	0.506809	3.82358	1.30881	0.12846	0.00132965	1.65196e-71	3.29113e-11	7.63558e-11	4.6154e-05	0	0	0.863553
Contig19261	AT1G11330.1	1e-90	0.633	S-locus lectin protein kinase family protein | chr1:3810372-3813416 FORWARD LENGTH=840	2	1109	Down	Down	Up	Up	Up	Up	Up	Up	-0.70246	-0.197777	1.64893	1.11562	1.28249	2.75799	1.79227	1.94112	0.536194	0.950462	0.000108963	0.191704	0.00224836	5.99066e-05	8.3077e-06	0.00015679
Contig25402	AT3G61580.1	5e-27	0.706	Fatty acid/sphingolipid desaturase | chr3:22786253-22787602 FORWARD LENGTH=449	2	1109	Up	Up	Up	Up	Up	Up	Up	Up	0.227268	0.247791	1.18877	0.419949	0.927561	1.27487	1.97411	1.21878	0.102342	0.0766267	2.74758e-12	0.000681324	1.75248e-11	1.6517e-11	1.35196e-12	5.36716e-11
Contig36381	AT1G08580.1	4e-18	0.6	unknown protein; Has 39 Blast hits to 39 proteins in 15 species: Archae - 0; Bacteria - 0; Metazoa - 0; Fungi - 0; Plants - 35; Viruses - 0; Other Eukaryotes - 4 (source: NCBI BLink). | chr1:2715296-2716351 REVERSE LENGTH=123	2	1109	Down	Down	Up	Up	Up	Up	Down	Up	-0.115937	-0.0023636	1.0699	0.403161	0.544805	0.637222	-0.335217	0.924185	0.917963	0.993069	0.000568809	0.670559	0.317654	0.160573	0.834186	0.0460813
Contig27200	AT1G21600.2	4e-143	0.786	PTAC6 | plastid transcriptionally active 6 | chr1:7571514-7573782 REVERSE LENGTH=328	2	1109	Up	Down	Up	Up	Up	Up	Up	Up	0.426073	-0.881387	0.681719	0.0550768	2.72372	1.94515	1.67455	0.708457	0.873346	0.395012	0.0639822	0.892736	5.85534e-05	3.50766e-06	0.00387496	0.693213
Contig32216	AT1G26910.1	9e-34	0.826	RPL10B | Ribosomal protein L16p/L10e family protein | chr1:9321709-9322813 FORWARD LENGTH=221	2	1109	Down	Up	Up	Up	Up	Up	Up	Up	-0.168167	0.204553	0.793298	0.26569	1.01415	1.17635	0.711077	0.699119	0.927306	0.763925	6.37176e-05	0.644087	5.09554e-09	1.15403e-11	0.000570516	0.0041077
BSingletons63589	AT3G52590.1	8e-86	0.984	UBQ1, EMB2167, ERD16, HAP4 | ubiquitin extension protein 1 | chr3:19505668-19506681 FORWARD LENGTH=128	2	1109	Down	Up	Up	Up	Up	Up	Up	Up	-0.0822064	0.277397	1.25038	0.734844	0.983975	1.45734	1.16421	1.1655	0.882102	0.606935	2.78967e-12	0.000764346	4.11439e-06	0	1.99304e-07	5.9415e-07
Contig36780	AT1G56110.1	4e-100	0.741	NOP56 | homolog of nucleolar protein NOP56 | chr1:20984544-20986893 REVERSE LENGTH=522	2	1109	Up	Up	Up	Up	Up	Up	Up	Up	0.297885	0.551572	1.35909	0.506559	1.92463	1.38876	1.17798	0.927097	0.694649	0.0145148	0	0.00158248	0	0	4.08289e-12	4.26267e-06
Contig28660	AT1G70840.1	3e-44	0.462	MLP31 | MLP-like protein 31 | chr1:26713170-26714014 REVERSE LENGTH=171	2	1109	Down	Down	Down	Up	Up	Up	Up	Up	-0.704511	-2.00538	-0.420557	2.18047	1.12281	2.37365	0.912711	3.05895	0.229575	2.99888e-05	0.774054	0.000300804	0.15552	0.00019341	0.129118	0.0011532
BSingletons26485	AT1G33140.1	2e-30	0.776	PGY2 | Ribosomal protein L6 family | chr1:12023360-12024502 FORWARD LENGTH=194	2	1109	Down	Up	Up	Up	Up	Up	Up	Up	-0.323533	0.32918	0.975681	0.302031	0.817824	1.05582	1.02065	1.27015	0.722585	0.613778	8.00587e-05	0.710492	0.00294909	4.8317e-06	0.000106776	1.76122e-06
Contig12441	AT3G19820.3	5e-55	0.793	DWF1 | cell elongation protein / DWARF1 / DIMINUTO (DIM) | chr3:6879835-6881616 REVERSE LENGTH=561	2	1109	Down	Up	Up	Up	Up	Up	Up	Up	-0.0773298	0.133845	1.12268	0.899474	0.602912	2.1394	1.84997	1.37259	0.852962	0.856238	9.03871e-12	1.53377e-11	0.000712881	0	0	1.41494e-11
Contig22504	AT1G79720.1	2e-78	0.652	Eukaryotic aspartyl protease family protein | chr1:29997259-29998951 REVERSE LENGTH=484	2	1109	Down	Down	Up	Up	Up	Up	Up	Up	-1.09928	-0.950928	1.83724	1.17393	1.55379	2.28492	1.79723	2.55645	0.223568	0.578214	2.09391e-07	2.98713e-05	0.00293289	4.12162e-06	0.000502589	0.00111734
Contig2891	AT1G04940.1	5e-44	0.825	TIC20 | translocon at the inner envelope membrane of chloroplasts 20 | chr1:1399588-1400616 FORWARD LENGTH=274	2	1109	Down	Up	Up	Up	Up	Up	Up	Up	-0.0543181	0.398326	0.01334	0.450017	1.35282	1.17756	0.694003	1.0646	0.991982	0.677605	1.0609	0.305893	8.15075e-06	0.000208801	0.245505	0.0114792
Contig2925	AT1G58440.1	2e-141	0.789	XF1, SQE1 | FAD/NAD(P)-binding oxidoreductase family protein | chr1:21714094-21717246 REVERSE LENGTH=531	2	1109	Down	Down	Up	Up	Up	Up	Up	Up	-0.322435	-0.0961262	0.984083	1.13877	0.644228	1.67469	1.05684	1.4397	0.0326593	0.83466	1.02823e-11	0	2.33318e-08	2.76545e-11	5.90068e-11	0
Contig28570	AT1G76240.1	4e-29	0.358	Arabidopsis protein of unknown function (DUF241) | chr1:28602949-28603875 REVERSE LENGTH=308	2	1109	Down	Down	Up	Up	Up	Up	Up	Up	-0.030441	-0.0631378	2.27988	0.81988	0.683703	3.32736	2.09341	1.10614	1.00197	0.888294	8.89958e-11	0.140445	0.105352	4.12488e-06	5.44504e-10	0.000253139
Contig7775	AT3G59540.1	2e-38	0.928	Ribosomal L38e protein family | chr3:21995897-21996742 REVERSE LENGTH=69	2	1109	Up	Up	Up	Up	Up	Up	Up	Up	0.00467568	0.213176	1.31036	0.884626	1.3903	1.42008	1.09683	0.802078	1.03151	0.42851	0	5.16751e-11	2.98374e-11	2.25766e-12	0	9.32196e-08
Contig43932	AT3G27160.1	5e-21	0.788	GHS1 | Ribosomal protein S21 family protein | chr3:10017531-10018854 FORWARD LENGTH=183	2	1109	Down	Up	Up	Up	Up	Up	Up	Up	-0.133011	0.401012	0.453913	0.112659	1.41966	1.29237	0.84858	1.58199	1.03558	0.121077	0.0234647	0.77364	0	6.24747e-13	4.10155e-05	3.16593e-12
Contig21408	AT4G33250.1	4e-112	0.704	EIF3K, TIF3K1, ATTIF3K1 | eukaryotic translation initiation factor 3K | chr4:16039066-16040617 REVERSE LENGTH=226	2	1109	Down	Up	Up	Up	Up	Up	Up	Up	-0.0121448	0.206813	0.636391	0.396836	1.06244	0.985079	0.881002	0.744947	1.039	0.465442	6.50787e-07	0.011143	2.24381e-11	1.96776e-11	3.96164e-11	1.42504e-07
Contig40692	AT3G14770.1	7e-32	0.73	SWEET2, AtSWEET2 | Nodulin MtN3 family protein | chr3:4957787-4959202 REVERSE LENGTH=236	2	1109	Up	Up	Up	Up	Up	Up	Up	Up	0.00653422	0.381647	0.866408	0.914658	0.222401	1.25125	0.860454	0.676035	1.03286	0.326716	0.000911307	1.71646e-05	0.810078	1.0186e-06	0.00179094	0.0798273
ACluster2065_Consensus1	AT5G63700.1	4e-21	0.487	zinc ion binding;DNA binding | chr5:25493934-25497632 REVERSE LENGTH=602	2	1109	Up	Up	Up	Up	Up	Up	Up	Up	0.161733	0.546392	1.66036	0.311632	0.950311	1.47299	1.33816	1.00208	1.02931	0.0639989	0	0.540112	0.000153201	0	6.49208e-08	3.4971e-05
Contig7086	AT3G61490.3	1e-86	0.687	Pectin lyase-like superfamily protein | chr3:22758439-22760137 FORWARD LENGTH=476	2	1109	Up	Down	Up	Up	Up	Up	Up	Up	0.548492	-0.460964	0.590553	0.467646	1.31679	1.11243	1.05937	0.800588	2.52735e-10	3.76525e-06	2.57981e-08	0.000162207	7.95736e-11	0	2.199e-11	5.30985e-11
BSingletons48877	AT4G39090.1	7e-82	0.744	RD19, RD19A | Papain family cysteine protease | chr4:18215826-18217326 REVERSE LENGTH=368	2	1109	Down	Up	Up	Up	Up	Up	Up	Up	-0.0676521	0.392216	2.0406	2.0482	0.88074	2.32483	2.96872	1.57984	0.895536	1.63647e-06	9.04544e-12	0	0	8.47589e-12	0	0
Contig31320	gi|255555619|ref|XP_002518845.1|	1e-19	0.455	hypothetical protein RCOM_1311780 [Ricinus communis]_x0001_hypothetical protein RCOM_1311780 [Ricinus communis]	2	1109	Up	Down	Down	Up	Up	Up	Up	Up	0.462599	-1.43938	-0.224159	0.539901	0.679802	1.56629	1.58416	0.778846	0.84208	0.0017647	0.854538	0.287111	0.208827	5.41227e-06	0.000292415	0.268708
Contig28787	AT1G79560.1	1e-26	0.68	EMB156, EMB36, EMB1047, FTSH12 | FTSH protease 12 | chr1:29926976-29932308 FORWARD LENGTH=1008	2	1109	Down	Up	Up	Down	Up	Up	Up	Up	-1.00689	0.136535	0.80441	-0.188764	2.49721	1.83622	0.604877	1.49505	0.377168	0.861239	0.00932103	0.94963	1.15473e-05	5.31988e-07	0.434915	0.0035911
Contig15147	AT2G40590.1	4e-43	0.873	Ribosomal protein S26e family protein | chr2:16945215-16946345 REVERSE LENGTH=131	2	1109	Down	Up	Up	Up	Up	Up	Up	Up	-0.235217	0.011506	0.918914	0.492186	1.30474	1.28471	0.950556	0.87888	0.49854	1.02568	3.53601e-11	0.000114294	7.47847e-12	3.85908e-11	4.04903e-12	1.9867e-10
Contig19190	AT3G58120.1	3e-57	0.661	ATBZIP61, BZIP61 | Basic-leucine zipper (bZIP) transcription factor family protein | chr3:21521289-21523078 REVERSE LENGTH=329	2	1109	Up	Up	Up	Up	Up	Up	Up	Up	0.701787	0.368708	2.15817	1.61909	2.09811	14.09	1.6846	1.7491	0.0596623	0.788767	8.47391e-10	0	3.37802e-05	3.51222e-14	0.00622638	0.0385659
Contig27782	AT4G15570.1	5e-109	0.671	MAA3 | P-loop containing nucleoside triphosphate hydrolases superfamily protein | chr4:8893043-8898858 FORWARD LENGTH=818	2	1109	Up	Up	Up	Up	Up	Up	Up	Up	0.0475615	0.0921404	0.453913	0.0649923	2.14637	1.03261	1.12095	0.919024	1.04392	0.994517	0.737998	0.941618	0.000273029	0.154795	0.154308	0.362283
Contig29273	AT3G46550.1	4e-90	0.6	SOS5 | Fasciclin-like arabinogalactan family protein | chr3:17136612-17137874 REVERSE LENGTH=420	2	1109	Down	Down	Up	Up	Up	Up	Up	Up	-0.0311505	-0.163228	0.182976	0.315088	0.786761	0.613739	0.733469	1.02723	0.950919	0.796682	0.637813	0.107812	4.15857e-07	0.000720355	1.98833e-06	3.64687e-12
Contig47716	AT5G08350.1	2e-50	0.49	GRAM domain-containing protein / ABA-responsive protein-related | chr5:2686417-2687175 REVERSE LENGTH=222	2	1109	Up	Up	Up	Up	Up	Up	Up	Up	0.0878254	0.0995038	2.16441	1.5638	1.6011	2.99448	2.0402	0.34346	0.850472	0.822451	0	1.26281e-09	0	6.41542e-12	1.01382e-10	0.765051
Contig42780	AT3G09500.1	6e-68	0.886	Ribosomal L29 family protein | chr3:2917047-2917895 FORWARD LENGTH=123	2	1109	Up	Up	Up	Up	Up	Up	Up	Up	0.0619646	0.140346	1.14824	0.668927	0.95208	1.52098	0.999202	0.807992	0.854969	0.735542	4.4809e-12	8.68775e-08	3.0802e-11	2.76832e-11	2.93481e-11	5.28048e-10
Contig3734	AT4G34290.1	4e-36	0.677	SWIB/MDM2 domain superfamily protein | chr4:16410883-16412122 FORWARD LENGTH=144	2	1109	Down	Down	Up	Up	Up	Up	Up	Up	-0.215473	-0.365966	0.396427	0.700836	2.16991	1.45757	0.443596	0.871955	0.773949	0.664759	0.541344	0.00044442	2.06332e-08	3.2961e-05	0.526462	0.084383
Contig24361	AT4G10450.1	3e-100	0.755	Ribosomal protein L6 family | chr4:6463201-6464458 REVERSE LENGTH=194	2	1109	Up	Up	Up	Up	Up	Up	Up	Up	0.131552	0.363945	0.952997	0.0318946	1.23407	1.5685	1.43626	1.28893	0.87353	0.00286904	2.7353e-11	0.883223	9.33484e-13	3.85716e-11	2.9396e-11	9.55727e-12
Contig1079	AT3G23990.1	6e-63	0.829	HSP60, HSP60-3B | heat shock protein 60 | chr3:8669013-8672278 FORWARD LENGTH=577	2	1109	Down	Up	Up	Up	Up	Up	Up	Up	-0.0180269	0.515503	1.18825	0.229112	1.03862	1.69726	0.840845	0.495053	1.05488	0.32914	5.24538e-06	0.813567	0.000596826	2.29029e-09	0.0130989	0.409691
Contig19202	AT3G49910.1	1e-71	0.856	Translation protein SH3-like family protein | chr3:18504311-18504751 FORWARD LENGTH=146	2	1109	Down	Up	Up	Up	Up	Up	Up	Up	-0.0796737	0.373642	0.661475	0.802696	1.1733	1.29741	0.480553	0.855525	0.977564	0.000391815	3.82892e-11	4.05812e-11	1.23082e-11	7.77593e-12	2.70897e-07	0
Contig2089	AT5G60710.1	2e-21	0.374	Zinc finger (C3HC4-type RING finger) family protein | chr5:24410953-24414849 REVERSE LENGTH=704	2	1109	Up	Up	Up	Up	Up	Up	Up	Up	0.691418	0.635404	0.799687	0.814449	2.70396	0.900655	1.53308	2.70042	0.15178	0.263139	0.00323371	0.00457436	6.59843e-06	0.0103146	2.2429e-11	1.75231e-09
ASingletons24454	AT1G18540.1	2e-74	0.794	Ribosomal protein L6 family protein | chr1:6377448-6378548 REVERSE LENGTH=233	2	1109	Up	Up	Up	Up	Up	Up	Up	Up	0.113525	0.159255	1.28823	0.841867	1.30022	1.71784	1.24305	1.26695	1.03311	0.736135	0	9.4103e-08	1.05207e-11	0	1.28196e-11	3.15873e-11
Contig24889	AT3G56070.2	5e-100	0.811	ROC2 | rotamase cyclophilin 2 | chr3:20806987-20807517 REVERSE LENGTH=176	2	1109	Up	Up	Up	Up	Up	Up	Up	Up	0.181863	0.27695	1.15917	0.265291	1.53099	1.34363	0.62123	0.436159	0.817106	0.794717	4.38507e-07	0.806744	2.96644e-08	1.09004e-06	0.155532	0.545237
Contig14613	AT1G74270.1	2e-69	0.902	Ribosomal protein L35Ae family protein | chr1:27928415-27929466 REVERSE LENGTH=112	2	1109	Up	Up	Up	Up	Up	Up	Up	Up	0.0346031	0.362962	1.01873	0.49859	0.941318	1.32177	0.835482	0.56422	0.842764	2.80712e-05	1.06229e-10	1.72992e-10	4.35036e-11	0	1.53887e-11	6.55503e-10
Contig28194	AT5G56040.2	3e-55	0.675	Leucine-rich receptor-like protein kinase family protein | chr5:22695050-22698410 FORWARD LENGTH=1090	2	1109	Up	Down	Up	Up	Up	Up	Up	Up	0.416795	-1.03339	0.467718	0.469383	0.45539	3.17635	1.75172	1.15592	0.839537	0.313772	0.756903	0.694191	0.866691	0.000270626	0.0404369	0.21724
Contig27053	AT3G61110.1	8e-47	0.942	ARS27A, RS27A | ribosomal protein S27 | chr3:22611710-22612632 FORWARD LENGTH=86	2	1109	Down	Up	Up	Up	Up	Up	Up	Up	-0.160756	0.225544	0.933449	0.543913	1.4888	1.28513	0.82876	0.642074	0.529433	0.0510303	4.94559e-11	1.61614e-10	4.65532e-11	5.69364e-12	6.96439e-11	7.1958e-11
Contig34764	AT4G34480.1	1e-35	0.636	O-Glycosyl hydrolases family 17 protein | chr4:16481147-16483988 REVERSE LENGTH=504	2	1109	Up	Down	Up	Up	Up	Up	Up	Up	0.0710205	-0.79695	0.174227	0.445023	0.430937	0.914218	1.32203	0.952875	0.925592	0.0543452	0.847271	0.40455	0.5078	0.00963306	0.000103105	0.0112089
Contig42910	AT5G59850.1	1e-84	0.954	Ribosomal protein S8 family protein | chr5:24112499-24113084 REVERSE LENGTH=130	2	1109	Up	Up	Up	Up	Up	Up	Up	Up	0.0294899	0.162089	1.24709	0.606702	1.26387	1.81628	1.10456	0.977861	0.905526	0.364175	2.69643e-11	2.15225e-10	7.40605e-11	8.93974e-12	8.88661e-12	1.63571e-11
ASingletons38861	AT3G19820.3	2e-93	0.826	DWF1 | cell elongation protein / DWARF1 / DIMINUTO (DIM) | chr3:6879835-6881616 REVERSE LENGTH=561	2	1109	Down	Down	Up	Up	Up	Up	Up	Up	-0.142541	-0.281318	0.850547	0.731669	0.912573	1.29836	1.20956	0.798912	0.973576	0.487131	4.09679e-07	6.36291e-05	2.28839e-07	0	3.52722e-12	0.000166367
Contig9398	AT5G20290.1	1e-81	0.786	Ribosomal protein S8e family protein | chr5:6851695-6853012 REVERSE LENGTH=222	2	1109	Up	Up	Up	Up	Up	Up	Up	Up	0.20348	0.397449	1.16774	0.583866	1.23012	1.05826	0.982285	1.27663	0.773407	0.028069	0	0.000336164	0	0	0	1.28056e-12
Contig41375	AT2G31660.1	6e-29	0.538	SAD2, URM9 | ARM repeat superfamily protein | chr2:13464519-13471353 FORWARD LENGTH=1040	2	1109	Down	Up	Up	Up	Up	Up	Up	Up	-0.0551242	0.106787	1.00296	0.145163	0.359599	1.31686	0.649016	1.32064	0.907674	0.824275	0.000171135	0.801707	0.513242	2.89837e-08	0.0960571	5.42161e-06
Contig599	AT3G44020.1	6e-33	0.774	thylakoid lumenal P17.1 protein | chr3:15801382-15802561 FORWARD LENGTH=159	2	1109	Up	Up	Up	Up	Up	Up	Up	Up	0.147097	0.0568073	0.115111	0.770468	1.74393	1.03999	0.473213	0.75468	0.842194	0.939541	0.749735	8.56234e-07	4.4467e-10	0.000353996	0.271112	0.0749946
Contig5628	AT4G28760.2	2e-23	0.364	Protein of unknown function (DUF3741) | chr4:14208640-14211811 FORWARD LENGTH=924	2	1109	Down	Down	Up	Up	Up	Up	Up	Up	-0.407004	-0.197777	0.747109	0.767606	0.951554	1.42738	0.155558	0.691969	0.801706	0.950442	0.0092481	0.0469693	0.00495837	0	0.946039	0.00676457
Contig6937	AT2G38540.1	2e-17	0.385	LP1, LTP1, ATLTP1 | lipid transfer protein 1 | chr2:16130418-16130893 FORWARD LENGTH=118	2	1109	Down	Down	Up	Up	Up	Up	Up	Down	-0.143426	-0.586887	0.709555	1.20956	0.169923	1.61194	0.717223	-0.142465	0.000808709	6.76978e-61	0	3.17362e-10	5.85537e-05	4.22789e-10	1.95968e-10	0.0970169
Contig19379	AT5G26820.1	4e-71	0.763	ATIREG3, MAR1, RTS3, IREG3 | iron-regulated protein 3 | chr5:9433858-9437005 FORWARD LENGTH=598	2	1109	Up	Up	Up	Up	Up	Up	Up	Up	0.0882035	0.507983	0.80755	0.335081	1.56479	0.462757	0.91357	1.8553	0.850579	0.0581472	0.0156273	0.853825	1.1086e-11	0.158133	0.000234641	1.02442e-11
BSingletons15334	AT5G23870.1	2e-56	0.649	Pectinacetylesterase family protein | chr5:8046309-8049999 REVERSE LENGTH=415	2	1109	Up	Up	Up	Up	Up	Up	Up	Up	0.36949	0.789732	2.49831	1.95808	2.6964	2.49769	3.09749	2.36381	0.820691	0.602312	0.00567462	0.0126444	3.45098e-05	1.36517e-06	0.000277805	0.000180475
Contig2839	AT2G40590.1	3e-33	0.899	Ribosomal protein S26e family protein | chr2:16945215-16946345 REVERSE LENGTH=131	2	1109	Up	Up	Up	Up	Up	Up	Up	Up	0.199565	0.192885	1.24647	0.37578	1.33656	0.919718	0.652183	0.778846	0.878779	0.79252	3.07762e-10	0.408234	4.42555e-12	2.76155e-07	0.0132306	0.00312901
Contig30922	AT4G34670.1	4e-119	0.871	Ribosomal protein S3Ae | chr4:16548724-16550222 FORWARD LENGTH=262	2	1109	Up	Up	Up	Up	Up	Up	Up	Up	0.100029	0.429581	1.40764	0.65877	1.40077	1.53713	1.17316	1.13624	0.833499	3.457e-08	0	9.94134e-12	0	0	0	6.96193e-11
Contig24337	AT5G09590.1	6e-55	0.747	MTHSC70-2, HSC70-5 | mitochondrial HSO70 2 | chr5:2975721-2978508 FORWARD LENGTH=682	2	1109	Down	Down	Up	Up	Up	Up	Up	Up	-0.0755867	-0.211483	1.46368	1.06499	1.09028	0.893548	0.678287	0.7399	0.881482	0.769375	0	6.67066e-05	1.34001e-08	3.91894e-06	0.00871455	0.000217607
Contig19447	AT4G34760.1	5e-54	0.833	SAUR-like auxin-responsive protein family | chr4:16582471-16582794 REVERSE LENGTH=107	2	1109	Down	Up	Up	Up	Up	Up	Up	Up	-1.58471	0.649419	1.3608	2.18047	1.87572	2.76513	2.44984	2.16414	0.000251351	0.255757	0.00205431	8.11292e-10	4.35823e-06	1.21619e-05	1.61494e-06	5.32493e-06
Contig6565	AT1G15420.1	6e-53	0.566	CONTAINS InterPro DOMAIN/s: Small-subunit processome, Utp12 (InterPro:IPR007148); Has 764 Blast hits to 656 proteins in 193 species: Archae - 0; Bacteria - 42; Metazoa - 237; Fungi - 154; Plants - 85; Viruses - 23; Other Eukaryotes - 223 (source: NCBI BLink). | chr1:5301794-5303296 REVERSE LENGTH=278	2	1109	Up	Up	Up	Up	Up	Up	Up	Up	0.160036	0.11246	0.509766	0.458656	1.36793	1.34811	0.718272	0.698473	0.854526	0.862035	0.315186	0.554689	0.000474991	6.73034e-05	0.139291	0.295724
Contig10429	AT5G23740.1	6e-92	0.912	RPS11-BETA | ribosomal protein S11-beta | chr5:8008251-8009330 REVERSE LENGTH=159	2	1109	Down	Up	Up	Up	Up	Up	Up	Up	-0.0779694	0.384557	1.31422	0.70545	1.46216	1.52782	0.954212	1.11418	0.919828	1.97965e-05	0	1.88668e-11	7.61695e-12	1.98629e-11	6.82719e-11	3.07998e-11
Contig12357	AT1G79720.1	4e-90	0.527	Eukaryotic aspartyl protease family protein | chr1:29997259-29998951 REVERSE LENGTH=484	2	1109	Down	Down	Up	Up	Up	Up	Up	Up	-0.0779694	-0.296425	2.15435	1.23864	2.30541	3.26323	3.06157	2.77885	0.98572	0.785413	5.94869e-07	4.88082e-05	0.000556544	0.000679308	0.00121624	0.0055353
Contig23715	AT1G77940.1	3e-59	0.861	Ribosomal protein L7Ae/L30e/S12e/Gadd45 family protein | chr1:29304116-29305288 REVERSE LENGTH=112	2	1109	Down	Up	Up	Up	Up	Up	Up	Up	-0.0901685	0.15398	0.997263	0.648192	1.27472	1.18216	0.82727	0.784307	0.809299	0.323701	0	3.51905e-11	2.2716e-11	4.76778e-11	3.98255e-11	5.04937e-11
Contig5287	AT3G16080.1	2e-50	0.689	Zinc-binding ribosomal protein family protein | chr3:5454892-5455677 FORWARD LENGTH=95	2	1109	Down	Up	Up	Up	Up	Up	Up	Up	-0.0376858	0.37361	1.55345	0.458225	1.54074	1.61812	1.1782	0.963176	0.970039	0.219815	0	0.0592896	0	0	4.96751e-11	7.35992e-06
Contig19362	AT4G02840.1	1e-49	0.908	Small nuclear ribonucleoprotein family protein | chr4:1264726-1266253 FORWARD LENGTH=116	2	1109	Down	Up	Up	Up	Up	Up	Up	Up	-0.0326089	0.118613	0.841429	0.242389	1.00424	1.04206	0.994575	0.540334	1.01691	0.813316	0.000310334	0.808349	4.60323e-05	1.22151e-05	4.59989e-05	0.219804
Contig29482	AT1G62770.1	1e-27	0.557	Plant invertase/pectin methylesterase inhibitor superfamily protein | chr1:23246085-23246836 REVERSE LENGTH=204	2	1109	Down	Down	Up	Up	Up	Up	Up	Up	-0.00772095	-0.328011	1.03888	0.550419	0.527799	1.56773	2.0459	1.27405	1.04936	0.397153	0.000355688	0.541518	0.200784	3.70618e-11	6.67971e-12	6.92107e-06
Contig7442	AT3G22120.1	6e-26	0.759	CWLP | cell wall-plasma membrane linker protein | chr3:7795283-7796287 REVERSE LENGTH=334	2	1109	Up	Down	Up	Up	Up	Up	Up	Up	0.0975133	-0.59393	2.36573	1.97753	1.71607	2.66514	1.2096	0.90296	0.952063	4.21761e-06	5.60696e-12	0	0	3.37986e-12	6.19991e-12	1.24288e-05
Contig36817	AT1G26880.1	1e-47	0.916	Ribosomal protein L34e superfamily protein | chr1:9315640-9316681 REVERSE LENGTH=120	2	1109	Up	Up	Up	Up	Up	Up	Up	Up	0.185065	0.360273	1.43905	0.830527	1.3519	1.80673	1.28915	0.953569	0.877807	0.19604	0	2.05442e-06	1.92471e-12	0	3.56052e-11	2.44012e-05
Contig6789	AT3G10050.1	1e-92	0.742	OMR1 | L-O-methylthreonine resistant 1 | chr3:3099164-3101741 REVERSE LENGTH=592	2	1109	Down	Down	Up	Up	Up	Up	Up	Up	-0.318088	-0.713931	0.448519	0.234917	1.20222	1.15967	1.02564	0.832088	0.943091	0.0154595	0.0790638	0.847807	0.000428447	0.000235167	0.000269954	0.0529187
Contig25181	AT5G43700.1	3e-69	0.582	ATAUX2-11, IAA4 | AUX/IAA transcriptional regulator family protein | chr5:17550465-17551206 FORWARD LENGTH=186	2	1109	Down	Down	Up	Up	Up	Up	Up	Down	-0.755206	-0.122658	1.01378	1.29819	0.763075	0.783197	0.146292	-0.0285089	0.00227601	0.980283	1.64395e-06	1.71752e-07	0.000745974	0.000465674	0.893749	0.999076
Contig11197	AT5G56030.1	1e-63	0.903	HSP81-2, ERD8, HSP90.2, AtHsp90.2 | heat shock protein 81-2 | chr5:22686923-22689433 FORWARD LENGTH=699	2	1109	Down	Down	Up	Up	Up	Up	Up	Up	-0.135449	-0.729708	1.45173	1.9445	0.276936	0.84892	0.824479	0.317139	0.377415	1.79597e-44	0	2.55967e-11	1.22738e-06	1.54803e-11	2.39114e-10	1.01167e-08
Contig1555	AT3G58100.1	3e-38	0.562	PDCB5 | plasmodesmata callose-binding protein 5 | chr3:21515397-21516329 REVERSE LENGTH=180	2	1109	Down	Down	Down	Up	Up	Up	Up	Up	-0.150378	-0.0840166	-0.17525	0.358723	1.73579	2.05172	0.974111	0.893489	0.842849	0.939964	0.83856	0.835371	8.90858e-05	5.63833e-06	0.183017	0.23841
Contig219	AT1G05730.1	1e-63	0.624	Eukaryotic protein of unknown function (DUF842) | chr1:1719107-1720159 FORWARD LENGTH=149	2	1109	Down	Up	Up	Down	Up	Up	Up	Up	-0.721113	0.0490717	1.26714	-0.030165	0.95289	1.92323	1.06722	0.437155	0.392196	0.99992	0.000170005	1.03445	0.0645277	2.63231e-07	0.0117831	0.752396
Contig2720	AT4G18100.1	4e-71	0.88	Ribosomal protein L32e | chr4:10035715-10036475 REVERSE LENGTH=133	2	1109	Up	Up	Up	Up	Up	Up	Up	Up	0.185407	0.254854	1.37545	0.561376	1.42612	1.64558	1.03578	1.08169	0.163822	0.00165533	0	0	0	5.01453e-11	7.33462e-11	6.90738e-11
Contig7429	AT3G47650.1	9e-37	0.519	DnaJ/Hsp40 cysteine-rich domain superfamily protein | chr3:17569576-17570262 FORWARD LENGTH=136	2	1109	Down	Down	Down	Up	Up	Up	Up	Up	-0.689404	-1.35532	-0.239726	0.333339	3.0336	2.09658	0.420627	0.620584	0.463714	4.2055e-07	0.215206	8.66514e-05	1.19141e-07	4.00094e-12	0.239243	0.223304
Contig2053	AT3G23290.2	3e-65	0.921	LSH4 | Protein of unknown function (DUF640) | chr3:8326958-8328010 FORWARD LENGTH=195	2	1109	Up	Up	Up	Down	Up	Up	Up	Up	0.255157	0.57582	0.779788	-0.1574	1.75543	1.55868	1.06863	1.40961	0.914997	0.174694	0.00432796	0.872612	4.88224e-12	0	3.4404e-08	2.34035e-10
Contig10502	AT2G29390.4	3e-117	0.888	ATSMO2 | sterol 4-alpha-methyl-oxidase 2-2 | chr2:12610758-12611731 REVERSE LENGTH=177	2	1109	Up	Down	Up	Up	Up	Up	Up	Up	0.0562787	-0.115384	0.73573	0.746463	0.90147	0.81452	1.08217	0.604548	0.87944	0.953553	0.000171851	0.000775101	1.00615e-06	5.38239e-06	6.54388e-08	0.00700915
Contig28044	AT5G22930.1	9e-31	0.439	Protein of unknown function (DUF1635) | chr5:7668229-7669315 REVERSE LENGTH=238	2	1109	Down	Up	Up	Up	Up	Up	Up	Up	-0.180106	0.189002	0.476407	0.791191	1.53937	1.20752	0.912711	0.89749	0.889121	0.762345	0.0148688	6.35088e-11	2.68246e-12	0	3.30953e-11	3.34782e-10
Contig2864	AT5G02160.1	5e-32	0.618	unknown protein; FUNCTIONS IN: molecular_function unknown; INVOLVED IN: biological_process unknown; LOCATED IN: chloroplast thylakoid membrane; EXPRESSED IN: 23 plant structures; EXPRESSED DURING: 13 growth stages; Has 121 Blast hits to 121 proteins in 17 species: Archae - 0; Bacteria - 0; Metazoa - 0; Fungi - 0; Plants - 121; Viruses - 0; Other Eukaryotes - 0 (source: NCBI BLink). | chr5:426392-…	2	1109	Down	Up	Up	Up	Up	Up	Up	Up	-0.504234	0.0227994	0.143464	0.512059	1.43459	1.46252	1.22409	1.27034	9.6214e-07	0.893138	0.626275	1.1979e-07	1.52061e-11	8.05364e-12	4.90448e-11	2.65912e-11
ACluster16391_Consensus1	AT5G60390.3	1e-104	0.928	GTP binding Elongation factor Tu family protein | chr5:24289226-24290675 FORWARD LENGTH=449	2	1109	Up	Up	Up	Up	Up	Up	Up	Up	0.205277	0.327563	1.05572	0.371056	1.34337	1.3186	0.976971	0.793655	0.055569	3.5453e-06	2.09214e-11	2.03538e-08	6.16784e-11	6.59785e-11	4.48168e-11	0
Contig21501	AT1G19100.1	3e-18	0.351	Histidine kinase-, DNA gyrase B-, and HSP90-like ATPase family protein | chr1:6595560-6601159 FORWARD LENGTH=663	2	1109	Down	Down	Up	Up	Up	Up	Up	Up	-0.0147228	-0.249119	0.945766	0.610426	0.345207	0.862688	0.348507	1.04188	1.05761	0.806347	0.0981271	0.403942	0.683634	0.0450941	0.731323	0.000433696
Contig22385	AT3G55280.3	3e-55	0.91	RPL23AB | ribosomal protein L23AB | chr3:20500667-20501519 FORWARD LENGTH=148	2	1109	Up	Up	Up	Up	Up	Up	Up	Up	0.199095	0.28732	1.47057	0.579979	1.49986	1.56684	1.2051	1.05895	0.202363	0.0019746	0	2.38528e-11	0	0	8.49803e-11	0
Contig21611	gi|197312887|gb|ACH63224.1|	6e-34	0.467	pathogenesis-related protein 10 [Rheum australe]	2	1109	Down	Down	Up	Up	Up	Up	Up	Up	-0.490708	-0.893213	0.617737	2.23387	2.08363	2.2412	2.14132	2.51286	0.0259538	0.000175018	0.0424074	0	0	2.25126e-12	4.70364e-12	9.63106e-10
Contig49977	AT1G04240.1	1e-52	0.731	SHY2, IAA3 | AUX/IAA transcriptional regulator family protein | chr1:1128564-1129319 REVERSE LENGTH=189	2	1109	Down	Down	Up	Up	Up	Up	Up	Down	-0.102681	-0.737566	1.40006	1.33707	0.69515	1.22194	0.564591	-0.360353	0.871013	0.00306784	2.12395e-09	1.73092e-07	0.0246105	1.08773e-06	0.0635604	0.626713
Contig19055	AT3G16980.1	4e-73	0.842	NRPB9A, NRPD9A, NRPE9A | RNA polymerases M/15 Kd subunit | chr3:5794526-5795699 FORWARD LENGTH=114	2	1109	Down	Up	Up	Up	Up	Up	Up	Up	-0.454939	0.0735247	0.995806	0.763337	1.25392	0.901016	1.09441	0.870964	0.732166	0.896209	0.00098337	0.0423341	2.66755e-06	0.00440566	0.000344333	0.00706288
ACluster16545_Consensus1	AT1G62660.1	5e-104	0.627	Glycosyl hydrolases family 32 protein | chr1:23199949-23203515 FORWARD LENGTH=648	2	1109	Up	Up	Up	Up	Up	Up	Up	Up	0.27583	0.0661452	3.25611	2.28738	2.72044	1.34811	1.12297	4.49505	0.968157	0.945861	5.73265e-05	1.63338e-07	0.000273574	0.13328	0.0251374	0.0110252
Contig1460	AT1G63810.1	1e-90	0.566	CONTAINS InterPro DOMAIN/s: Nrap protein (InterPro:IPR005554); Has 396 Blast hits to 382 proteins in 182 species: Archae - 3; Bacteria - 2; Metazoa - 142; Fungi - 146; Plants - 43; Viruses - 0; Other Eukaryotes - 60 (source: NCBI BLink). | chr1:23669690-23675542 REVERSE LENGTH=1053	2	1109	Down	Down	Up	Up	Up	Up	Up	Up	-0.0455479	-0.518817	1.3608	0.614331	2.23829	1.27773	1.91753	1.43092	1.0489	0.757413	0.00787464	0.335846	7.22818e-05	0.0166044	0.00010094	0.0324462
Contig19469	AT1G71695.1	9e-109	0.668	Peroxidase superfamily protein | chr1:26964359-26966557 FORWARD LENGTH=358	2	1109	Up	Down	Up	NA	Up	Up	Up	Up	12.2496	-8.07402	8.08184	0	10.4429	0.710684	8.09448	8.075	0.000282985	0.927594	0.928232	NA	0.208405	0.801029	0.823373	0.809862
Contig33818	AT4G27090.1	5e-66	0.829	Ribosomal protein L14 | chr4:13594104-13595187 REVERSE LENGTH=134	2	1109	Up	Up	Up	Up	Up	Up	Up	Up	0.0592433	0.298453	1.41205	0.590145	1.40246	1.75177	1.17967	1.26456	0.834335	0.0310909	0	2.16e-08	6.31486e-12	1.48107e-11	1.7249e-11	0
Contig36464	AT3G57150.1	1e-13	0.647	NAP57, AtNAP57, CBF5, AtCBF5 | homologue of NAP57 | chr3:21154255-21155952 REVERSE LENGTH=565	2	1109	Up	Up	Up	Up	Up	Up	Up	Up	0.199565	0.443048	2.04361	0.397976	1.86673	1.62961	1.05864	1.24451	0.890213	0.372534	0	0.341521	7.44707e-12	3.82994e-12	7.30118e-05	6.25825e-06
Contig1237	AT4G24140.1	1e-150	0.733	alpha/beta-Hydrolases superfamily protein | chr4:12530032-12533664 REVERSE LENGTH=498	2	1109	Down	Down	Up	Up	Up	Up	Up	Up	-0.125275	-0.429319	4.39139	0.158968	1.60442	3.38625	1.81061	1.27405	0.870763	0.671999	0.000279347	0.938395	0.000132087	2.08196e-05	0.0276972	0.041623
Contig21437	AT5G59850.1	7e-85	0.954	Ribosomal protein S8 family protein | chr5:24112499-24113084 REVERSE LENGTH=130	2	1109	Up	Up	Up	Up	Up	Up	Up	Up	0.0096933	0.2689	0.817703	0.473716	1.20895	1.10655	0.69387	0.718984	1.0437	0.0601556	0	4.87823e-06	4.02316e-11	1.65261e-11	7.10215e-11	4.50475e-11
Contig42181	AT5G35530.1	3e-95	0.849	Ribosomal protein S3 family protein | chr5:13710355-13712192 REVERSE LENGTH=248	2	1109	Up	Up	Up	Up	Up	Up	Up	Up	0.0350705	0.261571	1.35691	0.277328	1.34579	1.32894	1.01711	1.08933	0.902569	0.0713524	2.22795e-11	0.042269	2.9458e-11	1.45621e-11	2.24299e-11	3.2549e-11
Contig27017	AT5G05580.1	1e-87	0.856	FAD8 | fatty acid desaturase 8 | chr5:1664331-1666345 FORWARD LENGTH=435	2	1109	Down	Up	Up	Down	Up	Up	Up	Up	-0.171637	0.11808	0.782535	-0.166333	1.26867	0.626916	1.20165	1.53628	0.733891	0.817434	0.00125078	0.875456	2.15594e-12	6.83532e-05	0	0
Contig7195	AT4G23500.1	8e-87	0.695	Pectin lyase-like superfamily protein | chr4:12264640-12267074 FORWARD LENGTH=495	2	1109	Up	Down	Up	Up	Up	Up	Up	Up	0.151099	-0.267376	0.186893	0.315165	1.04297	1.22956	0.939286	0.912329	0.476936	0.015883	0.358656	0.0560957	0	1.08695e-11	5.25942e-12	0
BCluster2881_Consensus1	AT5G56710.1	1e-36	0.869	Ribosomal protein L31e family protein | chr5:22944003-22944767 REVERSE LENGTH=119	2	1109	Up	Up	Up	Up	Up	Up	Up	Up	0.00562735	0.195265	0.875376	0.612025	0.971108	1.36798	0.927837	0.741247	1.04423	0.0126503	0	4.42614e-11	7.14272e-11	1.11575e-10	1.16719e-10	0
Contig20440	AT3G52040.1	1e-34	0.644	unknown protein; Has 37 Blast hits to 37 proteins in 15 species: Archae - 0; Bacteria - 0; Metazoa - 0; Fungi - 0; Plants - 37; Viruses - 0; Other Eukaryotes - 0 (source: NCBI BLink). | chr3:19304368-19304802 REVERSE LENGTH=90	2	1109	Down	Up	Up	Up	Up	Up	Up	Up	-0.200366	0.0421605	0.753473	0.548075	0.530994	1.15038	0.224919	0.358514	0.980393	0.952948	0.00465545	0.0983566	0.105062	8.09978e-06	0.800939	0.563561
Contig1992	AT5G05990.1	8e-59	0.565	Mitochondrial glycoprotein family protein | chr5:1806911-1807895 REVERSE LENGTH=259	2	1109	Up	Up	Up	Up	Up	Up	Up	Up	0.410132	0.884147	1.84623	0.404479	2.56313	2.76131	1.97411	1.01589	0.982249	0.285321	8.73762e-11	0.657173	3.44934e-05	7.07249e-06	2.05131e-05	0.182476
Contig21785	AT4G39040.1	3e-42	0.614	RNA-binding CRS1 / YhbY (CRM) domain protein | chr4:18189249-18190535 REVERSE LENGTH=296	2	1109	Down	Up	Up	Up	Up	Up	Up	Up	-0.158889	0.178114	0.317176	0.0809338	0.737161	1.71068	0.781466	0.708457	0.869106	0.804497	0.717159	0.874766	0.111601	7.34734e-05	0.108822	0.268302
Contig3080	AT5G23950.1	4e-44	0.538	Calcium-dependent lipid-binding (CaLB domain) family protein | chr5:8082789-8083448 FORWARD LENGTH=219	2	1109	Down	Down	Up	Up	Up	Up	Up	Up	-1.43049	-0.933855	0.97378	0.591061	0.961452	0.767268	0.628336	0.107374	4.35236e-07	0.00772969	0.0186338	0.277782	0.000880393	0.0348357	0.00344516	0.834253
Contig2932	AT1G62790.2	8e-15	0.463	Bifunctional inhibitor/lipid-transfer protein/seed storage 2S albumin superfamily protein | chr1:23252369-23253481 FORWARD LENGTH=149	2	1109	Down	Down	Up	Up	Up	Up	Up	Up	-0.00274768	-0.282797	0.390881	0.381538	0.561071	0.828889	1.14195	0.815255	1.04713	0.000214028	1.43473e-06	1.46174e-07	3.64117e-11	8.8026e-11	5.72221e-11	8.40343e-12
Contig30812	AT2G43590.1	1e-87	0.615	Chitinase family protein | chr2:18081592-18082749 REVERSE LENGTH=264	2	1109	Down	Up	Up	Up	Up	Up	Up	Up	-0.437865	0.616863	1.13285	0.142995	1.21811	2.15814	1.62779	1.25689	0.36287	0.0623931	4.37112e-05	0.802127	2.41056e-07	1.59251e-10	8.26871e-10	0.00043378
Contig24875	gi|18149181|dbj|BAB83507.1|	8e-64	0.527	ribosome-inactivating protein [Spinacia oleracea]_x0001_ribosome-inactivating protein [Spinacia oleracea]	2	1109	Up	Up	Up	Up	Up	Up	Up	Up	0.589455	0.0661452	2.56083	1.34469	3.46692	3.54221	2.5547	2.55645	0.152117	0.906119	9.63047e-12	4.16567e-11	6.66138e-08	4.67508e-10	7.17366e-13	3.21232e-09
Contig25956	AT2G40610.1	3e-69	0.685	ATEXPA8, EXP8, ATEXP8, ATHEXP ALPHA 1.11, EXPA8 | expansin A8 | chr2:16949121-16950472 REVERSE LENGTH=253	2	1109	Down	Down	Up	Up	Up	Up	Up	Up	-0.368355	-0.673603	1.5463	1.15359	1.21841	2.38539	4.15601	1.82527	0.00327414	9.13042e-13	1.23535e-12	4.66158e-12	0	3.20233e-12	0	1.86692e-11
Contig47097	AT4G39200.2	8e-26	0.704	Ribosomal protein S25 family protein | chr4:18257464-18258464 FORWARD LENGTH=107	2	1109	Down	Down	Up	Up	Up	Up	Up	Up	-0.0669983	-0.0520062	1.02507	0.526723	0.811459	1.20372	0.764026	0.389717	0.885825	0.887288	4.8793e-08	0.0533242	2.84063e-06	6.17751e-12	0.000297438	0.251101
ACluster16336_Consensus1	AT5G45775.2	3e-110	0.956	Ribosomal L5P family protein | chr5:18565281-18566496 REVERSE LENGTH=182	2	1109	Up	Up	Up	Up	Up	Up	Up	Up	0.0628931	0.363657	1.41069	0.550419	1.32727	1.55809	1.16449	1.05159	0.892069	0.00115604	0	1.35163e-09	1.05014e-11	5.49434e-11	4.96603e-11	0
Contig9543	AT4G30410.1	7e-27	0.435	sequence-specific DNA binding transcription factors | chr4:14871309-14871851 REVERSE LENGTH=180	2	1109	Up	Up	Up	Up	Up	Up	Up	Up	0.439879	0.521577	2.15435	1.82466	1.09436	3.36371	3.28753	1.98709	0.0510605	0.134849	0	4.66753e-12	6.00929e-05	4.50298e-08	8.83434e-07	2.28045e-08
Contig19372	AT2G44920.2	3e-78	0.899	Tetratricopeptide repeat (TPR)-like superfamily protein | chr2:18524419-18526502 FORWARD LENGTH=224	2	1109	Down	Up	Up	Up	Up	Up	Up	Up	-0.188327	0.246717	0.723152	0.352689	1.09896	0.46861	1.02386	1.11197	0.920365	0.448407	4.95168e-05	0.295243	5.07334e-12	0.022605	8.48613e-09	2.81618e-08
ASingletons48590	AT4G29270.1	1e-25	0.48	HAD superfamily, subfamily IIIB acid phosphatase _x0001_| chr4:14423797-14424848 REVERSE LENGTH=256	2	1109	Down	Down	Up	Up	Up	Up	Up	Up	-0.37986	-1.55695	1.79376	0.787458	0.348475	2.16525	2.40707	2.29342	0.831388	5.00201e-05	6.85738e-05	0.437971	0.808245	0.000237792	0.00266455	0.00169711
Contig35923	AT1G67430.1	4e-108	0.886	Ribosomal protein L22p/L17e family protein | chr1:25262209-25263627 FORWARD LENGTH=175	2	1109	Up	Up	Up	Up	Up	Up	Up	Up	0.223924	0.401182	1.09002	0.618272	1.09928	1.35395	0.930357	0.930211	0.00192074	3.55546e-10	0	6.07896e-10	1.59485e-10	0	0	0
Contig13852	AT5G45775.1	5e-100	0.963	Ribosomal L5P family protein | chr5:18565281-18566377 REVERSE LENGTH=172	2	1109	Up	Up	Up	Up	Up	Up	Up	Up	0.223988	0.185619	1.23466	0.139539	1.16102	1.73214	0.747519	1.10665	0.872343	0.774487	2.96461e-10	0.949117	5.64227e-10	0	0.0026582	3.08894e-05
Contig34637	AT5G28010.1	5e-46	0.483	Polyketide cyclase/dehydrase and lipid transport superfamily protein | chr5:10024813-10025382 FORWARD LENGTH=166	2	1109	Up	Down	Up	Up	Up	Up	Up	Up	0.0656855	-0.37534	0.680661	0.381849	0.35037	1.75135	1.23225	0.897988	0.178548	5.36281e-43	0	3.25837e-10	0	0	1.91435e-10	0
BCluster20038_Consensus1	gi|261865358|gb|ACY01939.1|	2e-19	0.653	hypothetical protein [Beta vulgaris]	2	1109	Down	Down	Up	Up	Up	Up	Up	Up	-0.787668	-0.158921	0.997599	1.58978	1.13417	2.94992	2.89643	1.97149	2.16668e-09	0.640694	7.22461e-12	2.58953e-11	2.67245e-12	0	1.71739e-10	3.88587e-06
Contig19969	AT3G50560.1	3e-71	0.68	NAD(P)-binding Rossmann-fold superfamily protein | chr3:18761247-18763835 REVERSE LENGTH=272	2	1109	Up	Up	Up	Up	Up	Up	Up	Up	0.149441	0.0921404	1.87115	2.70359	0.553794	0.823538	1.55273	1.16684	0.970587	0.824339	9.47089e-12	9.1266e-08	0.0220076	7.78164e-06	3.77247e-12	1.63807e-10
Contig33007	AT1G70600.1	2e-86	0.83	Ribosomal protein L18e/L15 superfamily protein | chr1:26621168-26621608 REVERSE LENGTH=146	2	1109	Up	Up	Up	Up	Up	Up	Up	Up	0.182762	0.300067	1.17243	0.406893	1.28806	1.34465	0.909182	1.03669	0.333684	0.00150764	0	1.11618e-06	0	4.47392e-11	0	0
Contig154	AT1G21680.1	6e-49	0.426	DPP6 N-terminal domain-like protein | chr1:7613028-7615148 FORWARD LENGTH=706	2	1109	Up	Up	Down	Up	Up	Up	Up	Up	0.0475615	0.168243	-0.036413	0.49498	0.622956	0.00286517	0.760707	1.53977	0.992434	0.82006	1.00806	0.286236	0.345599	0.989885	0.0963688	4.72809e-06
Contig20598	AT5G10920.1	2e-92	0.747	L-Aspartase-like family protein | chr5:3441805-3443892 FORWARD LENGTH=517	2	1109	Down	Up	Up	Up	Up	Up	Up	Up	-0.0195527	0.0307398	0.662727	0.621386	1.06837	1.92323	1.13165	0.659547	1.05025	1.03057	0.0629232	0.0932147	0.0907692	2.63145e-07	0.0121235	0.58562
Contig29269	AT1G29950.2	1e-25	0.401	basic helix-loop-helix (bHLH) DNA-binding superfamily protein | chr1:10493461-10494216 FORWARD LENGTH=251	2	1109	Down	Down	Up	Up	Up	Up	Up	Up	-0.42637	-0.120853	1.90137	0.287385	0.451696	1.67004	1.08959	0.663369	0.817373	0.872504	0.000619823	0.792684	0.721364	0.00381497	0.257863	0.72278
Contig35348	AT4G09800.1	2e-86	0.914	RPS18C | S18 ribosomal protein | chr4:6173818-6174963 FORWARD LENGTH=152	2	1109	Down	Up	Up	Up	Up	Up	Up	Up	-0.0908853	0.271872	1.18311	0.447534	0.975855	1.36172	0.880508	1.02646	0.947154	0.0282986	3.22172e-11	2.05881e-06	0	9.82334e-12	2.91368e-11	5.53639e-11
Contig2878	AT5G24090.1	5e-132	0.64	ATCHIA, CHIA | chitinase A | chr5:8143805-8145153 REVERSE LENGTH=302	2	1109	Down	Down	Up	Up	Up	Up	Up	Up	-0.694641	-0.404228	1.73487	1.54499	1.6819	4.03261	2.65529	3.47784	0.0861527	0.578962	5.51188e-07	1.07276e-07	5.80951e-12	1.21556e-05	5.45109e-10	2.86759e-05
Contig15695	AT2G43560.1	1e-88	0.793	FKBP-like peptidyl-prolyl cis-trans isomerase family protein | chr2:18073995-18075385 REVERSE LENGTH=223	2	1109	Down	Down	Up	Up	Up	Up	Up	Up	-0.241945	-0.224333	0.0388751	0.233592	1.21445	1.06216	0.932291	1.69138	0.794837	0.742958	0.975238	0.814828	5.88542e-07	7.50944e-05	0.0267916	0.000159617
BCluster7957_Consensus1	AT1G35160.2	1e-86	0.863	GF14 PHI | GF14 protein phi chain | chr1:12867264-12868514 FORWARD LENGTH=295	2	1109	Up	Up	Up	Up	Up	Up	Up	Up	0.0782311	0.176645	0.971939	0.515603	0.879298	1.19291	0.950481	0.574725	0.870934	0.0813841	1.24051e-10	7.74855e-11	0	6.13579e-11	8.8664e-12	3.62955e-11
Contig9805	AT2G45180.1	3e-36	0.698	Bifunctional inhibitor/lipid-transfer protein/seed storage 2S albumin superfamily protein | chr2:18626377-18626781 FORWARD LENGTH=134	2	1109	Up	Down	Up	Up	Up	Up	Up	Up	0.503241	-0.170894	0.310177	0.591061	0.29076	1.90813	2.54046	2.34346	0.729726	0.768704	0.87507	0.631125	0.942557	2.12067e-08	9.67731e-06	8.2351e-07
Contig19761	AT1G03080.1	6e-13	0.381	kinase interacting (KIP1-like) family protein | chr1:731794-737332 REVERSE LENGTH=1733	2	1109	Up	Down	Up	Up	Up	Up	Up	Up	0.100029	-0.480849	1.17638	0.186299	0.336856	1.93308	1.58416	0.947244	0.887554	0.519426	0.00277761	0.87232	0.718148	8.66598e-10	0.000292505	0.0419029
Contig7330	AT2G36620.1	4e-71	0.899	RPL24A | ribosomal protein L24 | chr2:15350548-15351819 REVERSE LENGTH=164	2	1109	Up	Up	Up	Up	Up	Up	Up	Up	0.076012	0.433024	1.37974	0.697308	1.33916	1.54897	1.10179	1.04517	0.844937	1.85231e-10	0	2.24844e-10	1.4264e-10	0	3.61418e-11	3.05925e-11
Contig12235	AT3G11510.1	5e-75	0.935	Ribosomal protein S11 family protein | chr3:3623757-3624866 REVERSE LENGTH=150	2	1109	Down	Up	Up	Up	Up	Up	Up	Up	-0.0592657	0.0792138	0.661901	0.511181	1.07165	1.18915	0.700743	0.760637	0.871971	0.58877	1.26267e-10	5.49631e-10	1.11617e-10	8.34678e-11	3.10939e-10	0
Contig49355	AT3G60210.1	2e-47	0.748	GroES-like family protein | chr3:22251443-22252709 REVERSE LENGTH=138	2	1109	Down	Down	Down	Up	Up	Up	Up	Up	-0.247894	-0.630035	-0.0168343	0.474105	0.835706	1.00199	0.657637	0.444561	0.860951	0.0333774	1.03783	0.0947052	0.00015476	2.66009e-05	0.0512884	0.37958
Contig33844	AT2G32060.2	2e-62	0.686	Ribosomal protein L7Ae/L30e/S12e/Gadd45 family protein | chr2:13639228-13640104 REVERSE LENGTH=144	2	1109	Down	Up	Up	Up	Up	Up	Up	Up	-0.0213336	0.203434	1.22697	0.70387	1.55076	1.79815	1.00278	1.18289	0.935711	0.122844	1.00727e-10	0	7.06251e-11	0	8.31809e-11	0
Contig5783	AT4G15770.1	4e-96	0.762	RNA binding | chr4:8978060-8978623 FORWARD LENGTH=187	2	1109	Up	Up	Up	Up	Up	Up	Up	Up	0.130024	0.899495	1.2559	0.0380252	1.34635	2.03261	1.01851	0.887099	0.87384	0.0127806	1.48122e-09	0.972583	6.84203e-06	1.12143e-11	0.00102925	0.0142139
Contig579	AT4G26690.1	1e-89	0.631	SHV3, MRH5, GPDL2 | PLC-like phosphodiesterase family protein | chr4:13456793-13459890 REVERSE LENGTH=759	2	1109	Up	Up	Up	Up	Up	Up	Up	Up	0.0475615	0.336559	0.989966	0.803946	1.499	0.363413	1.15382	0.793493	0.96617	0.644207	2.4836e-05	3.60955e-06	8.93346e-09	0.556397	4.93527e-05	0.0151517
Contig37746	AT4G00100.1	2e-96	0.934	ATRPS13A, RPS13, PFL2, RPS13A | ribosomal protein S13A | chr4:37172-38123 FORWARD LENGTH=151	2	1109	Up	Up	Up	Up	Up	Up	Up	Up	0.0475615	0.495136	1.34045	0.520264	1.48454	1.59354	1.00467	1.08412	0.853582	6.81853e-06	3.81481e-12	3.87311e-07	2.11443e-11	1.12069e-11	6.15852e-11	3.82359e-11
Contig25087	AT5G62850.1	5e-39	0.516	AtVEX1, SWEET5, AtSWEET5 | Nodulin MtN3 family protein | chr5:25230204-25231527 REVERSE LENGTH=240	2	1109	Down	Up	Up	Down	Up	Up	Up	Up	-0.271121	0.668528	0.288235	-0.00900832	0.782613	1.92764	0.926283	1.50268	0.846978	0.0252645	0.749857	0.979567	0.00875562	0	1.24823e-05	0
Contig21193	AT3G57040.1	5e-58	0.691	ARR9, ATRR4 | response regulator 9 | chr3:21110059-21111228 FORWARD LENGTH=234	2	1109	Down	Up	Up	Up	Up	Up	Up	Up	-0.030441	0.11204	2.41902	1.51816	2.49721	2.40776	1.36069	1.13443	1.03389	0.819807	5.283e-11	3.85801e-08	6.32422e-09	6.69168e-12	0	0.000140529
Contig4632	AT3G63190.1	5e-78	0.719	RRF, HFP108, cpRRF, AtcpRRF | ribosome recycling factor, chloroplast precursor | chr3:23342861-23344640 REVERSE LENGTH=275	2	1109	Down	Up	Up	Up	Up	Up	Up	Up	-0.263478	0.00267876	0.540885	0.484935	1.43242	1.08178	0.670966	0.605363	0.685534	0.988401	0.00306846	4.26587e-05	0	1.77151e-12	0.00103891	0.0327755
Contig39415	AT2G09990.1	1e-83	0.859	Ribosomal protein S5 domain 2-like superfamily protein | chr2:3781442-3781882 FORWARD LENGTH=146	2	1109	Up	Up	Up	Up	Up	Up	Up	Up	0.134112	0.525238	1.31313	0.639386	1.37903	1.43893	1.17934	1.10439	0.872661	1.27167e-06	0	1.74907e-10	3.11512e-11	0	2.24502e-11	4.92837e-11
ACluster1312_Consensus1	AT2G37220.1	2e-83	0.762	RNA-binding (RRM/RBD/RNP motifs) family protein | chr2:15634980-15636331 REVERSE LENGTH=289	2	1109	Down	Down	Up	Up	Up	Up	Up	Up	-0.089942	-0.255783	0.247462	0.914444	5.9991	2.73453	0.974111	1.64956	0.940403	0.827535	0.599412	0	0.0093773	5.98366e-05	0.183129	0.18755
Contig3188	AT2G04360.1	3e-95	0.603	unknown protein; FUNCTIONS IN: molecular_function unknown; LOCATED IN: chloroplast; EXPRESSED IN: 22 plant structures; EXPRESSED DURING: 13 growth stages; Has 35333 Blast hits to 34131 proteins in 2444 species: Archae - 798; Bacteria - 22429; Metazoa - 974; Fungi - 991; Plants - 531; Viruses - 0; Other Eukaryotes - 9610 (source: NCBI BLink). | chr2:1519645-1521030 REVERSE LENGTH=320	2	1109	Down	Down	Down	Up	Up	Up	Up	Up	-0.101816	-0.156247	-0.255572	0.239388	1.48791	0.699958	0.79854	1.10899	0.882978	0.828243	0.842971	0.636835	1.66363e-07	0.103832	0.0315544	0.00660985
Contig1207	AT5G52100.1	5e-152	0.76	crr1 | Dihydrodipicolinate reductase, bacterial/plant | chr5:21170203-21172107 FORWARD LENGTH=298	2	1109	Up	Down	Up	Up	Up	Up	Up	Up	0.327669	-0.372192	0.575903	0.267932	1.44276	1.51567	1.03069	2.04678	0.808696	0.709344	0.239862	0.464159	9.34704e-05	1.00517e-05	0.0423375	8.67203e-06
Contig22839	AT1G65870.1	3e-47	0.5	Disease resistance-responsive (dirigent-like protein) family protein | chr1:24503624-24504193 FORWARD LENGTH=189	2	1109	Up	Down	Up	Up	Up	Up	Up	Up	0.232776	-0.377089	1.07769	0.222534	0.734466	2.77284	1.67621	1.22255	0.761038	0.123897	8.70084e-05	0.821983	0.000227854	4.80748e-12	0	1.28334e-12
Contig969	AT3G05590.1	4e-101	0.856	RPL18 | ribosomal protein L18 | chr3:1621511-1622775 FORWARD LENGTH=187	2	1109	Up	Up	Up	Up	Up	Up	Up	Up	0.0614115	0.110999	1.33397	0.587251	1.2077	1.64	1.00721	1.00186	0.852097	0.756054	2.57118e-11	4.25409e-07	7.66714e-12	1.61327e-11	3.11235e-11	1.70687e-11
Contig19767	AT1G19250.1	7e-64	0.42	FMO1 | flavin-dependent monooxygenase 1 | chr1:6650656-6653053 REVERSE LENGTH=530	2	1109	Down	Up	Up	Up	Up	Up	Up	Up	-0.215473	0.46911	1.03888	1.48003	1.94284	1.58967	1.34334	2.07385	0.773938	0.877656	0.142112	0.002767	1.59459e-06	1.99774e-06	2.48221e-05	9.14644e-07
ACluster7411_Consensus1	AT3G09630.1	5e-180	0.793	Ribosomal protein L4/L1 family | chr3:2953813-2955444 FORWARD LENGTH=406	2	1109	Up	Up	Up	Up	Up	Up	Up	Up	0.16347	0.565869	1.24425	0.416264	1.21699	1.35337	1.12233	1.08046	0.537923	0	0	7.89395e-06	1.05108e-10	0	0	3.56531e-11
Contig27101	AT1G76240.1	4e-28	0.434	Arabidopsis protein of unknown function (DUF241) | chr1:28602949-28603875 REVERSE LENGTH=308	2	1109	Down	Up	Up	Up	Up	Up	Up	Up	-0.39785	0.381647	1.79787	0.927489	1.95589	1.66177	0.891649	2.25689	0.746543	0.732539	0.000502914	0.544175	0.000742384	0.0120582	0.283455	0.000278402
Contig32191	AT4G35300.5	5e-99	0.731	TMT2 | tonoplast monosaccharide transporter2 | chr4:16796432-16798332 REVERSE LENGTH=542	2	1109	Up	Down	Up	Up	Up	Up	Up	Up	0.257015	-0.0333905	0.0806953	0.917435	1.40397	1.63268	1.15245	1.60376	1.03345	1.04563	0.934517	0.036778	0.00159433	0.000144419	0.0447762	0.000120198
Contig10664	AT4G17560.1	1e-69	0.579	Ribosomal protein L19 family protein | chr4:9780343-9781752 FORWARD LENGTH=225	2	1109	Down	Up	Up	Up	Up	Up	Up	Up	-0.148466	0.0346738	0.242234	0.351974	1.58189	1.38185	0.630735	0.919496	0.799882	0.926446	0.420403	0.00262519	1.56896e-11	0	0.00094151	8.11209e-07
Contig14431	AT4G25050.1	9e-27	0.585	ACP4 | acyl carrier protein 4 | chr4:12870178-12871024 FORWARD LENGTH=137	2	1109	Down	Down	Up	Up	Up	Up	Up	Up	-0.32017	-0.0416581	0.597959	0.691409	0.261937	1.34811	0.811461	0.0777497	0.0699524	0.85752	9.03395e-07	5.81316e-08	0.0906212	0	6.48434e-11	0.828398
Contig35502	AT5G07090.2	2e-121	0.884	Ribosomal protein S4 (RPS4A) family protein | chr5:2202783-2203805 FORWARD LENGTH=244	2	1109	Up	Up	Up	Up	Up	Up	Up	Up	0.300786	0.472089	1.61797	0.435252	1.36376	1.69863	1.34588	1.18405	0.00070152	0	3.8106e-11	1.60985e-10	4.11342e-11	1.25729e-11	0	0
Contig31	AT3G17465.1	4e-159	0.752	RPL3P | ribosomal protein L3 plastid | chr3:5978059-5979572 REVERSE LENGTH=324	2	1109	Up	Up	Up	Up	Up	Up	Up	Up	0.0475615	0.0103309	1.30896	0.228051	1.41752	1.56461	1.38915	1.13443	1.00745	1.06341	2.45203e-09	0.829591	5.4246e-07	1.66715e-09	2.62368e-05	0.000140487
Contig26848	AT4G32605.1	9e-75	0.621	Mitochondrial glycoprotein family protein | chr4:15726429-15727864 REVERSE LENGTH=227	2	1109	Down	Down	Up	Up	Up	Up	Up	Up	-0.467012	-0.0333905	1.11364	0.0432972	2.01833	1.4126	0.834708	1.68421	0.868315	1.03309	0.000197002	0.985379	7.01072e-08	0.000336248	0.0548768	9.83799e-05
Contig31856	AT3G27280.1	1e-46	0.777	ATPHB4, PHB4 | prohibitin 4 | chr3:10076904-10078051 FORWARD LENGTH=279	2	1109	Down	Down	Up	Up	Up	Up	Up	Up	-0.102681	-0.0532901	0.873688	0.353237	0.977071	1.40193	0.84315	0.305492	0.871025	0.882753	5.1786e-09	0.129158	3.27762e-07	0	5.7976e-06	0.474068
Contig7074	gi|1170595|sp|P42764.1|JIPH_ATRCA	3e-11	0.32	RecName: Full=Jasmonate-induced protein homolog_x0001_jasmonate-induced protein homolog; similar to barley jasmonate-induced protein, Swiss-Prot Accession Number P32024 [Atriplex canescens]	2	1109	Down	Down	Up	Up	Down	Up	Up	Up	-0.754499	-0.245935	1.33844	1.92297	-0.441828	1.8944	1.06157	0.924185	0.1455	0.811663	0.000755953	0.00752319	0.643392	6.61257e-09	0.00879369	0.0460748
BCluster3402_Consensus2	AT1G08360.1	3e-72	0.818	Ribosomal protein L1p/L10e family | chr1:2636231-2637694 FORWARD LENGTH=216	2	1109	Down	Up	Up	Up	Up	Up	Up	Up	-0.337932	0.132968	1.51747	0.931726	1.20279	1.58515	1.40068	0.790919	0.532209	0.86024	9.49059e-12	4.03039e-08	3.35374e-12	1.2475e-12	0	0.000207822
Contig34650	AT3G55280.3	1e-27	0.562	RPL23AB | ribosomal protein L23AB | chr3:20500667-20501519 FORWARD LENGTH=148	2	1109	Down	Down	Up	Up	Up	Up	Up	Up	-0.387486	-0.395961	0.285186	0.268721	1.26209	1.46514	0.829431	0.898174	0.115163	0.0850969	0.332911	0.109997	1.60479e-11	7.82727e-12	3.24109e-06	2.37847e-06
Contig1379	AT3G47370.3	1e-70	0.917	Ribosomal protein S10p/S20e family protein | chr3:17453671-17454437 REVERSE LENGTH=122	2	1109	Up	Up	Up	Up	Up	Up	Up	Up	0.0555322	0.215086	0.960624	0.824758	1.19888	1.61676	1.10146	0.778038	0.831053	0.233525	1.02747e-11	2.55582e-11	0	3.33671e-11	5.24448e-11	1.67677e-10
Contig19485	AT5G19750.1	6e-94	0.749	Peroxisomal membrane 22 kDa (Mpv17/PMP22) family protein | chr5:6677124-6679127 FORWARD LENGTH=288	2	1109	Down	Up	Up	Up	Up	Up	Up	Up	-0.215473	0.739199	0.473812	0.0880759	2.45664	2.25283	1.16052	1.37748	0.855194	0.336262	0.424892	0.883761	1.211e-06	4.41371e-07	0.00433773	0.00310841
Contig6529	AT3G08740.1	1e-101	0.659	elongation factor P (EF-P) family protein | chr3:2654788-2656154 REVERSE LENGTH=236	2	1109	Up	Down	Up	Up	Up	Up	Up	Up	0.474376	-0.393566	0.623838	0.346339	1.6616	1.87507	1.53133	1.25907	0.48162	0.524683	0.00351002	0.0584005	2.03804e-12	2.49831e-12	3.59309e-07	0.000236052
Contig4571	AT5G02960.1	9e-91	0.944	Ribosomal protein S12/S23 family protein | chr5:693280-694396 REVERSE LENGTH=142	2	1109	Down	Up	Up	Up	Up	Up	Up	Up	-0.0640839	0.347431	0.692984	0.247856	1.00194	1.236	1.27614	1.02124	0.910836	0.454961	0.000415881	0.788021	3.25132e-07	0	1.56428e-09	0.000195911
Contig2209	AT5G12380.1	2e-62	0.491	ANNAT8 | annexin 8 | chr5:4009223-4010687 FORWARD LENGTH=316	2	1109	Down	Down	Up	Up	Up	Up	Up	Up	-0.000937029	-0.124244	0.809674	0.822173	0.915371	1.39896	1.53319	0.798426	0.994523	0.779038	0	1.54681e-10	1.57467e-11	1.25408e-11	0	5.56892e-10
Contig997	AT3G07770.1	1e-99	0.849	Hsp89.1, AtHsp90.6, AtHsp90-6 | HEAT SHOCK PROTEIN 89.1 | chr3:2479611-2483970 FORWARD LENGTH=799	2	1109	Down	Down	Up	Up	Up	Up	Up	Up	-0.215473	-0.840745	1.45783	0.634358	0.916364	0.379479	1.12611	0.416902	0.873347	0.0452001	2.97289e-08	0.450922	0.0291909	0.608687	0.0104869	0.555467
Contig5199	AT5G02960.1	7e-91	0.951	Ribosomal protein S12/S23 family protein | chr5:693280-694396 REVERSE LENGTH=142	2	1109	Up	Up	Up	Up	Up	Up	Up	Up	0.164258	0.108903	1.3101	0.732093	1.00058	1.23478	1.00627	0.798654	0.809144	0.812313	2.75718e-12	5.88278e-11	4.5364e-11	1.12004e-11	3.46593e-11	1.89713e-09
Contig21502	AT5G59845.1	1e-20	0.444	Gibberellin-regulated family protein | chr5:24111443-24111808 FORWARD LENGTH=89	2	1109	Up	Up	Up	Up	Up	Up	Up	Up	0.178609	0.429906	3.94829	2.57679	1.41178	4.07671	4.82916	2.17027	0.10634	9.0947e-07	2.76389e-12	0	8.44249e-12	2.49662e-12	8.83846e-07	7.51835e-12
BSingletons22061	AT3G49470.1	7e-55	0.792	NACA2 | nascent polypeptide-associated complex subunit alpha-like protein 2 | chr3:18341072-18342273 FORWARD LENGTH=217	2	1109	Down	Down	Up	Up	Up	Up	Up	Up	-0.170619	-0.170894	0.627942	0.399783	0.997594	1.00789	0.368971	0.971491	0.974089	0.856523	0.00468637	0.20271	1.00923e-06	2.05104e-07	0.350255	1.95391e-05
Contig33191	AT5G09510.1	5e-74	0.897	Ribosomal protein S19 family protein | chr5:2955698-2956554 REVERSE LENGTH=152	2	1109	Down	Up	Up	Up	Up	Up	Up	Up	-0.0218021	0.214323	1.14812	0.605426	0.994831	1.29801	0.9527	0.751492	0.921772	0.0534546	2.36928e-11	1.51063e-10	9.8949e-11	2.81483e-11	7.03162e-11	6.00501e-11
Contig26055	AT5G54160.1	7e-100	0.523	ATOMT1, OMT1 | O-methyltransferase 1 | chr5:21982075-21984167 FORWARD LENGTH=363	2	1109	Down	Down	Up	NA	Up	Up	Up	Up	-1.58987	-2.53589	1.94577	0	1.34848	2.64928	1.69032	2.261	0.0527302	0.0226685	0.113326	NA	0.236128	2.07569e-05	0.0581698	0.000119639
Contig20299	AT2G01250.1	9e-74	0.509	Ribosomal protein L30/L7 family protein | chr2:132943-134264 REVERSE LENGTH=242	2	1109	Down	Up	Up	Up	Up	Up	Up	Up	-0.00778154	0.374379	1.10599	0.476806	1.10814	0.797996	0.729958	0.85561	1.0529	0.0767553	1.36943e-11	0.00479479	0	6.54638e-08	6.14863e-06	1.3016e-07
Contig30659	AT1G80230.1	8e-50	0.804	Rubredoxin-like superfamily protein | chr1:30169784-30170999 REVERSE LENGTH=171	2	1109	Down	Down	Up	Up	Up	Up	Up	Up	-0.0211513	-0.120853	0.635519	0.20517	0.347521	0.901826	0.784633	1.44004	1.04407	0.780427	0.0276974	0.842518	0.464099	0.000140015	0.0081185	1.39112e-07
Contig6482	AT1G77740.1	3e-75	0.611	PIP5K2 | phosphatidylinositol-4-phosphate 5-kinase 2 | chr1:29220632-29223861 FORWARD LENGTH=754	2	1109	Down	Down	Up	Up	Up	Up	Up	Up	-0.744634	-0.826158	1.1932	0.360448	0.477173	1.23264	0.878954	0.526706	0.135973	0.00247279	0.00171323	0.930886	0.336132	0.000115663	0.0117981	0.346221
Contig36968	AT3G02560.2	2e-99	0.764	Ribosomal protein S7e family protein | chr3:542341-543168 FORWARD LENGTH=191	2	1109	Down	Up	Up	Up	Up	Up	Up	Up	-0.051594	0.288538	1.46356	0.892306	1.33887	1.58859	1.09413	1.02456	0.819511	0.00747466	1.45633e-11	6.64602e-11	2.2274e-11	0	0	6.00187e-11
Contig2508	AT1G12240.1	9e-99	0.569	ATBETAFRUCT4, VAC-INV | Glycosyl hydrolases family 32 protein | chr1:4153699-4157457 FORWARD LENGTH=664	2	1109	Up	Up	Up	Up	Up	Up	Up	Up	0.342182	0.24772	3.29339	2.97393	2.96486	2.26218	1.1965	2.08455	0.0160676	0.108234	0	4.92598e-12	0	0	1.23399e-11	7.77962e-12
Contig19940	AT3G57000.1	2e-100	0.679	nucleolar essential protein-related | chr3:21092610-21094109 FORWARD LENGTH=298	2	1109	Down	Down	Up	Up	Up	Up	Up	Up	-0.358431	-0.0333905	1.0751	0.375332	1.22037	1.38054	1.12221	0.570953	0.920388	1.01013	4.26239e-05	0.585641	0.000308324	7.76869e-07	0.00132471	0.441922
Contig3682	AT5G23950.1	6e-46	0.567	Calcium-dependent lipid-binding (CaLB domain) family protein | chr5:8082789-8083448 FORWARD LENGTH=219	2	1109	Down	Down	Up	Up	Up	Up	Up	Down	-0.0486538	-1.66191	1.48222	1.86218	0.338725	1.55061	1.79429	-0.177372	0.88595	1.11785e-21	0	6.3459e-12	0.303269	0	0	0.755777
Contig18164	AT1G28110.2	4e-173	0.796	SCPL45 | serine carboxypeptidase-like 45 | chr1:9804153-9806832 REVERSE LENGTH=461	2	1109	Down	Down	Up	Up	Up	Up	Up	Up	-0.41187	-0.493943	0.443571	0.964687	0.536146	1.10591	0.535227	0.093697	0.418705	0.0663295	0.169408	0.000238417	0.011404	6.7754e-10	0.0255719	0.755202
Contig18112	AT3G27830.1	1e-10	0.603	RPL12-A, RPL12 | ribosomal protein L12-A | chr3:10318576-10319151 FORWARD LENGTH=191	2	1109	Down	Up	Down	Up	Up	Up	Up	Up	-0.0455479	0.0719625	-0.224159	0.226911	1.43094	0.870908	0.998773	1.05302	0.936795	0.840974	0.628393	0.486829	0	1.6932e-05	2.45173e-06	4.06343e-07
Contig20041	AT5G16390.1	1e-54	0.531	CAC1, CAC1A, BCCP, BCCP1 | chloroplastic acetylcoenzyme A carboxylase 1 | chr5:5361098-5363020 REVERSE LENGTH=280	2	1109	Up	Up	Up	Up	Up	Up	Up	Up	0.0163106	0.152165	0.944016	0.399911	0.690419	1.47473	0.643466	0.354435	1.04224	0.931098	2.13088e-10	0.0612324	0.000480954	0	0.0233459	0.297038
Contig23901	AT2G43030.1	6e-133	0.828	Ribosomal protein L3 family protein | chr2:17894898-17895713 FORWARD LENGTH=271	2	1109	Down	Down	Up	Up	Up	Up	Up	Up	-0.515171	-0.603086	0.284286	0.334832	1.7831	1.56483	0.966074	1.00297	0.0774015	0.0267041	0.438003	0.0683453	0	0	4.5473e-06	4.77172e-05
ACluster16432_Consensus1	AT4G24830.1	2e-177	0.861	arginosuccinate synthase family | chr4:12793085-12795857 REVERSE LENGTH=494	2	1109	Down	Up	Up	Up	Up	Up	Up	Up	-0.420992	0.0921404	0.519307	0.0833708	1.02075	1.29997	0.685485	0.705317	0.400457	0.817659	0.0314596	0.831713	7.72995e-06	7.71479e-10	0.00658624	0.00387363
Contig19992	AT3G07880.1	2e-49	0.486	SCN1 | Immunoglobulin E-set superfamily protein | chr3:2514175-2515544 FORWARD LENGTH=240	2	1109	Down	Down	Up	Up	Up	Up	Up	Up	-0.239632	-0.404949	0.782654	1.17035	0.0725429	0.544035	0.957991	0.416466	0.535267	0.00378505	5.877e-07	3.9086e-10	0.838307	5.35452e-06	0	0.00250411
Contig22112	AT4G30270.1	1e-109	0.674	MERI5B, MERI-5, XTH24, SEN4 | xyloglucan endotransglucosylase/hydrolase 24 | chr4:14819445-14820448 REVERSE LENGTH=269	2	1109	Up	Up	Up	Up	Up	Up	Up	Up	0.090122	0.0456378	1.81213	1.71188	0.68446	1.39232	1.27556	0.151823	0.447943	0.838307	2.94534e-11	8.7478e-11	2.70025e-10	3.2097e-11	2.5574e-11	0.31446
Contig8724	AT4G16720.1	1e-120	0.915	Ribosomal protein L23/L15e family protein | chr4:9400156-9401315 REVERSE LENGTH=204	2	1109	Down	Up	Up	Up	Up	Up	Up	Up	-0.278014	0.35763	1.39936	0.33599	1.63763	1.8386	0.960691	1.21346	0.543734	0.085914	0	0.0770619	1.72618e-11	0	8.48116e-11	0
Contig3475	AT1G61790.1	3e-116	0.641	Oligosaccharyltransferase complex/magnesium transporter family protein | chr1:22814390-22815430 FORWARD LENGTH=346	2	1109	Down	Up	Up	Up	Up	Up	Up	Up	-0.0854639	0.189988	0.423673	0.182687	1.0581	0.477397	0.624093	0.570529	0.828773	0.659868	0.0136557	0.819499	2.14619e-11	0.00840499	9.74997e-05	0.000287494
Contig31810	AT5G13460.1	2e-53	0.388	IQD11 | IQ-domain 11 | chr5:4316323-4318247 FORWARD LENGTH=443	2	1109	Up	Up	Up	Up	Up	Up	Up	Up	0.51571	0.505476	1.37329	0.849264	1.40021	2.0491	1.39732	1.44542	0.379034	0.360944	3.96919e-07	0.00167164	9.61062e-05	1.44022e-09	0.00123913	7.86675e-05
Contig17345	AT4G28650.1	6e-137	0.727	Leucine-rich repeat transmembrane protein kinase family protein | chr4:14144155-14147276 REVERSE LENGTH=1013	2	1109	Up	Down	Up	Up	Down	Up	Up	Up	0.20284	-0.132926	0.660363	0.781199	-0.10997	1.57152	1.78147	1.27405	0.886296	0.864762	0.414479	0.253376	0.863953	3.00298e-06	8.00698e-05	0.041617
Contig28579	AT1G62390.1	2e-16	0.729	Phox2 | Octicosapeptide/Phox/Bem1p (PB1) domain-containing protein / tetratricopeptide repeat (TPR)-containing protein | chr1:23084632-23086887 REVERSE LENGTH=751	2	1109	Up	Down	Up	Up	Down	Up	Up	Up	0.20676	-0.46949	0.486334	0.260912	-0.138084	2.11062	1.30753	0.730483	0.984414	0.625016	0.58808	0.862845	0.817742	2.52799e-08	0.00162241	0.299925
Contig6410	AT1G08130.1	4e-134	0.731	ATLIG1, LIG1 | DNA ligase 1 | chr1:2542913-2547815 REVERSE LENGTH=790	2	1109	Down	Up	Up	Up	Up	Up	Up	Up	-0.55651	0.229644	0.53364	0.116523	1.61089	0.955797	0.655935	0.929671	0.693805	0.748962	0.396133	0.850363	2.56369e-05	0.00462973	0.147605	0.0259885
Contig24513	AT1G60060.1	3e-104	0.598	Serine/threonine-protein kinase WNK (With No Lysine)-related | chr1:22139282-22141585 FORWARD LENGTH=386	2	1109	Up	Up	Up	Up	Up	Up	Up	Up	0.343017	0.730542	1.99166	1.89593	2.4056	3.67869	2.48233	2.1865	0.14946	1.17912e-05	2.87739e-12	4.15358e-11	0	1.86313e-11	4.20415e-12	0
Contig2917	AT5G66920.1	7e-77	0.696	sks17 | SKU5 similar 17 | chr5:26722963-26725370 FORWARD LENGTH=546	2	1109	Up	Up	Up	Up	Up	Up	Up	Up	0.228134	0.426041	2.38283	0.670713	2.04035	3.15814	3.51016	1.93497	0.879565	0.735674	1.0786e-05	0.531751	2.4844e-05	3.54245e-05	0.000760029	0.00089306
Contig6719	AT1G08080.1	9e-62	0.447	ATACA7, ACA7 | alpha carbonic anhydrase 7 | chr1:2517022-2518546 REVERSE LENGTH=275	2	1109	Down	Down	Up	Up	Up	Up	Up	Up	-0.0843502	-1.23667	2.24899	0.635599	0.394137	5.21903	6.5765	4.39278	0.866557	5.42513e-09	0	0.0133383	0.409629	1.43913e-09	1.73993e-05	3.87078e-12
Contig24255	AT5G67590.1	2e-62	0.687	FRO1 | NADH-ubiquinone oxidoreductase-related | chr5:26958073-26959356 FORWARD LENGTH=154	2	1109	Down	Down	Up	Up	Up	Up	Up	Up	-0.14277	-0.209547	0.122291	0.315316	0.0541534	1.11553	0.559074	0.785078	0.783361	0.868799	0.812006	0.636856	0.904359	1.39123e-06	0.13643	0.0069565
Contig26364	AT4G36130.1	6e-174	0.924	Ribosomal protein L2 family | chr4:17097613-17098656 FORWARD LENGTH=258	2	1109	Up	Up	Up	Up	Up	Up	Up	Up	0.0772617	0.371519	1.13234	0.513279	1.30321	1.20022	0.88008	0.765151	0.92468	1.56181e-05	6.68608e-11	8.4378e-11	3.5561e-11	1.28633e-11	0	0
Contig5800	AT1G26770.1	9e-113	0.771	ATEXPA10, AT-EXP10, ATEXP10, ATHEXP ALPHA 1.1, EXP10, EXPA10 | expansin A10 | chr1:9259805-9260792 FORWARD LENGTH=249	2	1109	Down	Down	Up	Up	Up	Up	Up	Up	-0.607075	-0.152379	0.799782	0.546394	1.09791	2.14453	2.03485	1.33922	8.76057e-18	0.363967	5.96464e-11	4.39088e-10	7.89719e-11	0	3.33887e-11	0
Contig23352	AT3G27710.1	6e-32	0.564	ARI3, ARARI3 | RING/U-box superfamily protein | chr3:10269304-10270917 FORWARD LENGTH=537	2	1109	Down	Up	Up	Up	Up	Up	Up	Up	-0.315674	0.141696	0.728332	0.526172	0.887218	1.12572	0.585729	0.68277	0.172316	0.759124	6.89522e-10	5.61079e-05	2.09225e-11	1.20667e-11	3.13477e-06	2.84911e-06
Contig21198	AT2G26690.1	6e-116	0.753	Major facilitator superfamily protein | chr2:11347347-11350916 REVERSE LENGTH=577	2	1109	Up	Up	Up	Up	Up	Up	Up	Up	0.664126	0.153917	3.44799	2.06348	1.52982	2.3679	3.03917	2.27338	0	0.557233	8.05003e-13	5.80843e-11	1.61655e-11	0	1.53966e-12	0
Contig7846	AT1G11000.1	1e-170	0.661	MLO4, ATMLO4 | Seven transmembrane MLO family protein | chr1:3671935-3675909 REVERSE LENGTH=573	2	1109	Up	Up	Up	Up	Up	Up	Up	Up	0.00633883	0.534893	1.89203	1.3368	1.40717	1.52	1.35976	1.00252	0.980468	0.25618	3.31102e-10	8.81666e-06	1.36323e-05	6.52432e-07	9.64141e-05	0.069813
Contig2253	AT3G59020.1	0	0.753	ARM repeat superfamily protein | chr3:21810973-21817418 REVERSE LENGTH=1029	2	1109	Up	Up	Up	Up	Up	Up	Up	Up	0.175886	0.167307	0.896856	0.309411	0.790833	1.51138	1.31807	1.70329	0.981565	0.831446	0.00807014	0.799845	0.0635054	4.63384e-06	0.00102165	1.50778e-07
Contig18892	AT3G25545.1	5e-84	0.543	unknown protein; FUNCTIONS IN: molecular_function unknown; INVOLVED IN: biological_process unknown; LOCATED IN: cellular_component unknown; EXPRESSED IN: 23 plant structures; EXPRESSED DURING: 13 growth stages; Has 38 Blast hits to 38 proteins in 14 species: Archae - 0; Bacteria - 0; Metazoa - 0; Fungi - 0; Plants - 38; Viruses - 0; Other Eukaryotes - 0 (source: NCBI BLink). | chr3:9277637-927844…	2	1109	Down	Up	Up	Up	Up	Up	Up	Up	-0.0143663	0.141107	0.516922	0.0812941	0.737722	1.09492	0.488684	0.852847	1.05318	0.77681	0.128626	0.876851	0.00404245	2.62803e-06	0.219414	0.000640938
Contig36706	AT3G12390.1	1e-66	0.872	Nascent polypeptide-associated complex (NAC), alpha subunit family protein | chr3:3942344-3943595 FORWARD LENGTH=203	2	1109	Down	Up	Up	Up	Up	Up	Up	Up	-0.0153384	0.000323503	0.755348	0.237648	0.863166	1.0611	0.620676	0.574974	0.984491	0.997176	6.70312e-11	0.0445725	3.55857e-11	2.75455e-11	1.0131e-10	9.60939e-11
Contig35788	AT2G01820.1	2e-65	0.376	Leucine-rich repeat protein kinase family protein | chr2:357664-360681 REVERSE LENGTH=943	2	1109	Down	Down	Up	Up	Up	Up	Up	Up	-0.102186	-0.0472627	0.937161	0.424366	1.28775	1.35559	1.14076	1.01589	1.04753	0.876499	1.26913e-11	0.0111997	2.0078e-11	1.9861e-12	1.62032e-11	1.05169e-09
Contig20667	AT5G56010.1	4e-129	0.96	HSP81-3, Hsp81.3, AtHsp90-3, AtHsp90.3 | heat shock protein 81-3 | chr5:22681410-22683911 FORWARD LENGTH=699	2	1109	Down	Down	Up	Up	Up	Up	Up	Up	-0.321895	-0.649854	1.16571	1.60597	0.399694	0.739141	0.743991	0.15853	0.222333	4.5068e-08	0	9.15316e-13	0.00508161	6.68545e-09	1.15085e-08	0.540543
Contig45154	AT5G09650.1	5e-153	0.767	AtPPa6, PPa6 | pyrophosphorylase 6 | chr5:2991331-2993117 REVERSE LENGTH=300	2	1109	Down	Down	Up	Up	Up	Up	Up	Up	-0.0593537	-0.0333905	0.560412	0.379101	0.96367	1.37365	0.520079	0.833988	0.945278	1.00205	0.176479	0.582486	0.00200666	2.36386e-07	0.373585	0.086014
Contig20914	AT2G34480.1	3e-112	0.882	Ribosomal protein L18ae/LX family protein | chr2:14532916-14534161 REVERSE LENGTH=178	2	1109	Up	Up	Up	Up	Up	Up	Up	Up	0.0305132	0.122878	1.04012	0.537237	1.03136	1.35909	0.876381	1.00513	0.84002	0.176128	1.79686e-10	5.60374e-10	2.62098e-10	1.55098e-11	3.07118e-10	2.09378e-11
Contig23419	AT3G07010.1	4e-153	0.833	Pectin lyase-like superfamily protein | chr3:2212973-2216306 REVERSE LENGTH=416	2	1109	Down	Up	Up	Up	Up	Up	Up	Up	-0.232546	0.165155	1.67114	0.631693	1.65333	2.36019	1.74463	1.64665	0.864221	0.741467	1.30574e-07	0.0109482	3.1873e-12	9.38932e-11	1.02529e-09	1.1581e-07
Contig20317	AT4G26540.1	0	0.674	Leucine-rich repeat receptor-like protein kinase family protein | chr4:13394673-13398028 REVERSE LENGTH=1091	2	1109	Down	Up	Up	Up	Up	Up	Up	Up	-0.00306458	0.0293453	0.557748	1.4738	1.92398	2.66488	1.01851	0.740166	0.993509	1.03296	0.150738	1.93421e-10	2.31252e-07	2.37753e-06	0.0149907	0.272554
Contig49917	AT5G27380.1	4e-24	0.716	GSH2, GSHB | glutathione synthetase 2 | chr5:9668211-9670912 REVERSE LENGTH=539	2	1109	Up	Up	Up	Up	Up	Up	Up	Up	0.0644353	0.321182	0.959287	0.226631	1.4197	1.65351	0.704824	0.456918	0.861553	0.182393	8.61684e-13	0.648069	1.60336e-11	1.23414e-11	4.43914e-06	0.0378152
Contig34562	AT4G25150.1	4e-47	0.439	HAD superfamily, subfamily IIIB acid phosphatase _x0001_| chr4:12901736-12902882 REVERSE LENGTH=260	2	1109	Down	Down	Up	Up	Up	Up	Up	Up	-0.525226	-0.921498	1.20237	1.01512	0.563132	2.03826	1.36113	0.769302	0.0470781	6.62691e-08	3.61257e-11	1.63315e-07	0.0228429	0	6.01592e-08	0.00990815
Contig40068	AT2G40610.1	6e-121	0.813	ATEXPA8, EXP8, ATEXP8, ATHEXP ALPHA 1.11, EXPA8 | expansin A8 | chr2:16949121-16950472 REVERSE LENGTH=253	2	1109	Down	Down	Up	Up	Up	Up	Up	Up	-0.725317	-0.82302	1.26725	2.35388	0.251762	1.60676	3.06754	0.163442	1.96156e-38	1.12557e-55	8.50938e-12	0	0.00404519	8.04448e-11	3.09612e-11	0.696867
BCluster5555_Consensus1	AT4G32480.1	3e-79	0.52	Protein of unknown function (DUF506) | chr4:15676488-15677776 FORWARD LENGTH=287	2	1109	Down	Down	Up	Up	Up	Up	Up	Up	-0.379253	-0.675628	1.65946	1.86805	0.884284	0.532146	0.393064	0.131956	0.698785	0.00333103	0	0	3.10418e-05	0.0213682	0.366529	0.84497
Contig35325	AT1G52370.3	1e-91	0.559	Ribosomal protein L22p/L17e family protein | chr1:19507052-19508699 FORWARD LENGTH=269	2	1109	Down	Down	Up	Down	Up	Up	Up	Up	-0.586311	-0.0132126	0.827371	-0.286851	1.34635	1.06535	1.29604	1.17661	0.620378	1.05898	0.00345418	0.666807	6.84435e-06	3.99137e-05	6.76303e-05	0.000621339
Contig23704	AT3G63470.1	1e-127	0.505	scpl40 | serine carboxypeptidase-like 40 | chr3:23438561-23440862 FORWARD LENGTH=502	2	1109	Down	Up	Up	Up	Down	Up	Up	Up	-0.0965277	0.0538423	1.18347	0.44036	-0.00603518	0.984678	1.25705	0.580432	0.858258	0.836476	8.8612e-12	0.0181619	1.03111	1.16462e-11	0	0.000662865
BCluster15672_Consensus1	AT1G18540.1	2e-92	0.758	Ribosomal protein L6 family protein | chr1:6377448-6378548 REVERSE LENGTH=233	2	1109	Up	Up	Up	Up	Up	Up	Up	Up	0.040366	0.217626	0.596986	0.198848	0.9683	1.06914	0.620294	0.455902	0.921098	0.545819	2.57674e-05	0.57561	3.86858e-11	1.11932e-11	1.60593e-05	0.0105486
Contig4559	AT3G12270.1	3e-153	0.638	ATPRMT3, PRMT3 | protein arginine methyltransferase 3 | chr3:3910642-3913122 FORWARD LENGTH=601	2	1109	Up	Up	Up	Up	Up	Up	Up	Up	0.337068	0.127074	1.14579	0.772812	1.77886	2.03261	1.0961	0.871955	0.836386	0.918537	0.0102932	0.22737	0.00233039	6.11354e-05	0.102158	0.396277
Contig689	AT1G43170.8	4e-174	0.853	RP1 | ribosomal protein 1 | chr1:16266992-16268631 FORWARD LENGTH=389	2	1109	Up	Up	Up	Up	Up	Up	Up	Up	0.119818	0.151989	1.46474	0.489423	1.3912	1.39307	1.09038	1.00793	0.81569	0.602073	0	5.87546e-06	0	1.90772e-11	0	0
Contig14387	AT2G37020.1	1e-119	0.685	Translin family protein | chr2:15546514-15548792 FORWARD LENGTH=308	2	1109	Down	Up	Up	Up	Up	Up	Up	Up	-0.41187	0.168243	0.69374	0.470249	1.70308	1.22194	0.634625	0.188302	0.84206	0.820071	0.105836	0.330411	4.51364e-05	0.00178729	0.404394	0.794957
Contig34251	AT5G54600.1	4e-51	0.743	Translation protein SH3-like family protein | chr5:22183046-22184403 FORWARD LENGTH=198	2	1109	Down	Down	Up	Up	Up	Up	Up	Up	-0.0564616	-0.343302	0.218008	0.267726	1.50894	1.12903	0.70439	0.83451	0.863871	0.109764	0.391642	0.0254	2.76529e-11	4.37134e-12	1.1106e-05	1.14971e-06
BSingletons3473	AT1G78950.1	0	0.769	Terpenoid cyclases family protein | chr1:29684558-29688673 REVERSE LENGTH=759	2	1109	Down	Down	Up	Up	Up	Up	Up	Up	-1.27437	-1.90786	2.17638	1.06499	2.5278	6.61758	4.06157	2.01102	0.693699	0.271419	0.0128788	0.83726	0.100353	0.00838797	0.0130991	0.000947027
Contig7312	AT5G05000.1	3e-139	0.67	TOC34, ATTOC34, OEP34 | translocon at the outer envelope membrane of chloroplasts 34 | chr5:1474262-1475772 REVERSE LENGTH=313	2	1109	Up	Down	Up	Up	Up	Up	Up	Up	0.0855293	-0.284929	1.16771	0.647757	1.87113	2.29565	1.30092	1.51693	0.886096	0.716667	1.78163e-09	9.82854e-06	3.09306e-12	4.00354e-12	4.52931e-08	1.97915e-07
BCluster14672_Consensus1	AT1G62380.1	6e-96	0.783	ACO2, ATACO2 | ACC oxidase 2 | chr1:23082340-23084068 FORWARD LENGTH=320	2	1109	Up	Up	Up	Up	Up	Up	Up	Up	0.09741	0.168243	1.46992	1.16453	1.3496	1.59333	0.934218	0.511466	1.00132	0.728572	0	0.00147812	1.01833e-12	1.24924e-12	2.89218e-10	0.0131392
Contig20433	AT4G33865.1	6e-32	0.875	Ribosomal protein S14p/S29e family protein | chr4:16233395-16234114 REVERSE LENGTH=56	2	1109	Down	Up	Up	Up	Up	Up	Up	Up	-0.102998	0.219376	1.13429	0.166872	1.33247	1.81422	0.984999	0.746424	0.833424	0.718014	2.9661e-11	0.801052	0	0	2.68338e-09	0.0018532
Contig145	AT4G23980.1	3e-59	0.437	ARF9 | auxin response factor 9 | chr4:12451592-12454737 FORWARD LENGTH=638	2	1109	Down	Down	Up	Up	Up	Up	Down	Up	-0.208277	-0.28973	0.886872	0.168086	0.585426	1.30563	-0.00921016	0.758762	0.964749	0.761685	0.00406442	0.844971	0.14892	1.27051e-08	1.07409	0.0150744
Contig9599	AT3G63470.1	3e-177	0.689	scpl40 | serine carboxypeptidase-like 40 | chr3:23438561-23440862 FORWARD LENGTH=502	2	1109	Up	Down	Up	Up	Up	Up	Up	Up	0.197804	-0.39046	0.555897	0.320006	0.373095	1.08371	1.49513	1.52971	0.432755	0.000635386	5.2071e-09	0.00836405	0.000192622	6.59798e-11	3.63058e-11	0
Contig18683	AT2G36885.1	8e-86	0.834	unknown protein; FUNCTIONS IN: molecular_function unknown; LOCATED IN: chloroplast; EXPRESSED IN: 22 plant structures; EXPRESSED DURING: 13 growth stages; Has 172 Blast hits to 172 proteins in 58 species: Archae - 0; Bacteria - 116; Metazoa - 0; Fungi - 0; Plants - 32; Viruses - 0; Other Eukaryotes - 24 (source: NCBI BLink). | chr2:15482167-15483676 REVERSE LENGTH=256	2	1109	Down	Up	Up	Up	Up	Up	Up	Up	-0.847741	0.0876249	1.23818	0.402027	1.32745	0.17505	1.31989	2.2557	0.0184437	0.857252	0.00246109	0.14164	1.31666e-08	0.808468	0.00185689	1.67466e-10
Contig1311	AT3G21540.1	0	0.703	transducin family protein / WD-40 repeat family protein | chr3:7586100-7590856 REVERSE LENGTH=955	2	1109	Down	Up	Up	Up	Up	Up	Up	Up	-0.200366	0.89622	0.825471	0.406029	3.02773	1.81022	0.942402	1.29342	0.872892	0.19548	0.0483466	0.710449	9.8773e-05	0.000217093	0.117306	0.0149136
Contig28899	AT4G23740.1	9e-142	0.658	Leucine-rich repeat protein kinase family protein | chr4:12367063-12369159 FORWARD LENGTH=638	2	1109	Down	Down	Up	Up	Up	Up	Up	Up	-0.104442	-0.763301	0.86895	0.927489	0.498051	1.63352	1.20238	0.611949	0.861636	0.090331	0.122731	0.181749	0.37685	1.42112e-07	0.000536025	0.373495
Contig26269	AT2G39440.1	3e-41	0.5	CONTAINS InterPro DOMAIN/s: Ribonuclease H2, subunit C (InterPro:IPR013924); Has 30201 Blast hits to 17322 proteins in 780 species: Archae - 12; Bacteria - 1396; Metazoa - 17338; Fungi - 3422; Plants - 5037; Viruses - 0; Other Eukaryotes - 2996 (source: NCBI BLink). | chr2:16468220-16469113 REVERSE LENGTH=162	2	1109	Up	Up	Up	Up	Up	Up	Up	Up	0.349452	0.319842	1.12106	0.457731	1.15444	1.66629	1.25422	1.1566	0.488773	0.306862	0	0.0425854	8.12679e-12	1.86187e-13	1.82048e-11	1.12536e-08
Contig21323	AT3G57270.1	8e-87	0.4	BG1 | beta-1,3-glucanase 1 | chr3:21191336-21193118 REVERSE LENGTH=340	2	1109	Up	Down	Up	Up	Up	Up	Up	Up	0.816532	-1.39021	1.76655	0.326296	1.06407	2.65029	2.92812	2.24249	1.37717e-10	1.23861e-69	0	0	7.37868e-11	3.90816e-11	1.23525e-11	8.04784e-12
Contig3084	AT4G28510.1	2e-141	0.817	ATPHB1, PHB1 | prohibitin 1 | chr4:14084970-14086372 REVERSE LENGTH=288	2	1109	Up	Up	Up	Up	Up	Up	Up	Up	0.0281962	0.256116	1.50001	0.218072	1.1325	1.60571	0.894258	0.892057	1.0258	0.715792	0	0.803844	2.22541e-06	6.62432e-12	0.00101593	0.00305543
Contig20809	AT4G08940.1	1e-104	0.63	Ubiquitin carboxyl-terminal hydrolase family protein | chr4:5730986-5732173 REVERSE LENGTH=395	2	1109	Up	Up	Up	Up	Up	Up	Up	Up	0.44349	0.859694	2.42354	1.10062	1.55379	1.89126	1.66217	0.608921	0.880236	0.433934	0.000100621	0.0722597	0.0283188	0.00146903	0.023289	0.812006
Contig996	AT5G28020.6	1e-123	0.686	CYSD2, ATCYSD2 | cysteine synthase D2 | chr5:10026395-10028166 REVERSE LENGTH=323	2	1109	Up	Up	Up	Up	Up	Up	Up	Up	0.139192	0.0298033	1.43418	0.298665	1.20587	1.32037	1.15468	1.31941	0.844999	1.01546	6.26883e-08	0.673034	0.000148576	2.7869e-06	0.00374282	0.000101089
Contig21714	AT4G37920.1	2e-168	0.722	unknown protein; FUNCTIONS IN: molecular_function unknown; INVOLVED IN: biological_process unknown; LOCATED IN: chloroplast thylakoid membrane, chloroplast, chloroplast envelope; BEST Arabidopsis thaliana protein match is: unknown protein (TAIR:AT1G36320.1); Has 123 Blast hits to 120 proteins in 40 species: Archae - 2; Bacteria - 11; Metazoa - 8; Fungi - 0; Plants - 85; Viruses - 0; Other Eukaryo…	2	1109	Down	Up	Up	Up	Up	Up	Up	Up	-0.0326089	0.321704	0.377291	0.0803402	1.21811	0.611149	0.861636	0.971491	1.04433	0.731106	0.414135	0.844119	0.000884088	0.134714	0.0330816	0.0210603
Contig501	AT4G39460.2	3e-159	0.784	SAMC1 | S-adenosylmethionine carrier 1 | chr4:18356093-18358596 REVERSE LENGTH=325	2	1109	Down	Down	Up	Up	Up	Up	Up	Up	-0.151747	-0.0799331	0.0994167	0.417294	1.09751	0.944275	1.08659	1.54265	0.83393	0.886024	0.847363	0.341509	0.000183555	0.00142628	0.00235514	2.47372e-07
Contig829	AT5G58420.1	2e-155	0.893	Ribosomal protein S4 (RPS4A) family protein | chr5:23619599-23620896 FORWARD LENGTH=262	2	1109	Down	Up	Up	Up	Up	Up	Up	Up	-0.0244934	0.0684118	1.17357	0.646316	1.1325	1.51405	1.04357	0.884028	0.947625	0.986089	3.14847e-11	3.00161e-10	2.32363e-11	3.19941e-11	7.04682e-12	5.56818e-11
Contig25506	AT4G28510.1	5e-110	0.803	ATPHB1, PHB1 | prohibitin 1 | chr4:14084970-14086372 REVERSE LENGTH=288	2	1109	Down	Down	Up	Up	Up	Up	Up	Up	-0.0798178	-0.147347	0.724442	0.0154102	0.862364	0.661775	0.442881	1.07492	0.84714	0.869962	0.00032665	1.03498	2.445e-06	0.00173076	0.150614	1.96694e-06
Contig23215	AT5G13720.1	1e-93	0.811	Uncharacterised protein family (UPF0114) | chr5:4427960-4429029 FORWARD LENGTH=262	2	1109	Down	Down	Up	Up	Up	Up	Up	Up	-0.202665	-0.163321	0.573389	0.783972	0.659643	1.29412	0.656371	0.134549	0.91685	0.776428	0.000460755	0.0001489	0.000255997	0	0.00111983	0.958848
Contig43958	AT3G20000.1	9e-136	0.663	TOM40 | translocase of the outer mitochondrial membrane 40 | chr3:6967685-6970247 FORWARD LENGTH=309	2	1109	Down	Up	Up	Up	Up	Up	Up	Up	-0.191225	0.703575	0.854135	0.453846	1.10584	2.27115	0.938192	0.914908	0.88001	0.0408751	2.94217e-05	0.0842357	3.06698e-05	1.5947e-10	0.00068722	0.00340134
Contig14210	AT5G20400.1	1e-86	0.456	2-oxoglutarate (2OG) and Fe(II)-dependent oxygenase superfamily protein | chr5:6894871-6896185 FORWARD LENGTH=348	2	1109	Up	Down	Up	Up	Up	Up	Up	Up	0.130184	-0.748111	1.56602	1.59202	0.241784	2.45007	2.26534	0.925687	0.416277	3.55683e-20	0	1.65825e-11	0.214251	0	3.76375e-12	8.29028e-09
Contig21523	AT4G30010.1	2e-23	0.53	unknown protein; FUNCTIONS IN: molecular_function unknown; INVOLVED IN: biological_process unknown; LOCATED IN: mitochondrion, plastid; EXPRESSED IN: 26 plant structures; EXPRESSED DURING: 15 growth stages; Has 39 Blast hits to 39 proteins in 18 species: Archae - 0; Bacteria - 0; Metazoa - 0; Fungi - 0; Plants - 39; Viruses - 0; Other Eukaryotes - 0 (source: NCBI BLink). | chr4:14672947-14673219 …	2	1109	Up	Down	Up	Up	Up	Up	Up	Up	0.347735	-0.0884951	1.30918	1.08787	1.36911	2.72956	1.97114	1.77731	0.00566078	0.825629	6.11861e-12	6.87254e-11	0	1.50641e-11	1.23273e-11	1.34651e-11
Contig19087	AT4G34135.2	2e-55	0.385	UGT73B2 | UDP-glucosyltransferase 73B2 | chr4:16346009-16347016 REVERSE LENGTH=335	2	1109	Down	Down	Up	Up	Up	Up	Up	Up	-1.17483	-0.696356	1.70514	1.70885	1.50133	0.660058	0.80193	2.15369	0.0019727	0.216492	3.71222e-06	0.0381083	1.1229e-07	0.0704638	0.0634415	3.20706e-09
Contig27275	AT3G19320.1	3e-109	0.493	Leucine-rich repeat (LRR) family protein | chr3:6696395-6698073 REVERSE LENGTH=493	2	1109	Up	Down	Up	Up	Up	Up	Up	Up	0.0556325	-0.606075	0.8304	0.856023	0.990931	1.67578	1.17481	0.280244	1.03956	8.83634e-11	3.49769e-11	0	0	8.04875e-12	1.10617e-11	0.183736
Contig2317	AT5G26680.2	0	0.822	5'-3' exonuclease family protein | chr5:9311882-9315458 REVERSE LENGTH=383	2	1109	Down	Down	Up	Up	Up	Up	Up	Up	-0.193447	-0.0764592	0.275914	0.443504	0.741557	0.697628	1.81061	0.0292065	0.834045	0.941567	0.765032	0.809336	0.123746	0.174026	1.38748e-06	1.03214
Contig6910	AT5G52650.1	9e-39	0.903	RNA binding Plectin/S10 domain-containing protein | chr5:21355781-21357003 REVERSE LENGTH=179	2	1109	Down	Up	Up	Up	Up	Up	Up	Up	-0.145084	0.0526905	0.658112	0.248188	1.146	1.24412	1.12217	0.608134	0.686118	0.759998	0	0.0745538	8.05594e-13	8.45403e-11	5.12569e-11	2.65464e-09
Contig2946	AT3G25520.1	2e-163	0.807	ATL5, PGY3, OLI5, RPL5A | ribosomal protein L5 | chr3:9269573-9271327 REVERSE LENGTH=301	2	1109	Down	Up	Up	Up	Up	Up	Up	Up	-0.0779694	0.44459	1.31367	0.429609	1.58931	1.43136	1.08055	1.07678	0.943123	1.27706e-06	0	1.10754e-06	0	2.4832e-11	0	2.05229e-11
Contig30473	AT4G01470.1	3e-78	0.815	GAMMA-TIP3, TIP1;3, ATTIP1.3 | tonoplast intrinsic protein 1;3 | chr4:625092-625850 REVERSE LENGTH=252	2	1109	Up	Down	Up	Up	Up	Up	Up	Up	0.229477	-0.610724	1.09143	1.76703	0.539633	1.39044	1.67076	0.569898	1.68531e-09	5.64413e-132	0	0	9.77444e-10	0	0	1.58159e-10
Contig20023	AT1G29880.1	8e-167	0.807	glycyl-tRNA synthetase / glycine--tRNA ligase | chr1:10459662-10462781 REVERSE LENGTH=729	2	1109	Up	Up	Up	Up	Up	Up	Up	Up	0.0603855	0.00109788	0.721846	0.184291	1.48151	1.29273	0.654934	0.742009	0.90503	0.996339	4.4387e-05	0.711281	9.1486e-14	2.02813e-13	0.00102907	0.000764673
Contig22965	AT3G19820.3	0	0.817	DWF1 | cell elongation protein / DWARF1 / DIMINUTO (DIM) | chr3:6879835-6881616 REVERSE LENGTH=561	2	1109	Up	Up	Up	Up	Up	Up	Up	Up	0.0773088	0.0182423	1.06041	0.863816	1.23219	1.51636	1.45136	1.20793	0.773725	0.998569	4.70283e-12	5.44279e-11	2.67745e-12	7.82249e-12	2.24924e-11	3.22836e-12
Contig25671	AT1G26910.1	2e-141	0.89	RPL10B | Ribosomal protein L16p/L10e family protein | chr1:9321709-9322813 FORWARD LENGTH=221	2	1109	Down	Up	Up	Up	Up	Up	Up	Up	-0.0728496	0.266461	0.97201	0.465901	1.17889	1.52459	1.04704	0.856188	0.985995	0.0127123	0	1.66861e-07	2.51715e-11	1.74485e-11	6.71523e-12	6.88506e-11
Contig61	AT3G61610.1	9e-167	0.721	Galactose mutarotase-like superfamily protein | chr3:22799480-22801029 FORWARD LENGTH=317	2	1109	Down	Up	Up	Up	Up	Up	Up	Up	-0.112903	0.522128	0.386798	0.18932	0.870921	1.3126	0.678126	1.31029	0.870196	0.219286	0.331797	0.894203	0.0193642	1.85379e-06	0.0502702	8.82718e-05
Contig18105	AT4G21705.1	9e-163	0.57	Tetratricopeptide repeat (TPR)-like superfamily protein | chr4:11533257-11534817 REVERSE LENGTH=492	2	1109	Up	Down	Up	Up	Up	Up	Up	Up	0.355684	-0.416719	0.837241	0.317379	1.92252	1.40136	1.33668	0.129032	0.961114	0.776169	0.0229657	0.7708	9.85122e-05	0.00332975	0.0362448	0.886681
BCluster11559_Consensus1	AT1G54460.1	1e-28	0.387	TPX2 (targeting protein for Xklp2) protein family | chr1:20340907-20342900 REVERSE LENGTH=338	2	1109	Down	Down	Up	Up	Up	Up	Up	Up	-0.537401	-0.661422	0.827371	1.18698	1.41629	1.68031	2.26362	0.914908	0.875275	0.520813	0.25713	0.0679092	0.0488939	0.000368019	0.000126813	0.40063
Contig3755	AT3G04920.1	1e-69	0.9	Ribosomal protein S24e family protein | chr3:1360989-1362065 FORWARD LENGTH=133	2	1109	Up	Up	Up	Up	Up	Up	Up	Up	0.0878254	0.213877	0.996944	0.565814	1.11491	1.27229	0.93779	0.659864	0.785206	0.542971	0	6.38486e-05	2.38617e-11	2.0518e-11	4.17736e-11	0.000162882
Contig29798	AT1G78290.3	1e-166	0.788	Protein kinase superfamily protein | chr1:29457457-29458909 REVERSE LENGTH=343	2	1109	Up	Up	Up	Up	Up	Up	Up	Up	0.363337	0.886439	1.79192	2.68648	1.70538	1.08819	1.43472	1.19199	0.164612	3.80681e-08	3.99787e-12	1.99022e-11	2.72693e-11	0	2.47198e-12	5.17228e-11
Contig18432	AT5G23870.1	1e-155	0.607	Pectinacetylesterase family protein | chr5:8046309-8049999 REVERSE LENGTH=415	2	1109	Up	Down	Up	Up	Up	Up	Up	Up	0.294476	-0.368575	0.2088	0.357443	1.06837	0.997398	0.863635	1.0832	0.302598	0.257048	0.717254	0.53402	1.70841e-10	1.10655e-11	4.15277e-08	2.06835e-10
Contig20163	AT3G25920.1	3e-86	0.69	RPL15 | ribosomal protein L15 | chr3:9491268-9492558 REVERSE LENGTH=277	2	1109	Down	Down	Up	Up	Up	Up	Up	Up	-0.101494	-0.0014476	0.432696	0.0862088	1.00125	1.25862	0.843527	1.1141	0.797572	0.993262	0.0942223	0.877429	6.61465e-08	7.22913e-12	3.84263e-05	2.7834e-07
Contig22048	AT3G17680.1	7e-21	0.423	Kinase interacting (KIP1-like) family protein | chr3:6043138-6044267 REVERSE LENGTH=313	2	1109	Up	Down	Up	Up	Up	Up	Up	Up	0.170217	-0.0767179	1.97312	1.14381	0.793651	2.00657	2.09157	1.01102	0.721275	0.827754	0	3.7683e-11	2.80466e-05	0	3.7594e-12	1.9483e-05
Contig1193	AT4G32720.2	1e-129	0.522	AtLa1, La1 | La protein 1 | chr4:15787313-15789498 FORWARD LENGTH=404	2	1109	Down	Up	Up	Up	Up	Up	Up	Up	-0.109539	0.647787	1.65421	0.173052	1.5423	1.4423	1.16099	1.14903	0.816336	0.00316048	0	0.813351	0	0	9.06517e-10	1.5334e-08
Contig30334	AT3G15820.1	1e-106	0.734	ROD1 | phosphatidic acid phosphatase-related / PAP2-related | chr3:5351217-5353573 FORWARD LENGTH=301	2	1109	Up	Down	Up	Up	Up	Up	Up	Up	0.711134	-0.93438	1.66607	0.880153	1.42506	2.0715	1.12528	0.796404	0.000581553	5.57269e-06	0	0.000376806	0	3.80748e-12	2.70226e-08	0.00387882
Contig6772	AT1G26770.1	7e-106	0.813	ATEXPA10, AT-EXP10, ATEXP10, ATHEXP ALPHA 1.1, EXP10, EXPA10 | expansin A10 | chr1:9259805-9260792 FORWARD LENGTH=249	2	1109	Down	Down	Up	Up	Up	Up	Up	Up	-0.419607	-0.304388	1.02227	0.907864	1.15444	2.00019	1.85481	1.03918	1.66141e-07	0.00623356	0	0	0	8.1771e-12	3.32817e-11	2.40244e-11
BCluster3320_Consensus1	AT1G78570.1	0	0.815	RHM1, ROL1, ATRHM1 | rhamnose biosynthesis 1 | chr1:29550110-29552207 FORWARD LENGTH=669	2	1109	Down	Down	Up	Down	Up	Up	Up	Up	-0.699672	-0.875849	0.23152	-0.1574	1.22037	0.986319	0.76766	1.88576	0.418792	0.100478	0.825971	0.889901	0.0284266	0.00822744	0.564944	0.000145778
Contig20697	AT2G01820.1	5e-168	0.623	Leucine-rich repeat protein kinase family protein | chr2:357664-360681 REVERSE LENGTH=943	2	1109	Down	Down	Up	Up	Up	Up	Up	Up	-0.0613729	-0.263125	0.764394	0.782479	1.02041	1.41749	1.01686	0.614388	0.849907	0.155041	0	0	3.27404e-11	1.91554e-11	2.85943e-11	2.61938e-07
Contig38380	AT5G48760.2	1e-126	0.874	Ribosomal protein L13 family protein | chr5:19771315-19772686 REVERSE LENGTH=206	2	1109	Up	Up	Up	Up	Up	Up	Up	Up	0.0475615	0.275134	1.29731	0.539972	1.36246	1.39918	1.01674	0.836058	1.04788	8.72424e-05	0	4.51812e-11	0	1.06488e-11	0	0
Contig9991	AT5G12940.1	2e-120	0.665	Leucine-rich repeat (LRR) family protein | chr5:4087782-4088897 FORWARD LENGTH=371	2	1109	Down	Down	Up	Up	Up	Up	Up	Up	-0.719239	-0.38254	2.86485	1.6839	2.89844	5.23425	4.48868	2.75285	0.0275141	0.426337	8.89421e-11	4.71263e-07	6.82694e-07	0.000165934	0.000277976	0.000152634
Contig19982	AT1G54310.2	0	0.726	S-adenosyl-L-methionine-dependent methyltransferases superfamily protein | chr1:20273567-20275449 FORWARD LENGTH=454	2	1109	Down	Down	Up	Up	Up	Up	Up	Up	-0.518036	-0.476997	1.09546	0.291268	1.20587	1.68866	1.20544	0.30591	0.778034	0.766706	0.0217361	0.787846	0.0198377	1.02699e-05	0.0104082	0.939496
Contig5312	AT5G66750.1	0	0.72	DDM1, CHR01, CHR1, CHA1, SOM4, SOM1, ATDDM1 | chromatin remodeling 1 | chr5:26649050-26652869 FORWARD LENGTH=764	2	1109	Down	Down	Up	Up	Up	Up	Up	Up	-0.41187	-0.266051	0.671143	0.441141	1.65333	0.968996	1.27367	1.35	0.792355	0.871351	0.194755	0.630364	0.00017652	0.0181286	0.00194722	0.00433076
Contig7483	AT2G21440.1	7e-94	0.56	RNA-binding (RRM/RBD/RNP motifs) family protein | chr2:9173712-9179065 REVERSE LENGTH=1003	2	1109	Up	Up	Up	Up	Up	Up	Up	Up	0.204842	0.463285	1.09443	0.246764	1.12849	1.21182	0.915377	1.13805	0.757573	0.00590075	1.68538e-11	0.334943	1.61921e-11	1.90877e-11	5.8106e-11	0
Contig22844	AT1G10750.1	0	0.703	Protein of Unknown Function (DUF239) | chr1:3574986-3578310 REVERSE LENGTH=467	2	1109	Down	Down	Up	Up	Up	Up	Up	Up	-0.560121	-0.00993152	1.13649	1.00728	0.483405	2.08349	1.3165	0.372854	0.473202	1.06359	6.22837e-05	0.00112245	0.449745	8.02355e-09	0.000556154	0.624409
Contig34084	AT5G22340.1	5e-88	0.566	unknown protein; FUNCTIONS IN: molecular_function unknown; INVOLVED IN: biological_process unknown; LOCATED IN: chloroplast; EXPRESSED IN: 22 plant structures; EXPRESSED DURING: 13 growth stages; Has 58 Blast hits to 58 proteins in 20 species: Archae - 0; Bacteria - 0; Metazoa - 0; Fungi - 0; Plants - 57; Viruses - 0; Other Eukaryotes - 1 (source: NCBI BLink). | chr5:7394509-7396554 FORWARD LENGT…	2	1109	Down	Up	Up	Up	Up	Up	Up	Up	-0.223741	0.432273	0.206603	0.092473	2.49463	1.90333	1.16314	1.13196	0.79457	0.776343	0.870303	0.895593	2.14269e-06	3.3966e-07	0.0105009	0.0750291
Contig952	AT1G53430.2	0	0.718	Leucine-rich repeat transmembrane protein kinase | chr1:19936073-19940959 FORWARD LENGTH=997	2	1109	Down	Down	Up	Up	Up	Up	Up	Up	-0.34707	-0.234088	0.814002	0.848955	0.596746	1.49309	0.158536	0.403207	0.618748	0.824168	0.000203021	2.83394e-07	0.173282	2.18907e-09	0.757463	0.656449
Contig25557	AT4G02930.1	0	0.941	GTP binding Elongation factor Tu family protein | chr4:1295751-1298354 REVERSE LENGTH=454	2	1109	Up	Up	Up	Down	Up	Up	Up	Up	0.37771	0.295232	1.36586	-0.145905	1.75642	1.82974	1.11161	1.61785	0.842537	0.804705	1.07701e-08	0.971048	1.0057e-07	1.2593e-09	0.0186548	1.90869e-05
Contig18674	AT4G27560.1	6e-115	0.458	UDP-Glycosyltransferase superfamily protein | chr4:13760114-13761481 REVERSE LENGTH=455	2	1109	Up	Down	Up	Up	Up	Up	Up	Up	0.472059	-0.889001	1.66036	0.727957	1.11019	2.96222	1.05211	0.177942	0.719928	0.212267	0.00256283	0.432378	0.0813688	0.000270463	0.436519	0.884108
Contig18963	AT2G15790.1	9e-160	0.679	SQN, CYP40 | peptidyl-prolyl cis-trans isomerase / cyclophilin-40 (CYP40) / rotamase | chr2:6878144-6880743 REVERSE LENGTH=361	2	1109	Down	Up	Up	Down	Up	Up	Up	Up	-0.0455479	0.312384	0.70184	-0.0917332	0.741557	1.33518	0.702809	0.766671	1.02587	0.711798	0.0919733	0.88848	0.123758	0.000119373	0.216338	0.137986
Contig6549	AT1G74160.1	6e-31	0.392	unknown protein; BEST Arabidopsis thaliana protein match is: unknown protein (TAIR:AT1G18620.1); Has 3407 Blast hits to 2217 proteins in 314 species: Archae - 0; Bacteria - 264; Metazoa - 1296; Fungi - 318; Plants - 346; Viruses - 34; Other Eukaryotes - 1149 (source: NCBI BLink). | chr1:27887164-27891151 FORWARD LENGTH=1025	2	1109	Up	Down	Up	Up	Up	Up	Up	Up	0.173092	-0.304244	1.03888	0.632361	0.218114	1.47719	2.45954	0.769857	0.916097	0.574139	5.06372e-05	0.00869481	0.846509	2.21911e-05	2.95569e-06	0.303777
Contig26465	AT4G28780.1	4e-151	0.639	GDSL-like Lipase/Acylhydrolase superfamily protein | chr4:14215603-14217159 FORWARD LENGTH=367	2	1109	Down	Down	Up	Up	Up	Up	Up	Up	-1.4561	-2.65583	2.44724	0.538726	1.90743	5.56414	3.14404	1.87482	2.42374e-26	1.14028e-69	1.35286e-11	3.87762e-10	0	8.00966e-08	4.78015e-07	4.01788e-09
Contig16494	AT5G50915.2	1e-42	0.451	basic helix-loop-helix (bHLH) DNA-binding superfamily protein | chr5:20710764-20712252 REVERSE LENGTH=286	2	1109	Up	Down	Up	Up	Up	Up	Up	Up	0.199565	-0.261922	2.41902	2.09816	0.552183	1.98289	1.79514	1.32513	0.735209	0.58757	5.27314e-11	1.51847e-11	0.0134881	3.80499e-12	4.52336e-12	4.87112e-09
Contig28235	AT1G11870.1	0	0.775	ATSRS, OVA7, SRS | Seryl-tRNA synthetase | chr1:4003895-4006556 FORWARD LENGTH=512	2	1109	Down	Up	Up	Up	Up	Up	Up	Up	-0.324407	0.0661452	0.412334	0.00359172	1.51903	1.83844	0.915217	1.27105	0.879774	0.976335	0.632453	0.987185	0.00427356	8.52256e-06	0.111474	0.0733167
Contig27404	AT3G49010.3	3e-117	0.839	ATBBC1, BBC1, RSU2 | breast basic conserved 1 | chr3:18166971-18168047 REVERSE LENGTH=206	2	1109	Down	Up	Up	Up	Up	Up	Up	Up	-0.137951	0.241878	1.00272	0.539311	0.73895	1.01053	0.617157	0.613678	0.640977	0.0211237	2.60749e-11	6.68012e-11	1.20588e-10	1.35996e-11	5.86987e-11	0
Contig24762	AT4G31700.1	9e-123	0.87	RPS6, RPS6A | ribosomal protein S6 | chr4:15346306-15347714 REVERSE LENGTH=250	2	1109	Down	Up	Up	Up	Up	Up	Up	Up	-0.000835335	0.390471	1.14026	0.538164	1.37858	1.44694	0.924623	0.948913	0.994233	0.000186452	2.78821e-11	2.9069e-10	4.00747e-11	0	7.31312e-11	2.71921e-11
Contig18421	AT4G33110.2	8e-174	0.704	S-adenosyl-L-methionine-dependent methyltransferases superfamily protein | chr4:15972497-15974531 REVERSE LENGTH=355	2	1109	Down	Down	Up	Up	Up	Up	Up	Up	-0.721113	-0.936093	0.564944	0.831502	1.24314	0.326021	1.42157	0.808938	0.0681975	0.000292294	0.270474	0.000511051	6.07356e-08	0.486784	1.74666e-07	0.00745237
Contig15097	AT1G76490.1	0	0.846	HMG1, HMGR1, AtHMGR1 | hydroxy methylglutaryl CoA reductase 1 | chr1:28695801-28698206 FORWARD LENGTH=642	2	1109	Up	Up	Up	Up	Up	Up	Up	Up	0.427593	0.369877	2.25647	1.17416	1.80704	3.44765	2.81883	1.95131	1.30328e-07	0.00267438	0	3.47307e-11	1.98062e-12	1.59062e-11	1.62188e-11	2.64193e-11
Contig17833	AT1G72160.1	2e-93	0.785	Sec14p-like phosphatidylinositol transfer family protein | chr1:27153823-27155609 REVERSE LENGTH=490	2	1109	Down	Up	Up	Up	Up	Up	Up	Up	-0.130475	0.0760755	0.949608	0.320051	0.895303	1.51717	0.875368	0.814933	0.927015	0.920526	2.10839e-12	0.0249866	6.04646e-11	2.2146e-11	1.96095e-11	5.46726e-11
ACluster5481_Consensus1	AT5G52920.1	0	0.844	PKP1, PKP-BETA1, PKP2 | plastidic pyruvate kinase beta subunit 1 | chr5:21463680-21466612 FORWARD LENGTH=579	2	1109	Up	Up	Up	Up	Up	Up	Up	Up	0.562135	0.0540723	1.19088	1.01437	1.69286	1.90708	1.63708	0.852847	0.799087	1.02731	0.0391057	0.0341427	0.00307505	1.23459e-05	0.0056657	0.28484
Contig3333	AT4G28940.1	1e-125	0.589	Phosphorylase superfamily protein | chr4:14274414-14276920 FORWARD LENGTH=348	2	1109	Up	Down	Up	Up	Up	Up	Up	Up	0.199565	-0.872926	1.4268	0.371095	0.185937	1.55571	2.45524	1.23453	0.878755	6.49794e-08	0	0.70388	0.800656	0	1.73803e-05	0.0154483
Contig3754	AT4G26690.1	1e-116	0.501	SHV3, MRH5, GPDL2 | PLC-like phosphodiesterase family protein | chr4:13456793-13459890 REVERSE LENGTH=759	2	1109	Down	Up	Up	Up	Up	Up	Up	Up	-0.275431	0.221264	0.618383	0.397781	0.791954	1.04459	0.727707	1.10148	0.255871	0.426577	1.90142e-06	0.00124969	3.73551e-08	0	2.67852e-07	3.06898e-11
Contig20655	AT3G12080.1	0	0.814	emb2738 | GTP-binding family protein | chr3:3847851-3851980 FORWARD LENGTH=663	2	1109	Down	Down	Up	Up	Up	Up	Up	Up	-0.122364	-0.132926	0.0806953	0.215552	2.27782	1.80379	0.24713	0.726379	0.996496	0.926633	0.9346	0.782924	0.000269857	0.000120068	0.776745	0.569657
Contig13413	ATMG00290.1	2e-17	0.837	RPS4 | mitochondrial ribosomal protein S4 | chrM:82028-83116 REVERSE LENGTH=362	2	1109	Down	Down	Up	Up	Up	Down	Up	Up	-0.104442	-0.480849	2.39643	0.702422	1.06837	-0.376778	0.917528	0.251599	1.00706	0.894964	0.00018652	0.835998	0.429891	0.839416	0.421898	0.839225
Contig6702	AT3G17170.1	1e-72	0.645	RFC3 | Translation elongation factor EF1B/ribosomal protein S6 family protein | chr3:5853186-5854853 REVERSE LENGTH=314	2	1109	Down	Up	Up	Up	Up	Up	Up	Up	-0.158889	0.104113	0.192998	0.48949	1.39299	1.22681	0.513559	0.895696	0.913618	0.748756	0.660434	7.49671e-05	0	7.39512e-12	0.00962918	3.27711e-07
Contig9945	AT5G63050.1	3e-85	0.424	EMB2759 | embryo defective 2759 | chr5:25293109-25294799 FORWARD LENGTH=345	2	1109	Down	Up	Up	Up	Up	Up	Up	Up	-0.081625	0.252558	0.564944	0.48739	1.05439	0.684595	0.68038	1.18623	0.951281	0.108508	5.4593e-06	1.74041e-05	1.97874e-12	6.98944e-11	8.92115e-10	9.65641e-13
Contig19810	AT4G19380.1	0	0.601	Long-chain fatty alcohol dehydrogenase family protein | chr4:10568427-10572288 REVERSE LENGTH=726	2	1109	Down	Down	Up	Up	Up	Up	Up	Down	-0.819172	-1.14887	1.34266	0.743064	0.641553	1.75799	0.249746	-0.716565	0.0249279	0.00128051	9.97931e-05	0.800687	0.207776	9.35279e-06	0.822968	0.526792
Contig49131	AT1G58684.1	2e-136	0.907	Ribosomal protein S5 family protein | chr1:21770021-21771217 REVERSE LENGTH=284	2	1109	Up	Up	Up	Up	Up	Up	Up	Up	0.126393	0.628271	1.28364	0.356355	1.18813	1.45308	1.02546	0.773334	0.725977	3.68837e-11	3.49994e-11	4.57225e-05	6.62958e-11	0	0	4.73486e-12
Contig26126	AT4G14320.1	5e-66	0.933	Zinc-binding ribosomal protein family protein | chr4:8242684-8243805 REVERSE LENGTH=105	2	1109	Up	Up	Up	Up	Up	Up	Up	Up	0.0726525	0.431171	1.20939	0.575546	1.06575	1.45938	0.940594	0.86846	0.974927	1.47794e-06	0	8.8828e-11	1.43104e-11	0	1.54155e-12	2.71557e-11
Contig33716	AT1G69170.1	9e-40	0.724	Squamosa promoter-binding protein-like (SBP domain) transcription factor family protein | chr1:26005626-26007041 FORWARD LENGTH=405	2	1109	Down	Down	Up	Up	Up	Up	Up	Up	-0.097869	-0.17778	0.870478	0.691534	0.232754	1.25817	0.248971	1.1708	0.868048	0.848156	0.00336318	0.0760527	0.831968	1.91499e-06	0.774192	9.1753e-06
Contig8143	AT4G17350.1	7e-111	0.599	Plant protein of unknown function (DUF828) with plant pleckstrin homology-like region | chr4:9701582-9703358 FORWARD LENGTH=405	2	1109	Up	Down	Up	Up	Up	Up	Up	Up	0.272109	-0.0383825	0.74097	0.18231	0.684762	1.57579	1.01712	0.973716	0.000339459	0.821166	0	0.0400134	5.35234e-11	2.33102e-11	2.66542e-11	0
Contig817	AT3G47450.2	0	0.692	ATNOS1, NOS1, ATNOA1, NOA1, RIF1 | P-loop containing nucleoside triphosphate hydrolases superfamily protein | chr3:17483195-17486249 REVERSE LENGTH=561	2	1109	Up	Down	Up	Up	Up	Up	Up	Up	0.410132	-0.526431	0.704456	0.0749764	2.02989	1.03826	0.906997	0.708457	0.903586	0.615703	0.0456615	0.870956	4.30186e-07	0.00780619	0.167406	0.39031
Contig23234	AT3G20820.1	4e-139	0.602	Leucine-rich repeat (LRR) family protein | chr3:7280930-7282027 FORWARD LENGTH=365	2	1109	Up	Down	Up	Up	Up	Up	Up	Up	0.000255774	-0.843549	1.59796	1.1907	0.732926	2.19535	2.54269	1.61523	0.99457	7.95126e-101	6.877e-11	5.33874e-10	3.24391e-10	6.7799e-11	4.01083e-11	3.86864e-11
Contig32042	AT4G11820.2	0	0.806	MVA1, FKP1 | hydroxymethylglutaryl-CoA synthase / HMG-CoA synthase / 3-hydroxy-3-methylglutaryl coenzyme A synthase | chr4:7109124-7111901 REVERSE LENGTH=461	2	1109	Up	Down	Up	Up	Up	Up	Up	Up	0.129503	-0.276845	1.17163	0.420087	0.750006	1.92694	1.37266	0.911231	0.992264	0.550042	1.02207e-08	0.383735	0.000738319	0	8.92541e-12	1.67847e-06
Contig19145	AT1G10840.1	0	0.852	TIF3H1 | translation initiation factor 3 subunit H1 | chr1:3607885-3610299 REVERSE LENGTH=337	2	1109	Down	Up	Up	Up	Up	Up	Up	Up	-0.083683	0.0252042	0.952786	0.338494	0.914334	1.02905	0.608656	0.429921	0.844185	0.975095	1.531e-10	0.16905	3.57677e-09	0	0.0018314	0.10779
Contig20330	AT3G55340.1	3e-61	0.536	PHIP1 | phragmoplastin interacting protein 1 | chr3:20515672-20517832 FORWARD LENGTH=597	2	1109	Down	Up	Up	Up	Up	Up	Up	Up	-0.0399014	0.085254	0.490864	0.0339654	1.1529	1.1379	0.689134	0.556454	1.017	0.864824	0.0893869	0.969673	7.22501e-06	9.10882e-06	0.0783948	0.222708
Contig9442	AT5G01590.1	0	0.67	unknown protein; FUNCTIONS IN: molecular_function unknown; INVOLVED IN: biological_process unknown; LOCATED IN: chloroplast, chloroplast envelope; EXPRESSED IN: 22 plant structures; EXPRESSED DURING: 13 growth stages; Has 60 Blast hits to 59 proteins in 31 species: Archae - 0; Bacteria - 20; Metazoa - 1; Fungi - 2; Plants - 33; Viruses - 0; Other Eukaryotes - 4 (source: NCBI BLink). | chr5:224249…	2	1109	Up	Down	Up	Up	Up	Up	Up	Up	0.0631583	-0.0886729	0.442668	0.503975	1.27708	0.710684	0.829295	0.256059	0.910494	0.819127	0.0446818	0.00122837	0	0.000241047	0.00029301	0.589197
Contig49616	AT5G36110.1	0	0.611	CYP716A1 | cytochrome P450, family 716, subfamily A, polypeptide 1 | chr5:14195377-14197613 FORWARD LENGTH=477	2	1109	Down	Down	Up	Up	Up	Up	Up	Up	-1.52012	-3.00302	2.89035	0.801958	1.67244	4.75021	3.69848	3.2993	1.82896e-05	1.76218e-15	3.02054e-08	1.00011	2.48621e-06	2.52585e-08	2.17717e-08	3.91052e-12
Contig24520	AT3G04260.1	0	0.733	PTAC3 | plastid transcriptionally active 3 | chr3:1123231-1127515 REVERSE LENGTH=910	2	1109	Down	Up	Up	Up	Up	Up	Up	Up	-0.215473	0.151034	0.453913	0.397068	2.41886	1.64928	0.804186	0.971491	0.860466	0.86657	0.495414	0.452981	5.90755e-05	0.000559801	0.419457	0.32848
Contig413	AT2G05990.2	9e-171	0.751	MOD1, ENR1 | NAD(P)-binding Rossmann-fold superfamily protein | chr2:2322876-2324867 FORWARD LENGTH=390	2	1109	Down	Down	Up	Up	Up	Up	Up	Up	-0.228412	-0.341513	0.85295	0.501358	1.51315	1.84975	1.69871	0.887099	0.724131	0.215962	1.18567e-07	0.00153861	0	0	3.52272e-13	6.39479e-05
Contig18206	AT3G59020.1	0	0.766	ARM repeat superfamily protein | chr3:21810973-21817418 REVERSE LENGTH=1029	2	1109	Up	Up	Up	Up	Up	Up	Up	Up	0.101001	0.887538	0.89103	0.603858	0.8578	1.10188	1.02386	1.07583	0.833783	0.000350936	0.000255229	0.0187653	0.00035793	1.56091e-05	0.000197548	3.01064e-05
Contig10055	AT4G36710.1	8e-80	0.545	GRAS family transcription factor | chr4:17306060-17307520 FORWARD LENGTH=486	2	1109	Down	Up	Up	Up	Up	Up	Up	Up	-0.0322511	0.213376	1.2232	0.437979	1.26712	1.59254	0.930168	0.722102	0.885073	0.0733629	0	3.65416e-07	0	6.13213e-11	5.20056e-11	8.58162e-11
Contig18284	AT1G72370.2	2e-101	0.869	P40, AP40, RP40, RPSAA | 40s ribosomal protein SA | chr1:27243148-27244842 REVERSE LENGTH=294	2	1109	Up	Up	Up	Up	Up	Up	Up	Up	0.096667	0.444136	1.3112	0.431874	1.45211	1.50638	1.21943	1.08086	0.839422	6.36171e-06	8.52447e-12	2.0511e-06	2.09263e-11	0	0	1.89389e-11
Contig8179	AT2G05990.2	3e-166	0.756	MOD1, ENR1 | NAD(P)-binding Rossmann-fold superfamily protein | chr2:2322876-2324867 FORWARD LENGTH=390	2	1109	Up	Down	Up	Up	Up	Up	Up	Up	0.0631583	-0.726209	0.84623	0.280452	1.33351	2.39251	1.78147	1.38653	0.910505	0.0126731	5.87149e-05	0.530059	3.87608e-08	7.69179e-12	1.71683e-11	2.57232e-05
Contig398	AT1G68400.1	8e-180	0.576	leucine-rich repeat transmembrane protein kinase family protein | chr1:25646401-25648916 REVERSE LENGTH=670	2	1109	Up	Down	Up	Up	Up	Up	Up	Up	0.517047	-0.387027	0.642946	0.801958	1.69286	1.44765	1.05211	1.22525	0.780646	0.879732	0.470993	0.116065	0.00307622	0.000129303	0.114404	0.00358735
Contig21319	AT3G03060.1	0	0.767	P-loop containing nucleoside triphosphate hydrolases superfamily protein | chr3:692188-695424 FORWARD LENGTH=628	2	1109	Down	Up	Up	Up	Up	Up	Up	Up	-0.0455479	0.514097	1.34144	0.636149	2.25599	2.05861	0.840845	1.50201	1.04912	0.81625	0.000198146	0.383702	0.000136551	0.000108132	0.390682	0.0640025
Contig18325	AT3G52590.1	1e-81	0.984	UBQ1, EMB2167, ERD16, HAP4 | ubiquitin extension protein 1 | chr3:19505668-19506681 FORWARD LENGTH=128	2	1109	Up	Up	Up	Up	Up	Up	Up	Up	0.107553	0.212505	1.15777	0.420962	0.977315	1.41418	1.04511	0.745163	0.780797	0.0467879	4.18491e-11	5.81447e-08	9.88875e-11	3.73365e-11	6.00092e-11	8.29867e-11
Contig2422	AT5G24850.1	0	0.713	CRY3 | cryptochrome 3 | chr5:8535399-8538016 REVERSE LENGTH=526	2	1109	Down	Down	Up	Up	Up	Up	Up	Up	-0.906046	-0.287812	2.3608	0.328027	0.81934	0.586356	1.53542	1.14142	0.000184297	0.474072	5.8763e-05	0.881624	0.000787736	0.0155317	1.8472e-08	8.3201e-09
Contig7341	AT1G62440.1	2e-163	0.671	LRX2 | leucine-rich repeat/extensin 2 | chr1:23111818-23115293 FORWARD LENGTH=826	2	1109	Up	Up	Up	Up	Up	Up	Up	Up	0.302134	0.532713	1.63197	0.431264	0.803314	1.45624	1.518	1.22956	0.432818	0.00798232	0	0.0568672	3.21719e-06	0	4.06601e-12	2.23085e-11
Contig2950	AT2G42120.2	0	0.72	POLD2 | DNA polymerase delta small subunit | chr2:17563282-17565965 REVERSE LENGTH=440	2	1109	Up	Down	Up	Up	Up	Up	Up	Up	0.310596	-0.389534	0.781077	0.211213	1.67778	0.933077	1.42477	1.16414	0.938277	0.631452	0.020721	0.891259	6.74374e-10	0.00258428	3.86495e-05	0.000972317
Contig24795	AT3G13470.1	0	0.798	TCP-1/cpn60 chaperonin family protein | chr3:4389685-4392624 FORWARD LENGTH=596	2	1109	Down	Down	Up	Up	Up	Up	Up	Up	-0.0486538	-0.0920447	0.151989	0.219583	1.80318	0.951176	0.75652	0.911785	0.88897	0.979506	0.754063	0.133543	0	2.67829e-12	9.79857e-07	1.43722e-06
Contig47307	AT1G33140.1	3e-97	0.758	PGY2 | Ribosomal protein L6 family | chr1:12023360-12024502 FORWARD LENGTH=194	2	1109	Down	Up	Up	Up	Up	Up	Up	Up	-0.182173	0.247896	0.907631	0.771261	0.800465	1.06816	0.88913	0.668443	0.386983	0.0366244	0	1.803e-11	8.12854e-11	3.32845e-11	2.63903e-11	0
Contig8881	AT5G59240.1	2e-84	0.82	Ribosomal protein S8e family protein | chr5:23902626-23903670 REVERSE LENGTH=210	2	1109	Up	Up	Up	Up	Up	Up	Up	Up	0.147547	0.371826	1.2129	0.685266	1.06493	1.39822	1.10992	0.95096	0.530754	5.28396e-06	0	1.4169e-10	0	4.23777e-11	5.27116e-12	8.66041e-12
Contig31041	AT3G17510.1	0	0.688	CIPK1, SnRK3.16 | CBL-interacting protein kinase 1 | chr3:5989309-5992627 REVERSE LENGTH=444	2	1109	Down	Up	Up	Up	Up	Up	Up	Up	-0.209023	0.097854	0.599305	1.06499	0.148367	0.102452	0.5019	0.176311	0.345496	0.785307	7.61415e-06	3.00556e-08	0.504068	0.782779	4.3626e-05	0.506474
Contig3028	AT3G18600.1	0	0.702	P-loop containing nucleoside triphosphate hydrolases superfamily protein | chr3:6399724-6403007 REVERSE LENGTH=568	2	1109	Up	Up	Up	Up	Up	Up	Up	Up	0.267343	0.523558	1.08484	0.216058	1.35419	1.56535	0.909662	0.971491	0.923531	0.0601933	1.1946e-11	0.761121	0	0	4.8259e-06	4.2369e-05
Contig130	AT1G78950.1	0	0.746	Terpenoid cyclases family protein | chr1:29684558-29688673 REVERSE LENGTH=759	2	1109	Down	Down	Up	Up	Up	Up	Up	Up	-0.0399014	-1.47396	2.2088	1.23492	1.84597	5.18462	1.15854	2.80157	1.05285	0.172656	0.00339038	0.696368	0.0194398	0.00152011	0.228478	8.83141e-05
Contig3076	AT2G47010.2	0	0.683	unknown protein; FUNCTIONS IN: molecular_function unknown; INVOLVED IN: biological_process unknown; LOCATED IN: endomembrane system; EXPRESSED IN: 17 plant structures; EXPRESSED DURING: 10 growth stages; BEST Arabidopsis thaliana protein match is: unknown protein (TAIR:AT1G17030.1); Has 72 Blast hits to 72 proteins in 13 species: Archae - 0; Bacteria - 0; Metazoa - 0; Fungi - 0; Plants - 71; Viru…	2	1109	Up	Down	Up	Up	Up	Up	Up	Up	0.0475615	-0.433928	1.62384	0.00840874	0.576832	2.48221	2.70747	2.47399	0.928561	0.577027	5.6193e-05	0.98361	0.0958415	1.59397e-10	1.40403e-07	7.07127e-08
Contig24499	AT3G47930.1	0	0.809	ATGLDH, GLDH | L-galactono-1,4-lactone dehydrogenase | chr3:17684500-17687426 FORWARD LENGTH=610	2	1109	Down	Up	Up	Up	Up	Up	Up	Up	-0.0887042	0.198556	0.710111	0.481639	1.17441	1.18262	0.801707	0.694484	0.774059	0.563411	7.46114e-08	0.00415092	0	8.48101e-12	5.54655e-08	2.54938e-05
Contig39792	AT4G16190.1	2e-31	0.75	Papain family cysteine protease | chr4:9171512-9172877 FORWARD LENGTH=373	2	1109	Up	Up	Up	Up	Up	Up	Up	Up	0.236395	0.175447	1.70696	1.21457	0.891762	1.89185	1.83156	0.846993	0.26113	0.40822	1.03006e-11	0	3.11261e-11	1.58974e-11	8.45827e-12	2.37863e-06
Contig21330	AT1G09160.1	2e-129	0.722	Protein phosphatase 2C family protein | chr1:2953199-2955059 REVERSE LENGTH=428	2	1109	Down	Up	Up	Up	Up	Up	Up	Up	-0.4031	0.121888	0.260003	0.591972	1.11516	0.899213	0.342354	0.589404	0.259547	0.985007	0.505094	9.9151e-05	1.99436e-08	1.52309e-06	0.290968	0.0215978
Contig1657	AT2G45570.1	2e-166	0.51	CYP76C2 | cytochrome P450, family 76, subfamily C, polypeptide 2 | chr2:18779935-18781922 REVERSE LENGTH=512	2	1109	Up	Down	Up	Up	Up	Up	Up	Up	1.50699	-1.88139	12.0864	0.328027	1.55379	4.71068	8.63962	0.386529	0.00556115	0.00194379	3.88311e-09	0.82625	0.23359	0.00838006	0.598382	0.884017
Contig48052	AT5G44380.1	4e-141	0.469	FAD-binding Berberine family protein | chr5:17878873-17881369 REVERSE LENGTH=541	2	1109	Down	Down	Up	Up	Up	Up	Up	Up	-1.75979	-12.1179	2.03888	0.0649923	1.65333	5.90708	2.29604	2.29342	0.0950651	2.71262e-09	0.17901	1.017	0.410792	0.0084072	0.000242806	0.000229724
Contig19040	AT5G19180.1	0	0.782	ECR1 | E1 C-terminal related 1 | chr5:6453375-6455750 FORWARD LENGTH=454	2	1109	Down	Down	Up	Up	Up	Up	Up	Up	-0.13226	-0.0280962	1.67114	1.17233	0.393149	0.760437	1.09459	0.538532	0.89611	0.93651	2.03354e-11	0	0.0459244	3.18338e-07	3.69119e-11	0.00469961
Contig20578	AT1G61900.1	2e-164	0.571	unknown protein; FUNCTIONS IN: molecular_function unknown; INVOLVED IN: biological_process unknown; LOCATED IN: anchored to plasma membrane, plasma membrane, anchored to membrane; EXPRESSED IN: 23 plant structures; EXPRESSED DURING: 13 growth stages; BEST Arabidopsis thaliana protein match is: unknown protein (TAIR:AT2G30700.1); Has 65 Blast hits to 65 proteins in 12 species: Archae - 0; Bacteria…	2	1109	Down	Up	Up	Up	Up	Up	Up	Up	-0.0915504	0.482773	1.2648	0.496838	0.925003	0.999482	1.12976	0.775268	0.968229	0.000630441	0	1.28962e-05	7.90332e-09	0	8.98814e-12	4.58349e-07
Contig21387	AT5G52860.1	0	0.685	ABC-2 type transporter family protein | chr5:21419776-21421545 REVERSE LENGTH=589	2	1109	Down	Up	Up	Up	Up	Up	Up	Up	-0.668646	0.526037	1.06272	0.48003	2.45539	2.91828	3.07565	2.92145	0.803548	0.797413	0.0123063	0.500822	1.1541e-05	7.06484e-06	1.73858e-05	2.86659e-05
Contig19168	AT3G47420.1	0	0.644	ATPS3, PS3 | phosphate starvation-induced gene 3 | chr3:17472541-17474209 REVERSE LENGTH=523	2	1109	Down	Up	Down	Up	Up	Up	Up	Up	-0.918491	0.404015	-0.127135	1.40379	0.553794	1.12572	2.78642	1.88185	0.0155371	0.594732	0.851847	0.0096625	0.25721	8.14913e-07	1.68798e-11	1.32731e-11
Contig11014	AT1G18080.1	1e-134	0.849	ATARCA, RACK1A_AT, RACK1A | Transducin/WD40 repeat-like superfamily protein | chr1:6222325-6223901 FORWARD LENGTH=327	2	1109	Up	Up	Up	Up	Up	Up	Up	Up	0.262106	0.337793	1.02463	0.48365	1.16401	1.13068	0.807461	0.945339	0.076341	0.00211342	8.89516e-11	3.13406e-08	0	1.9583e-11	0	2.7205e-11
Contig28986	gi|261865343|gb|ACY01924.1|	4e-63	0.534	hypothetical protein [Beta vulgaris]	2	1109	Down	Up	Up	Up	Up	Up	Up	Up	-0.0757099	0.482695	0.242038	0.253065	0.00720335	0.411631	1.049	0.657278	0.839236	0.000404666	0.45266	0.64463	1.02904	0.00463128	3.46883e-11	2.05546e-10
Contig31754	AT1G45207.2	2e-105	0.516	Remorin family protein | chr1:17130703-17133548 REVERSE LENGTH=555	2	1109	Down	Down	Up	Up	Up	Up	Up	Up	-0.666134	-0.502505	0.72424	0.0649923	1.24646	1.66414	1.10166	1.01165	6.28684e-05	0.0023225	1.16644e-07	0.923042	2.00629e-11	6.11304e-12	6.26076e-11	2.56401e-09
Contig20118	AT5G16150.3	0	0.777	GLT1, PGLCT | plastidic GLC translocator | chr5:5272904-5275678 FORWARD LENGTH=546	2	1109	Down	Up	Up	Up	Up	Up	Up	Up	-0.0868555	0.0820867	0.725629	0.746248	1.27843	1.25969	1.10044	1.36685	0.870108	0.840659	1.00967e-11	2.78926e-12	0	1.90567e-11	4.47068e-11	1.97475e-11
Contig20108	AT3G22960.1	0	0.766	PKP1, PKP-ALPHA | Pyruvate kinase family protein | chr3:8139369-8141771 FORWARD LENGTH=596	2	1109	Down	Up	Up	Up	Up	Up	Up	Up	-0.142541	0.0133027	0.510944	0.405483	1.0352	1.14792	0.396068	0.435997	0.973552	1.04443	0.00434761	0.0108976	1.53939e-08	0	0.115233	0.102433
Contig20254	AT3G07320.1	0	0.651	O-Glycosyl hydrolases family 17 protein | chr3:2332324-2333925 REVERSE LENGTH=460	2	1109	Up	Down	Up	Up	Up	Up	Up	Up	0.280664	-0.24408	0.734482	0.116032	0.741678	1.4921	1.24453	0.868567	0.000100305	0.016262	0	0.460535	5.90149e-12	4.61961e-11	5.33203e-11	5.99858e-12
Contig2102	AT5G52920.1	0	0.822	PKP1, PKP-BETA1, PKP2 | plastidic pyruvate kinase beta subunit 1 | chr5:21463680-21466612 FORWARD LENGTH=579	2	1109	Down	Down	Up	Up	Up	Up	Up	Up	-0.73671	-0.235024	1.23443	1.76099	1.44688	2.12572	1.21804	1.33406	0.599505	0.82389	0.00089802	4.63218e-07	0.00131072	4.4548e-07	0.0249415	0.034727
Contig16397	AT3G54210.1	1e-70	0.697	Ribosomal protein L17 family protein | chr3:20067672-20068385 REVERSE LENGTH=211	2	1109	Down	Up	Up	Up	Up	Up	Up	Up	-0.0711953	0.156087	0.755275	0.51299	1.52835	1.26323	0.536812	1.51581	0.902233	0.605332	0	8.91779e-11	2.5599e-11	1.63802e-11	4.12828e-05	1.49785e-11
Contig24697	AT4G28760.2	3e-106	0.41	Protein of unknown function (DUF3741) | chr4:14208640-14211811 FORWARD LENGTH=924	2	1109	Down	Down	Up	Up	Up	Up	Up	Up	-0.399897	-0.099733	1.0257	1.49126	1.07759	0.998261	0.675349	0.68724	0.777972	0.81875	1.98614e-08	0	1.08708e-06	1.3128e-09	0.000342604	0.000253955
Contig4683	AT4G12620.1	0	0.725	ORC1B, ATORC1B, UNE13 | origin of replication complex 1B | chr4:7459812-7462253 REVERSE LENGTH=813	2	1109	Down	Up	Up	Up	Up	Up	Up	Up	-0.127525	0.452036	0.257515	0.0160827	1.14637	1.55314	1.71108	1.38653	0.881533	0.741421	0.827338	1.04038	0.00109887	4.5053e-06	1.62058e-06	0.000226029
Contig19800	AT3G27580.2	0	0.644	ATPK7 | Protein kinase superfamily protein | chr3:10217671-10219484 REVERSE LENGTH=578	2	1109	Up	Up	Up	Up	Up	Up	Up	Up	0.149007	0.454896	0.623838	0.502398	0.894831	1.55962	0.751719	0.615347	0.926894	0.317543	0.0366283	0.0300402	0.000297477	1.26501e-11	0.0291231	0.0897982
Contig3066	AT4G37510.1	0	0.815	Ribonuclease III family protein | chr4:17626259-17628854 REVERSE LENGTH=537	2	1109	Down	Up	Up	Up	Up	Up	Up	Up	-0.0373274	0.159255	1.05859	0.232937	2.87572	2.07842	0.672083	1.12677	1.03781	0.838836	5.47872e-09	0.499803	3.77468e-06	4.67376e-10	0.152618	0.028057
Contig8619	AT1G78710.1	2e-138	0.607	TBL42 | TRICHOME BIREFRINGENCE-LIKE 42 | chr1:29602708-29604557 FORWARD LENGTH=359	2	1109	Up	Down	Up	Up	Up	Up	Up	Up	0.389991	-0.0361946	0.410371	0.325694	1.43306	1.46617	1.1208	1.15987	0.000120814	0.84686	1.48592e-05	0.000270352	1.55111e-11	7.60268e-12	0	0
Contig25980	AT3G23990.1	0	0.845	HSP60, HSP60-3B | heat shock protein 60 | chr3:8669013-8672278 FORWARD LENGTH=577	2	1109	Up	Down	Up	Up	Up	Up	Up	Up	0.00610188	-0.943409	2.07058	1.10084	0.526017	1.07573	1.51705	0.325987	1.05877	5.06612e-27	0	1.23865e-11	1.8694e-07	1.10451e-11	2.39953e-11	0.00776112
Contig2194	AT5G64050.1	0	0.73	ATERS, OVA3, ERS | glutamate tRNA synthetase | chr5:25630196-25633099 REVERSE LENGTH=570	2	1109	Down	Down	Up	Up	Up	Up	Up	Up	-0.312614	-0.143573	0.236814	0.112972	0.97107	1.08228	0.853096	0.792521	0.511686	0.915182	0.650298	0.942536	1.06171e-07	4.39172e-10	0.000195712	0.000629047
Contig36322	AT4G00360.1	0	0.721	CYP86A2, ATT1 | cytochrome P450, family 86, subfamily A, polypeptide 2 | chr4:160951-162778 FORWARD LENGTH=553	2	1109	Down	Down	Up	Up	Up	Up	Up	Up	-0.527251	-1.17716	2.8259	0.343059	2.31031	5.71693	3.15099	2.96084	7.27736e-09	1.42487e-17	2.98721e-11	3.80736e-07	0	2.52769e-08	2.17838e-08	8.24174e-07
Contig18276	AT1G27770.1	0	0.733	ACA1, PEA1 | autoinhibited Ca2+-ATPase 1 | chr1:9671912-9676010 REVERSE LENGTH=1020	2	1109	Down	Up	Up	Up	Up	Up	Up	Up	-0.19514	0.100193	0.788897	0.0750459	0.606581	1.02619	0.356968	0.313723	0.858643	0.786762	0.000117049	0.871893	0.00793333	6.00941e-08	0.417424	0.40643
Contig4686	AT1G15440.2	0	0.747	PWP2 | periodic tryptophan protein 2 | chr1:5306159-5309460 REVERSE LENGTH=860	2	1109	Up	Up	Up	Down	Up	Up	Up	Up	0.0475615	0.551572	1.08724	-0.394439	1.9809	1.29011	1.03069	1.27815	1.01628	0.563104	0.000601816	0.686354	2.1837e-06	0.000644016	0.0423309	0.0130188
Contig19096	AT2G30520.1	0	0.719	RPT2 | Phototropic-responsive NPH3 family protein | chr2:13002920-13005573 REVERSE LENGTH=593	2	1109	Down	Up	Up	Up	Up	Up	Up	Up	-0.26107	0.0348504	1.54105	1.87235	1.05653	1.31335	1.51294	1.10443	0.0402682	0.833856	2.55327e-11	0.586295	3.55331e-11	0	1.36329e-11	1.42906e-11
Contig16148	AT5G07030.1	1e-168	0.593	Eukaryotic aspartyl protease family protein | chr5:2183600-2185717 REVERSE LENGTH=455	2	1109	Up	Down	Up	Up	Up	Up	Up	Up	0.182075	-0.584247	1.16786	0.734749	2.66642	2.82701	2.49152	2.32871	0.0209012	1.78292e-21	2.72259e-10	0	0	0	6.38948e-11	2.71786e-11
Contig22663	AT5G09590.1	0	0.849	MTHSC70-2, HSC70-5 | mitochondrial HSO70 2 | chr5:2975721-2978508 FORWARD LENGTH=682	2	1109	Up	Up	Up	Up	Up	Up	Up	Up	0.206551	0.116186	1.76084	0.104252	1.17662	1.1346	1.09557	1.04275	0.843755	0.751106	0	0.79061	4.11484e-08	8.7025e-08	1.06617e-06	2.14249e-06
Contig5533	AT4G29060.2	3e-123	0.416	emb2726 | elongation factor Ts family protein | chr4:14317744-14321315 FORWARD LENGTH=709	2	1109	Down	Down	Up	Up	Up	Up	Up	Up	-0.162656	-0.219257	0.650605	0.237459	1.15326	0.258988	0.658609	1.38242	0.966624	0.810831	0.0144196	0.605243	1.18192e-06	0.720328	0.0914534	5.15063e-07
Contig25261	AT3G60245.1	2e-53	0.945	Zinc-binding ribosomal protein family protein | chr3:22268803-22269750 FORWARD LENGTH=92	2	1109	Down	Up	Up	Up	Up	Up	Up	Up	-0.119303	0.178734	1.06131	0.636768	1.20934	1.45892	0.838257	0.689306	0.845227	0.41421	0	3.38195e-10	4.08583e-11	0	0	1.52067e-08
Contig46662	AT1G27680.1	0	0.734	APL2 | ADPGLC-PPase large subunit | chr1:9631630-9634450 FORWARD LENGTH=518	2	1109	Up	Up	Up	Up	Up	Up	Up	Up	0.0597705	0.207223	1.04593	0.568491	1.3991	1.39193	1.36715	1.37915	0.839665	0.449494	7.21824e-12	0.00226213	1.22565e-11	4.7106e-12	3.13297e-11	1.00529e-11
Contig46582	AT4G18020.6	8e-110	0.497	APRR2 | CheY-like two-component responsive regulator family protein | chr4:10003738-10006682 REVERSE LENGTH=535	2	1109	Down	Up	Up	Up	Up	Down	Up	Up	-0.701571	0.16575	1.14075	0.689024	0.21347	-0.0645005	0.721437	0.5307	8.72802e-10	0.355395	4.19265e-12	0.0128038	0.155365	0.826204	6.36139e-11	2.79345e-08
Contig30839	AT3G58610.3	0	0.852	ketol-acid reductoisomerase | chr3:21671561-21674639 FORWARD LENGTH=591	2	1109	Up	Up	Up	Up	Up	Up	Up	Up	0.132304	0.13807	0.667705	0.302651	1.16854	0.735516	0.543577	0.770877	0.692779	0.4744	0	0.0064361	3.82864e-11	4.00247e-11	5.8758e-11	0
Contig18649	AT3G46740.1	0	0.823	TOC75-III, MAR1 | translocon at the outer envelope membrane of chloroplasts 75-III | chr3:17216104-17219296 REVERSE LENGTH=818	2	1109	Up	Up	Up	Up	Up	Up	Up	Up	0.436973	0.500042	1.16843	0.412126	1.75487	1.81063	1.36554	0.922581	0.498497	0.062054	1.3519e-11	0.0127898	0	0	1.16634e-11	0.00013339
Contig12608	AT1G07970.1	0	0.553	CONTAINS InterPro DOMAIN/s: Cytochrome B561-related, N-terminal (InterPro:IPR019176); Has 215 Blast hits to 213 proteins in 79 species: Archae - 0; Bacteria - 6; Metazoa - 131; Fungi - 22; Plants - 42; Viruses - 0; Other Eukaryotes - 14 (source: NCBI BLink). | chr1:2469528-2472518 REVERSE LENGTH=693	2	1109	Down	Down	Up	Up	Up	Up	Up	Up	-0.385398	-0.274399	0.501502	0.43142	1.42911	0.551987	0.694003	0.604709	0.878482	0.773918	0.162231	0.368258	1.81848e-07	0.163611	0.0848799	0.201381
Contig31453	AT1G49430.1	0	0.633	LACS2, LRD2 | long-chain acyl-CoA synthetase 2 | chr1:18291188-18295641 FORWARD LENGTH=665	2	1109	Down	Down	Up	Up	Up	Up	Up	Up	-0.281746	-1.3475	2.59439	0.309044	2.20082	3.45391	3.14404	1.52403	0.74045	2.07833e-05	8.90495e-11	0.158718	6.31148e-09	4.50458e-08	0.000277891	0.0040298
Contig33393	AT1G61120.1	0	0.414	TPS04, GES, TPS4 | terpene synthase 04 | chr1:22523689-22528598 FORWARD LENGTH=877	2	1109	Down	Down	Up	Up	Up	Up	Down	Up	-1.27437	-2.03339	1.68273	3.26139	1.4834	2.12572	-0.0258889	0.556454	0.69423	0.0344877	0.0334451	0.000640061	0.531995	0.0162917	1.07477	0.801923
Contig40237	AT1G30820.1	0	0.747	CTP synthase family protein | chr1:10945251-10948825 REVERSE LENGTH=600	2	1109	Up	Up	Up	Up	Up	Up	Up	Up	0.2991	0.542959	1.0205	0.98253	1.20402	1.36246	0.875986	1.09517	0.0330906	3.48266e-06	1.36067e-11	3.99612e-09	3.57979e-11	0	6.33875e-11	0
Contig32706	AT3G19170.2	0	0.769	PREP1 | presequence protease 1 | chr3:6625578-6631874 REVERSE LENGTH=1069	2	1109	Down	Up	Up	Up	Up	Up	Up	Up	-0.0741171	0.00948131	0.0484058	0.347958	1.27068	0.996328	0.480152	0.688137	0.815179	1.03231	0.899873	0	1.05651e-12	2.05154e-11	9.39331e-06	6.48816e-09
Contig7774	AT1G78060.1	0	0.61	Glycosyl hydrolase family protein | chr1:29349796-29352868 REVERSE LENGTH=767	2	1109	Down	Down	Up	Up	Up	Up	Up	Up	-0.164553	-0.394185	1.06941	1.38063	0.89893	1.90495	2.02273	1.22203	0.694459	0.0141728	1.66472e-11	3.52006e-11	2.5122e-10	0	1.89286e-11	1.0901e-11
Contig236	AT2G22400.1	0	0.596	S-adenosyl-L-methionine-dependent methyltransferases superfamily protein | chr2:9504823-9508788 REVERSE LENGTH=808	2	1109	Up	Up	Up	Up	Up	Up	Up	Up	0.375136	0.439198	1.01718	0.449815	1.36749	1.48562	0.829376	1.08439	0.473212	0.103426	4.69676e-10	0.0233876	0	0	3.12984e-05	1.26101e-07
Contig23127	AT2G40540.2	0	0.77	KT2, ATKT2, SHY3, KUP2, ATKUP2, TRK2 | potassium transporter 2 | chr2:16931445-16934516 FORWARD LENGTH=794	2	1109	Up	Up	Up	Up	Up	Up	Up	Up	0.000767278	0.363945	1.5187	1.60166	2.21723	2.28619	1.53236	2.03313	0.995625	0.15853	8.86782e-12	8.74749e-12	0	0	0	0
Contig36014	AT1G56070.1	0	0.923	LOS1 | Ribosomal protein S5/Elongation factor G/III/V family protein | chr1:20968245-20971077 REVERSE LENGTH=843	2	1109	Up	Up	Up	Up	Up	Up	Up	Up	0.138554	0.530535	0.984364	0.390462	1.2315	1.03621	0.806471	0.917778	0.0880152	1.28368e-10	1.90429e-10	0	2.356e-10	2.0137e-10	2.39633e-10	3.00589e-10
Contig5675	AT3G12860.1	9e-104	0.846	NOP56-like pre RNA processing ribonucleoprotein | chr3:4091678-4093921 FORWARD LENGTH=499	2	1109	Down	Up	Up	Up	Up	Up	Up	Up	-0.27835	0.0249924	0.832872	0.456417	1.11417	1.02819	0.634223	0.358214	0.375072	0.936959	1.46656e-11	0.000888373	5.99332e-12	1.26173e-12	1.34416e-07	0.0265812
Contig23956	N/A	N/A	N/A	N/A	2	1109	Down	Down	Up	Up	Up	Up	Up	Up	-3.65288	-0.90786	1.23152	1.06499	0.620908	3.48562	3.01851	2.68574	0.000133648	0.2599	0.386199	0.835319	0.680989	4.12255e-06	0.000163241	1.51454e-06
Contig16489	N/A	N/A	N/A	N/A	2	1109	Down	Down	Up	NA	Up	NA	NA	NA	-3.27437	-13.9147	10.6746	0	9.7137	0	0	0	0.132355	5.83435e-05	0.769248	NA	0.865494	NA	NA	NA
ACluster14321_Consensus1	N/A	N/A	N/A	N/A	2	1109	Down	Up	Up	Down	Up	Up	Up	Up	-2.85933	0.381647	1.03888	-9.02627	1.72044	2.44765	4.22204	1.5904	0.0404129	0.785091	0.814458	0.908845	0.0431596	0.000679325	0.00278075	0.0031207
Contig45918	N/A	N/A	N/A	N/A	2	1109	Down	Down	Down	Up	Up	Up	Up	Up	-1.74385	-0.153685	-0.546087	1.64995	1.3903	1.12572	0.925202	1.69138	0.00138581	0.855275	0.911856	0.884274	0.0798346	0.157394	0.332979	0.000159665
Contig10739	N/A	N/A	N/A	N/A	2	1109	Down	Up	Down	Up	Up	Up	Up	Up	-1.6894	0.314533	-0.738732	2.38692	1.06837	3.69051	4.08959	2.70846	0.134477	0.824575	0.758256	0.651484	0.206225	0.000432141	0.0018508	8.82649e-05
Contig33328	N/A	N/A	N/A	N/A	2	1109	Down	Down	Up	Up	Up	Up	Up	Up	-1.5374	-0.440566	3.33166	12.7459	1.67502	1.66177	2.35262	0.456918	0.868128	0.607061	0.000730429	0.00942407	1.31188e-05	0.0120599	0.00386242	0.838316
ASingletons37634	N/A	N/A	N/A	N/A	2	1109	Down	Down	Up	Up	Up	Up	Up	Up	-1.14508	-2.20332	2.29521	11.9356	0.446879	2.64357	1.76261	1.77885	0.042374	2.97756e-06	0.000119049	0.453664	0.739013	3.53906e-05	0.00286187	0.20331
BSingletons9256	N/A	N/A	N/A	N/A	2	1109	Down	Down	Up	Up	Up	Up	Up	Up	-1.11485	-0.963112	1.083	1.15024	0.338456	2.41951	4.14404	1.66409	5.88597e-20	2.06284e-21	0	3.14021e-11	0.00108363	0	1.57499e-11	2.61677e-11
BSingletons82792	N/A	N/A	N/A	N/A	2	1109	Down	Up	Up	Up	Up	Up	Up	Up	-0.952439	0.229644	1.71695	0.771261	0.319906	1.47365	0.800082	2.01589	0.469878	0.826711	0.00826182	0.487808	0.925028	0.000413176	0.301566	0.0022544
BCluster19567_Consensus1	N/A	N/A	N/A	N/A	2	1109	Down	Down	Up	Up	Up	Up	Up	Up	-0.895855	-0.129606	1.03888	0.249417	1.26101	1.38446	0.533539	0.556454	0.545224	0.86707	0.12125	0.805704	0.056505	0.000185495	0.790619	0.756362
BSingletons38328	N/A	N/A	N/A	N/A	2	1109	Down	Up	Up	Up	Up	Down	Up	Up	-0.857974	0.0139152	1.30566	0.61248	0.752865	-0.319063	1.01364	0.35482	0.00151264	1.04194	0.000200874	0.824198	0.0263336	0.598568	0.0083002	0.574182
Contig29148	N/A	N/A	N/A	N/A	2	1109	Down	Up	Up	Up	Up	Up	Up	Up	-0.816377	0.571892	1.60919	0.694624	0.674391	2.85828	2.48507	1.58091	1.0678e-06	0.0423837	1.33364e-07	0.0937068	0.000447549	0	1.29427e-11	1.09443e-08
ASingletons91314	N/A	N/A	N/A	N/A	2	1109	Down	Down	Up	Up	Up	Up	Up	Up	-0.689404	-0.618353	3.62384	1.38692	2.87572	14.272	3.43354	1.38653	0.799021	0.750837	0.0318801	0.843054	0.241798	1.02014e-05	0.0634472	0.627363
Contig37596	N/A	N/A	N/A	N/A	2	1109	Down	Down	Up	Up	Up	Up	Up	Up	-0.652878	-0.0333905	1.3608	0.110796	0.875722	1.68644	0.541152	0.608921	0.761061	1.03863	0.00205475	0.90406	0.212855	3.40652e-05	0.585638	0.649502
Contig6633	N/A	N/A	N/A	N/A	2	1109	Down	Up	Up	Up	Up	Up	Up	Up	-0.636937	0.372602	1.16663	1.08808	0.266307	0.786235	1.67455	0.698473	0.539371	0.786507	0.00638727	0.0103148	0.890884	0.139461	0.000393202	0.29568
Contig27407	N/A	N/A	N/A	N/A	2	1109	Down	Up	Up	Up	Up	Up	Up	Up	-0.616389	0.276154	0.450071	0.406029	0.833902	1.07625	1.31567	0.930268	0.0663785	0.591648	0.203158	0.401741	0.00195391	1.49874e-07	2.81547e-10	0.000191091
Contig3957	N/A	N/A	N/A	N/A	2	1109	Down	Down	Up	Up	Up	Up	Up	Up	-0.549679	-0.583225	0.609191	0.734844	0.646903	0.761759	1.05073	0.575069	0.147599	0.0336136	0.0903804	0.0228202	0.0322466	0.00529558	0.000154396	0.0801304
Contig38202	N/A	N/A	N/A	N/A	2	1109	Down	Down	Up	Up	Up	Up	Up	Up	-0.543799	-0.255783	1.14579	1.65662	0.669818	0.540759	0.429306	0.546185	0.175348	0.839284	0.000582047	0	0.322598	0.592983	0.46049	0.323783
Contig25781	N/A	N/A	N/A	N/A	2	1109	Down	Up	Up	Down	Up	Up	Up	Up	-0.537401	0.189002	2.5832	-0.0224706	2.5278	1.93308	2.1965	1.43092	0.842941	0.939036	0.000498445	0.973871	0.100383	0.104783	0.106891	0.472634
Contig40017	N/A	N/A	N/A	N/A	2	1109	Down	Up	Up	Up	Up	Up	Up	Up	-0.50992	0.139077	1.1186	0.717069	0.129768	1.20234	0.727018	0.164136	0.447974	0.803702	0.00033169	0.151851	0.780702	4.04935e-06	0.0471345	0.794775
BSingletons38078	N/A	N/A	N/A	N/A	2	1109	Down	Down	Up	Up	Up	Up	Up	Up	-0.499926	-0.507322	2.76134	0.895067	0.805333	1.33518	1.02856	1.61535	0.92717	0.777083	0.000766914	0.328251	0.43634	0.0175037	0.283339	0.0508508
Contig13605	N/A	N/A	N/A	N/A	2	1109	Down	Up	Up	Up	Up	Up	Up	Up	-0.496759	0.113451	1.32267	0.8426	1.09484	1.75021	1.21512	1.04188	0.876214	0.894971	0.00246914	0.0886065	0.0140217	8.60171e-07	0.0119768	0.0835556
BSingletons50968	N/A	N/A	N/A	N/A	2	1109	Down	Up	Up	Up	Down	Up	Up	Up	-0.460585	0.17306	1.42902	0.803344	-0.64784	0.992455	0.438058	0.805481	0.678022	0.982893	0	7.81282e-09	0.35272	0.167411	0.79378	0.257146
BSingletons73633	N/A	N/A	N/A	N/A	2	1109	Down	Down	Up	Up	Up	Up	Up	Up	-0.418102	-0.435489	1.87538	1.87235	0.111436	2.62049	5.881	2.69396	0.881732	0.812052	0.0170723	0.590017	0.874889	8.01521e-08	0.0116352	0.000792974
BSingletons13055	N/A	N/A	N/A	N/A	2	1109	Down	Up	Up	Up	Up	Up	Up	Up	-0.400584	0.0486806	0.506654	0.673038	0.561407	1.09792	0.227868	0.150339	0.193175	0.868104	0.0223382	0.00144185	0.00839855	1.88371e-11	0.53683	0.737614
Contig46277	N/A	N/A	N/A	N/A	2	1109	Down	Down	Up	Up	Up	Up	Up	Up	-0.388538	-0.0333905	1.57493	1.16687	3.06837	3.82616	13.7115	10.8847	0.965848	1.06127	0.0260727	0.000359863	0.156016	0.0150233	0.0018082	0.729494
Contig40272	N/A	N/A	N/A	N/A	2	1109	Down	Down	Up	Up	Up	Up	Up	Up	-0.367476	-0.502876	2.09777	2.58855	2.10399	2.47622	2.20293	2.41206	0.98936	0.844774	3.23086e-05	0.000238378	0.000162413	5.99435e-05	1.62475e-06	0.000327199
Contig11347	N/A	N/A	N/A	N/A	2	1109	Down	Down	Up	Up	Up	Up	Up	Up	-0.367476	-0.0333905	3.03888	1.28738	3.3903	2.39874	15.3102	12.2907	0.833943	1.06159	0.187734	0.242831	0.0629079	0.000858183	3.32509e-06	0.564573
BSingletons39199	N/A	N/A	N/A	N/A	2	1109	Down	Up	Up	Up	Up	Up	Up	Up	-0.367476	0.0820867	1.71695	1.13538	1.25279	2.61115	0.804186	1.33406	0.85031	1.00272	0.00826634	0.344092	0.125605	0.00091118	0.732452	0.273116
ACluster18056_Consensus1	N/A	N/A	N/A	N/A	2	1109	Down	Up	Up	Up	Up	Up	Up	Up	-0.344756	0.0621872	1.506	0.875514	1.49019	1.43767	1.24204	1.15206	0.740763	0.914676	6.51533e-10	0.00216347	5.97832e-10	6.86009e-10	5.41049e-06	0.00368343
Contig3708	N/A	N/A	N/A	N/A	2	1109	Down	Down	Up	Up	Up	Up	Up	Up	-0.344307	-1.79801	1.13184	1.26883	0.410473	4.42285	1.03069	0.0191878	0.000388777	1.26961e-57	0	0	0.0254116	6.68752e-12	6.94431e-06	1.02985
Contig31223	N/A	N/A	N/A	N/A	2	1109	Down	Up	Up	Up	Up	Up	Up	Up	-0.321672	0.344084	0.857762	0.597866	0.507479	1.43477	0.678655	0.236836	0.679645	0.420323	0.000145962	0.0371161	0.068884	0	0.00244002	0.758903
Contig10064	N/A	N/A	N/A	N/A	2	1109	Down	Up	Up	Up	Up	Up	Up	Up	-0.307533	0.0523394	1.26836	1.38692	0.483405	1.75577	1.82211	1.04188	0.852437	0.968909	0.000905168	0.00205086	0.610026	5.15439e-06	2.26768e-06	0.00260073
BSingletons38534	N/A	N/A	N/A	N/A	2	1109	Down	Up	Up	Up	Up	Up	Up	Up	-0.305799	0.371451	1.74669	1.39235	0.950241	2.75166	2.75611	1.43661	0.235608	0.20038	1.91078e-12	2.81734e-08	4.46275e-10	3.19345e-12	1.57803e-11	4.6418e-08
BSingletons71615	N/A	N/A	N/A	N/A	2	1109	Down	Up	Up	Up	Up	Up	Up	Up	-0.289473	0.0869037	1.56612	0.0649923	2.32212	1.31015	1.16676	1.2516	0.776566	0.951626	0.00101781	0.986303	1.15843e-05	0.00374568	0.117512	0.0639174
Contig23073	N/A	N/A	N/A	N/A	2	1109	Down	Up	Up	Up	Up	Up	Up	Up	-0.274367	0.426041	1.62384	1.58284	0.0683672	0.909993	1.16174	1.0188	0.790967	0.870104	0.00644613	9.95313e-05	0.985439	0.224211	0.0515037	0.20839
ASingletons52484	N/A	N/A	N/A	N/A	2	1109	Down	Up	Up	Up	Up	Up	Up	Up	-0.260561	0.608156	1.30736	0.675046	1.10584	1.74043	1.907	0.608921	0.797974	0.550687	0.00410491	0.64965	0.057843	0.000157907	0.000577372	0.649551
Contig32508	N/A	N/A	N/A	N/A	2	1109	Down	Up	Up	Up	Up	Up	Up	Up	-0.253608	0.358927	0.89568	0.778111	0.470466	1.33217	0.590782	0.543157	0.780767	0.279356	4.08803e-07	7.92962e-05	0.04283	1.08759e-11	0.00902062	0.0344564
Contig5649	N/A	N/A	N/A	N/A	2	1109	Down	Up	Up	Up	Up	Up	Up	Up	-0.239601	0.339122	0.854599	0.551465	1.37116	1.65297	1.07616	1.19388	0.721086	0.0814363	4.56979e-11	0.00119683	1.60604e-11	1.9098e-11	1.71574e-11	0
BSingletons5804	N/A	N/A	N/A	N/A	2	1109	Down	Up	Up	Up	Up	Up	Up	Up	-0.228073	0.381647	1.24051	0.142995	0.344002	0.246016	2.01364	1.91902	0.844611	0.8429	0.18869	0.905416	0.907082	0.77446	0.000982438	0.0119779
Contig45576	N/A	N/A	N/A	N/A	2	1109	Down	Up	Up	Up	Up	Up	Up	Up	-0.187728	0.500292	1.88898	0.513855	1.44163	2.24709	1.73044	2.41126	0.867141	0.0814972	1.26277e-11	0.0301723	6.414e-12	0	4.20895e-12	0
ASingletons8042	N/A	N/A	N/A	N/A	2	1109	Down	Up	Up	Up	Up	Up	Up	Up	-0.183764	0.153023	1.0085	0.439388	2.69286	1.38876	0.84858	1.06169	0.840525	0.840649	0.0586295	0.810739	1.99869e-05	0.000486903	0.196515	0.00995314
Contig9055	N/A	N/A	N/A	N/A	2	1109	Down	Down	Up	Up	Up	Up	Up	Down	-0.174831	-0.685467	0.623838	0.512451	1.06837	1.61758	0.652183	-0.0285089	0.888421	0.826481	0.917447	0.923944	0.0907974	0.000846751	0.738327	1.06554
ASingletons99875	N/A	N/A	N/A	N/A	2	1109	Down	Down	Up	Up	Up	Up	Up	Up	-0.162656	-0.134319	0.580769	0.619853	0.96367	1.51178	0.873182	0.377483	0.815034	0.802886	0.114147	0.00966426	0.00200706	1.55537e-08	0.0406496	0.752677
Contig4923	N/A	N/A	N/A	N/A	2	1109	Down	Down	Up	Up	Up	Up	Up	Up	-0.158889	-0.132926	0.749368	0.588554	2.06837	2.12572	1.12611	1.08697	0.921274	0.926539	0.68596	0.82102	0.00358048	6.1538e-05	0.36897	0.24454
Contig43105	N/A	N/A	N/A	N/A	2	1109	Down	Down	Up	Up	Up	Up	Up	Up	-0.157908	-0.102653	0.902671	0.166872	0.877483	1.24404	1.16256	1.10476	0.982565	0.801837	2.42378e-06	0.88603	3.15795e-06	1.0897e-11	5.71658e-09	9.1868e-06
Contig14263	N/A	N/A	N/A	N/A	2	1109	Down	Down	Up	Up	Up	Up	Up	Up	-0.141916	-0.478175	1.60075	0.135382	1.8339	2.81222	2.0494	0.456918	0.847263	0.57242	8.37452e-05	0.904804	7.59803e-05	2.37614e-06	9.1431e-06	0.785907
Contig7987	N/A	N/A	N/A	N/A	2	1109	Down	Up	Up	Up	Up	Up	Up	Up	-0.128438	0.201784	0.214317	0.2452	0.540578	0.708359	0.851524	1.0188	0.844709	0.438721	0.541934	0.458161	0.000263733	1.01454e-06	5.8496e-09	2.31604e-11
BSingletons49918	N/A	N/A	N/A	N/A	2	1109	Down	Down	Up	Up	Up	Up	Up	Up	-0.119895	-0.75963	1.68273	3.01919	0.496702	1.75021	2.72747	0.878382	0.855868	0.00369051	8.95008e-12	2.7238e-10	0.155146	7.83173e-12	2.85647e-11	0.0634375
Contig24194	N/A	N/A	N/A	N/A	2	1109	Down	Up	Up	Up	Down	Up	Up	Up	-0.112903	0.519151	0.553448	0.649955	-0.04711	1.98822	1.02142	0.502006	0.949559	0.749928	0.694308	0.663597	1.01547	0.000228698	0.218209	0.691631
Contig1957	N/A	N/A	N/A	N/A	2	1109	Down	Up	Up	Up	Up	Up	Up	Up	-0.106244	0.229644	1.05575	0.125875	0.53349	1.38876	1.20791	1.11394	0.862502	0.741178	5.45805e-07	0.882399	0.0717684	0	3.56746e-06	4.90189e-05
Contig47981	N/A	N/A	N/A	N/A	2	1109	Down	Down	Up	Up	Up	Up	Up	Up	-0.104442	-0.448428	2.11688	1.43696	0.58294	3.82616	2.67455	2.19388	1.007	0.858279	0.000356211	0.006756	0.868042	0.00218841	0.00217959	0.101319
Contig1086	N/A	N/A	N/A	N/A	2	1109	Down	Up	Up	Down	Up	Up	Up	Up	-0.0817215	0.342119	1.35254	-0.1574	1.23829	0.920902	1.29604	0.936726	0.949238	0.743645	2.99562e-05	0.836882	0.00182335	0.0309173	0.00257143	0.148738
ASingletons62437	N/A	N/A	N/A	N/A	2	1109	Down	Up	Up	Down	Up	Up	Up	Up	-0.0727327	0.395453	1.0713	-0.0130102	1.15243	1.93308	1.0772	0.649563	0.99229	0.761349	0.0478571	0.976501	0.0110708	1.96853e-06	0.0183822	0.668073
BSingletons45675	N/A	N/A	N/A	N/A	2	1109	Down	Down	Up	Up	Up	Up	Up	Down	-0.0679157	-1.48085	1.2088	1.64995	0.430937	2.00019	2.90011	-0.0285089	1.03248	0.0372317	0.325153	0.0332382	0.770835	0.00109153	0.000762755	1.06682
Contig13512	N/A	N/A	N/A	N/A	2	1109	Down	Up	Up	Up	Up	Up	Up	Up	-0.0469032	0.270159	0.799492	0.820307	1.02884	1.44765	0.612267	0.778846	0.929381	0.467806	2.92253e-05	1.43631e-05	1.71137e-08	0	0.00174985	7.96172e-05
Contig45443	N/A	N/A	N/A	N/A	2	1109	Down	Up	Up	Down	Up	Up	Up	Up	-0.0426363	0.296758	0.980772	-0.0569983	0.92081	0.875744	1.71954	0.745215	1.03048	0.855046	0.00942584	0.995432	0.0245311	0.0161407	0.000110326	0.19975
BSingletons50097	N/A	N/A	N/A	N/A	2	1109	Down	Up	Up	Up	Up	Up	Up	Up	-0.0303615	0.0871552	1.82554	1.76317	0.728881	2.58942	2.71827	1.90954	0.870162	0.728369	2.40856e-12	1.54563e-11	5.30725e-12	1.72984e-11	7.0316e-12	2.25119e-11
Contig10501	N/A	N/A	N/A	N/A	2	1109	Down	Up	Up	Up	Up	Up	Up	Up	-0.0264391	0.17306	0.786109	0.431775	1.73133	1.59285	0.791247	1.79746	1.05714	0.829625	0.196906	0.731081	0.00204413	0.000705964	0.337597	0.00188158
BSingletons66430	N/A	N/A	N/A	N/A	2	1109	Down	Up	Up	Up	Up	Up	Up	Up	-0.00490593	0.203649	1.0713	0.627928	1.06837	1.12572	0.893493	0.539775	0.989115	0.932953	0.000809103	0.274113	0.000840365	5.50355e-05	0.0108119	0.591396
Contig36152	N/A	N/A	N/A	N/A	2	1109	Down	Up	Up	Up	Up	Up	Up	Up	-0.00306458	0.260341	0.459718	0.455944	1.55665	1.65915	1.16052	0.663369	0.993519	0.762302	0.395005	0.0601154	1.43589e-07	2.50524e-09	0.0043387	0.414574
ASingletons51629	N/A	N/A	N/A	N/A	2	1109	Down	Up	Up	Up	Up	Up	Up	Up	-0.000532799	0.0684891	0.854912	0.202496	1.12925	1.71068	1.08305	1.01985	1.00001	0.886645	0.00116295	0.948819	1.3639e-05	5.37237e-12	0.000160925	0.00186774
BSingletons23267	N/A	N/A	N/A	N/A	2	1109	Up	Up	Up	Up	Up	Up	Up	Up	0.0069195	0.237463	0.755803	0.183174	0.713036	1.06159	1.10738	0.84596	0.978721	0.746125	0.00208463	0.932326	0.0152713	1.48424e-07	9.21373e-06	0.00837787
Contig9293	N/A	N/A	N/A	N/A	2	1109	Up	Up	Up	Up	Up	Up	Up	Up	0.0105673	0.348857	0.883004	0.0649923	0.778861	1.67072	1.25095	0.579913	1.05525	0.490258	0.000150735	0.90525	0.00781727	3.81246e-12	1.81121e-06	0.150204
ASingletons15192	N/A	N/A	N/A	N/A	2	1109	Up	Down	Up	Up	Up	Up	Up	Up	0.0115485	-0.314347	1.62684	1.99876	0.278727	2.11856	2.85947	0.556454	1.00974	0.00201432	0	1.99887e-11	0.0891491	0	0	0.0145912
Contig16763	N/A	N/A	N/A	N/A	2	1109	Up	Up	Up	Up	Up	Up	Up	Up	0.0475615	0.381647	4.12634	0.649955	1.65333	2.34811	3.67455	2.55645	1.0471	0.839912	0.0112683	0.806536	0.409547	0.000109801	0.0289299	0.436388
Contig47856	N/A	N/A	N/A	N/A	2	1109	Up	Up	Up	Up	Up	Up	Up	Up	0.0475615	0.534893	0.68421	0.567493	0.367927	1.84819	0.923485	1.91491	1.02314	0.588895	0.188309	0.513069	0.793873	1.74723e-06	0.0634118	9.73041e-05
BSingletons47701	N/A	N/A	N/A	N/A	2	1109	Up	Down	Up	Up	Up	Up	Up	Up	0.0475615	-0.595269	1.32838	1.52442	1.65333	2.93308	3.43354	1.77885	1.03564	0.605502	0.164256	0.477733	0.166698	0.000682221	0.0633488	0.596117
Contig16439	N/A	N/A	N/A	N/A	2	1109	Up	Up	Up	Up	Up	Up	Up	Up	0.0475615	0.00613787	1.94961	0.501091	1.87572	1.84561	2.50463	0.708457	1.03572	0.988064	1.07072e-08	0.665216	1.93814e-05	1.54218e-05	9.52791e-05	0.535117
BSingletons57356	N/A	N/A	N/A	N/A	2	1109	Up	Up	Up	Up	Up	Up	Up	Up	0.0475615	0.11246	1.06802	0.368773	0.851556	0.815382	0.478584	0.239424	0.991162	0.862024	0.000337377	0.67071	0.0246918	0.00609212	0.54841	0.860304
BSingletons54652	N/A	N/A	N/A	N/A	2	1109	Up	NA	Up	Up	Up	Up	Up	Up	0.0475615	0	14.823	14.3141	14.0736	15.4518	13.1727	13.1532	1.00492	NA	4.58724e-05	0.00265415	0.00635217	3.78135e-08	0.178454	0.168946
ASingletons35466	N/A	N/A	N/A	N/A	2	1109	Up	Up	Up	Up	Up	Up	Up	Up	0.0948672	0.515948	1.51461	0.512451	1.6913	0.710684	1.58709	0.481686	0.928432	0.452794	2.46512e-06	0.651111	1.63969e-06	0.148281	0.0007642	0.583372
BSingletons18276	N/A	N/A	N/A	N/A	2	1109	Up	Up	Up	Up	Up	Up	Up	Up	0.096566	0.371329	0.536109	0.349617	0.864633	1.0543	1.47384	0.668471	0.728843	4.11511e-07	1.72871e-11	0.000281119	7.44978e-11	2.4081e-11	1.00115e-10	2.59326e-11
Contig13024	N/A	N/A	N/A	N/A	2	1109	Up	Down	Up	Up	Up	Up	Up	Up	0.111692	-0.226036	0.30191	0.801958	0.598882	2.40583	1.14404	2.08697	0.928187	0.895013	0.88072	0.46933	0.808533	0.00035169	0.745676	0.152057
BSingletons46181	N/A	N/A	N/A	N/A	2	1109	Up	Up	Up	Up	Up	Up	Up	Up	0.113651	0.703575	0.444867	0.753048	1.27782	1.75375	0.935637	0.882954	0.849067	0.074657	0.286901	0.0105955	3.2846e-06	8.73179e-12	0.00125628	0.018969
Contig38151	N/A	N/A	N/A	N/A	2	1109	Up	Down	Up	Up	Up	Up	Up	Up	0.117951	-0.0333905	2.41233	0.875958	3.3314	2.96702	2.83209	1.64956	0.932392	1.05417	3.31009e-05	0.00536253	0.00070473	2.07829e-05	1.74061e-05	0.0140729
Contig23757	N/A	N/A	N/A	N/A	2	1109	Up	Down	Up	Up	Up	Up	Up	Up	0.117951	-0.372192	1.32838	1.31292	1.5423	0.933077	1.42662	1.37867	0.887654	0.709363	0.16424	0.284206	0.000854656	0.0975918	0.00255741	0.00106998
Contig7671	N/A	N/A	N/A	N/A	2	1109	Up	Down	Up	Up	Up	Up	Up	Up	0.126953	-0.501497	1.82596	1.47327	0.611266	2.27867	2.53733	1.57416	0.701151	3.60688e-06	0	0	1.70256e-05	6.91751e-12	0	5.63013e-12
BSingletons55320	N/A	N/A	N/A	N/A	2	1109	Up	Up	Up	Up	Up	Up	Up	Up	0.135024	0.27695	0.54411	0.427562	1.65333	2.00836	0.546017	0.193883	0.929552	0.980468	0.206318	0.522364	0.000903606	3.81216e-06	0.460472	0.844025
Contig37137	N/A	N/A	N/A	N/A	2	1109	Up	Down	Up	Up	Up	Up	Up	Up	0.137759	-0.0333905	1.69599	0.123291	1.51197	3.06717	3.83209	2.49505	0.846004	1.03662	7.43599e-07	0.801288	6.09754e-05	7.9958e-08	0.00120801	0.000156113
BSingletons80604	N/A	N/A	N/A	N/A	2	1109	Up	Up	Up	Up	Up	Up	Up	Up	0.15369	0.523003	1.52269	0.671328	1.29366	1.21318	1.7732	1.56939	0.953381	0.11526	0	0.0529318	2.12193e-09	2.34181e-06	6.50019e-12	8.45062e-13
ASingletons85624	N/A	N/A	N/A	N/A	2	1109	Up	Down	Up	Up	Down	Up	Up	Up	0.154477	-0.618353	0.453913	3.52442	-0.725182	2.31015	2.881	0.108995	0.871302	0.505297	0.977526	0.0587769	0.521934	3.64209e-05	0.0013095	0.980966
ASingletons29946	N/A	N/A	N/A	N/A	2	1109	Up	Down	Up	Up	Up	Up	Up	Up	0.178806	-1.03339	3.03888	6.23492	2.36605	3.99362	4.06157	2.29342	0.865347	0.738523	0.00213942	0.0136654	2.00593e-05	0.000679952	0.00277974	0.0194328
Contig4446	N/A	N/A	N/A	N/A	2	1109	Up	Down	Up	Up	Up	Up	Up	Up	0.178806	-0.313498	0.501847	0.391493	1.06837	0.832526	1.11577	0.899938	0.976178	0.590147	0.205554	0.255672	8.59034e-08	0.000357067	5.83521e-06	0.00124466
BSingletons58938	N/A	N/A	N/A	N/A	2	1109	Up	Up	Up	Up	Up	Up	Up	Up	0.185065	0.381647	0.982292	0.287385	2.3314	1.25125	0.433543	2.14142	0.915149	0.944368	0.321433	0.840791	0.00420309	0.00744131	0.870397	2.16206e-05
Contig31118	N/A	N/A	N/A	N/A	2	1109	Up	Down	Up	Up	Up	Up	Up	Up	0.196425	-0.0748104	0.0388751	0.372776	1.4289	1.61544	1.03824	0.912939	0.82897	0.82282	0.923213	0.0118172	0	0	1.21287e-09	3.00982e-05
Contig8623	N/A	N/A	N/A	N/A	2	1109	Up	Down	Up	Up	Up	Up	Up	Up	0.208453	-0.0770174	0.911571	2.9332	0.957539	2.11165	1.40325	1.86458	0.777656	0.791419	1.30765e-08	0	3.55772e-09	0	8.16211e-12	1.00431e-11
Contig33886	N/A	N/A	N/A	N/A	2	1109	Up	Down	Up	Up	Up	Up	Up	Up	0.217486	-1.03339	0.279883	2.00359	2.36115	0.738699	0.974111	1.11833	0.845265	0.738109	0.847721	0.0212116	6.01502e-05	0.493552	0.106873	0.147209
Contig15312	N/A	N/A	N/A	N/A	2	1109	Up	Down	Up	Up	Up	Up	Up	Up	0.224439	-0.0840166	0.180894	0.649955	0.856863	2.41523	1.37621	2.01589	0.84499	0.940048	0.831754	0.611587	0.198409	0.000103695	0.0263116	0.00225491
Contig42079	N/A	N/A	N/A	N/A	2	1109	Up	Up	Up	Up	Up	Up	Up	Up	0.231986	0.402709	1.45391	0.717069	0.279871	3.44765	2.29604	1.23453	0.843069	0.895155	0.00883212	0.670288	0.75013	0.000679558	0.00575428	0.551098
Contig26760	N/A	N/A	N/A	N/A	2	1109	Up	Down	Up	Up	Up	Up	Up	Up	0.249195	-0.153685	1.11688	1.41863	0.916364	2.69726	1.89468	0.234525	0.994322	0.855214	0.0702762	0.134958	0.097423	7.77747e-07	6.23476e-05	0.830268
Contig26103	N/A	N/A	N/A	N/A	2	1109	Up	Up	Up	Up	Up	Up	Up	Up	0.251095	0.235426	1.65358	0.838221	0.72548	3.03947	1.41772	0.833988	0.864479	0.734041	0	3.75491e-05	0.0499132	2.53563e-09	0.000298987	0.0860244
Contig34858	N/A	N/A	N/A	N/A	2	1109	Up	Up	Up	Up	Up	Up	Up	Up	0.258329	0.676354	1.82378	0.302031	1.03326	1.39874	1.08264	1.60017	0.887888	0.00285223	0	0.622441	4.79829e-08	0	1.2225e-05	0
Contig6066	N/A	N/A	N/A	N/A	2	1109	Up	Up	Up	Up	Up	Up	Up	Up	0.269954	0.159255	2.3608	2.80196	2.73133	13.1568	1.02856	1.19388	0.896934	0.89641	0.0133224	0.00690678	0.00686904	3.13063e-07	0.283413	0.793075
BSingletons66474	N/A	N/A	N/A	N/A	2	1109	Up	Down	Up	Up	Up	Up	Up	Up	0.290833	-0.244895	0.674719	0.557389	1.67103	1.81662	1.20152	1.77885	0.855855	0.857915	0.0423727	0.254101	8.22488e-07	1.29706e-10	0.000119537	1.9816e-05
Contig8561	N/A	N/A	N/A	N/A	2	1109	Up	Up	Up	Down	Up	Up	Up	Up	0.2991	0.773964	1.91334	-0.783005	1.57087	1.93308	1.43354	2.04188	0.870151	0.792697	0.0282054	0.897314	0.146004	0.000949701	0.0338505	0.0292534
ASingletons5011	N/A	N/A	N/A	N/A	2	1109	Up	Up	Up	Up	Up	Up	Up	Up	0.2991	0.327797	0.637013	0.396836	1.36954	1.4715	1.4681	1.90793	0.612813	0.414568	0.00598667	0.285704	1.56093e-08	1.07237e-08	4.74377e-11	0
Contig38704	N/A	N/A	N/A	N/A	2	1109	Up	Down	Up	Up	Up	Up	Up	Up	0.305795	-0.657044	1.77761	1.49017	0.680942	2.35942	2.75445	2.75285	0.119898	2.16023e-06	1.02856e-11	1.70186e-11	0.000324212	0	2.42628e-12	9.85867e-11
Contig41196	N/A	N/A	N/A	N/A	2	1109	Up	Up	Up	Up	Up	Up	Up	Up	0.310596	0.2838	1.50836	0.933081	1.55379	3.78869	1.74194	1.43092	0.826474	0.76788	3.82425e-10	3.60584e-06	2.81673e-05	0.000100736	1.64474e-10	0.000330516
Contig6019	N/A	N/A	N/A	N/A	2	1109	Up	Up	Up	Up	Up	Up	Up	Up	0.310596	0.306096	1.14579	0.610426	1.04975	1.58515	1.34851	1.38653	0.881904	0.724043	0.0102877	0.403908	0.00282336	6.95183e-08	0.000460043	0.015975
ASingletons31405	N/A	N/A	N/A	N/A	2	1109	Up	Up	Up	Up	Up	Up	Up	Up	0.341745	0.374267	1.10028	0.794345	1.4834	2.97181	2.84512	1.23897	0.704226	0.678178	0.000316914	0.103817	0.00182074	1.41721e-07	2.58911e-07	0.00229606
ASingletons128210	N/A	N/A	N/A	N/A	2	1109	Up	Down	Up	Up	Down	Up	Up	Up	0.347122	-0.926475	4.03888	1.87235	-0.738988	13.5098	12.9676	1.29342	0.781071	0.681046	0.0121281	0.188241	0.893102	0.00062948	0.019805	0.765205
BSingletons36915	N/A	N/A	N/A	N/A	2	1109	Up	Down	Up	Up	Up	Up	Up	Up	0.36949	-0.815799	1.23681	1.87235	2.23829	2.27256	2.71108	2.14142	0.925949	0.222119	0.033667	0.0484639	0.000339654	0.000690607	0.00844598	0.0450813
Contig8653	N/A	N/A	N/A	N/A	2	1109	Up	Down	Up	Up	Down	Up	Up	Up	0.378677	-0.35923	0.519501	0.83263	-0.589164	2.11112	2.37587	1.66633	0.00282362	0.00238811	4.98781e-05	7.76128e-11	0.000656214	1.53322e-11	1.5374e-11	1.72325e-11
Contig37507	N/A	N/A	N/A	N/A	2	1109	Up	Up	Up	Down	Up	Up	Up	Up	0.381981	0.443048	2.66337	-0.449581	2.51315	2.42118	1.21115	1.52608	0.931877	0.713693	0.000469216	0.798673	9.91968e-05	3.54867e-05	0.0903241	0.00251833
BCluster19216_Consensus1	N/A	N/A	N/A	N/A	2	1109	Up	Up	Up	Up	Up	Up	Up	Up	0.383744	0.755105	2.79648	1.54686	0.780649	2.02803	1.73725	1.21942	0.0224001	6.53986e-11	0	1.41516e-11	4.71128e-09	0	0	0
BSingletons21516	N/A	N/A	N/A	N/A	2	1109	Up	Up	Up	Up	Up	Up	Up	Up	0.436604	0.26617	1.54138	0.88128	1.41629	1.49496	1.39732	1.30591	0.701901	0.815141	3.27717e-06	0.0174172	1.61638e-05	0.000129063	0.00123848	0.00289564
BSingletons87180	N/A	N/A	N/A	N/A	2	1109	Up	Up	Up	Up	Up	Up	Up	Up	0.446657	0.914894	1.89497	1.27209	2.14929	2.06634	1.62047	1.87838	0.315033	0.000305209	0	3.08202e-11	1.35112e-11	4.67223e-10	7.76081e-11	2.0691e-11
Contig14145	N/A	N/A	N/A	N/A	2	1109	Up	Down	Up	Up	Up	Up	Up	Up	0.462599	-2.61835	3.2088	2.87235	2.06837	14.4842	2.29604	13.1856	0.868616	0.428399	0.121359	0.330826	0.340808	5.11897e-06	0.236332	0.0337165
Contig7993	N/A	N/A	N/A	N/A	2	1109	Up	Down	Up	Up	Up	Up	Up	Up	0.562678	-0.133103	2.06435	0.581218	1.16725	2.81352	2.97411	1.75737	1.07127e-10	0.582311	0	3.55488e-11	0	3.33266e-12	0	0
Contig42018	N/A	N/A	N/A	N/A	2	1109	Up	Up	Up	Down	Up	Up	Up	Up	0.608276	0.45965	2.49831	-0.742363	2.90487	1.31837	2.55907	1.65955	0.398731	0.77556	0.000171074	0.959576	0.000273312	0.267331	0.000522078	0.0223026
ASingletons6656	N/A	N/A	N/A	N/A	2	1109	Up	Down	Up	Up	Up	Up	Up	Up	0.630264	-0.204231	1.9985	1.75232	1.45356	3.11585	2.92926	1.91531	3.78638e-05	0.684707	9.32301e-12	2.59494e-11	9.50986e-12	1.23755e-12	6.69437e-12	0
BSingletons62269	N/A	N/A	N/A	N/A	2	1109	Up	Up	Up	Up	Up	Up	Up	Up	0.632524	0.320246	2.62384	3.58855	3.31629	16.3015	15.7594	15.496	0.828983	0.982571	0.000281583	0.000639844	0.003688	3.50953e-14	5.10343e-12	3.62896e-10
Contig39142	N/A	N/A	N/A	N/A	2	1109	Up	Down	Up	Up	Up	Up	Up	Up	0.701566	-0.132926	2.80604	3.02582	3.70396	4.40583	4.19908	2.53221	0.0379061	0.803707	5.05423e-09	9.32811e-06	0.000273496	0.00027074	5.42177e-05	5.07657e-05
Contig14420	N/A	N/A	N/A	N/A	2	1109	Up	Up	Up	Up	Up	Up	Up	Up	0.725633	0.288538	3.96487	1.217	3.29076	6.71068	3.67455	2.91009	0.2514	0.982525	0.000731128	0.319367	0.00165194	0.00839517	0.000759817	0.00303554
BSingletons68127	AT5G54160.1	4e-20	0.673	ATOMT1, OMT1 | O-methyltransferase 1 | chr5:21982075-21984167 FORWARD LENGTH=363	2	1109	Up	Up	Up	Up	Up	Up	Up	Up	11.7271	10.6055	15.2906	15.5434	14.6859	15.471	13.4667	14.4473	0.836128	0.752165	8.43384e-07	6.0776e-08	0.000256255	7.68991e-08	0.106166	0.0017522
BSingletons35827	AT4G34770.1	2e-13	0.615	SAUR-like auxin-responsive protein family | chr4:16591352-16591666 FORWARD LENGTH=104	2	1109	Up	Up	Up	Up	Up	Up	Up	Up	3.26056	2.037	15.7756	4.58855	1.3903	4.03261	4.67455	14.1838	6.1936e-05	0.000318116	6.68738e-11	0.00346815	0.0797667	0.00152038	0.0116113	0.00319235
ASingletons45901	AT5G44680.1	4e-11	0.758	DNA glycosylase superfamily protein | chr5:18024461-18025893 REVERSE LENGTH=353	2	1109	Up	Up	Up	Up	Up	Up	Up	Up	1.71741	1.44848	2.58177	1.1231	0.935101	2.27547	2.99965	2.05895	0	3.6512e-05	8.46925e-10	9.32831e-07	0.0269458	2.37687e-06	0.000277635	0.00150473
ASingletons58126	AT2G18420.1	2e-11	0.618	Gibberellin-regulated family protein | chr2:7993861-7994334 FORWARD LENGTH=94	2	1109	Up	Up	Up	Up	Up	Up	Up	Up	3.12127	2.70358	5.15158	4.75848	0.687277	2.89126	4.75547	1.99534	5.90591e-10	7.84088e-08	5.72746e-05	0.00023793	0.309948	5.98643e-05	0.00278336	6.4846e-06
ASingletons18167	AT5G46790.1	5e-10	0.643	PYL1, RCAR12 | PYR1-like 1 | chr5:18984063-18984728 REVERSE LENGTH=221	2	1109	Up	Up	Up	Up	Up	Up	Up	Up	0.969559	0.551572	2.2088	0.965457	2.3903	0.836215	1.15854	1.33406	0.228555	0.670074	0.00339177	0.33162	0.000903573	0.555747	0.228609	0.273051
Contig40575	gi|329757897|gb|AEC04825.1|	6e-15	0.641	ubiquitin ligase protein [Vitis pseudoreticulata]	2	1109	Up	Up	Up	Up	Up	Up	Up	Up	2.7948	3.96661	2.84623	1.38692	3.15583	2.93308	2.55907	12.2907	0.000489518	0.00291193	0.0007415	0.00050269	0.0067563	0.213198	0.106067	0.418261
ASingletons116596	AT1G56145.1	1e-16	0.581	Leucine-rich repeat transmembrane protein kinase | chr1:21008225-21013934 REVERSE LENGTH=1012	2	1109	Up	Up	Up	Up	Up	Up	Up	Up	2.16304	3.05407	1.15435	2.03183	1.87572	3.58515	2.14404	0.971491	0.173008	0.012245	0.550712	0.000199519	0.469126	0.0314255	0.334894	0.599025
BSingletons81068	AT1G74040.1	2e-27	0.746	IMS1, MAML-3, IPMS2 | 2-isopropylmalate synthase 1 | chr1:27842258-27845566 FORWARD LENGTH=631	2	1109	Up	Up	Up	Up	Up	Up	Up	Up	1.18507	0.464109	2.32428	0.967695	2.5278	2.21318	0.974111	1.38653	0.333675	0.795062	0.000222581	0.123334	0.100344	0.0283054	0.627764	0.298387
Contig34481	AT1G17345.1	3e-15	0.586	SAUR-like auxin-responsive protein family | chr1:5940525-5940920 FORWARD LENGTH=131	2	1109	Up	Up	Up	Up	Up	Up	Up	Up	1.95445	0.96661	15.1666	13.3751	4.15583	4.09535	4.43354	4.36381	0.16022	0.717689	7.61381e-09	0.0318886	0.00237492	0.00152092	0.00278205	0.0111162
ASingletons90802	AT1G06950.1	4e-10	0.722	ATTIC110, TIC110 | translocon at the inner envelope membrane of chloroplasts 110 | chr1:2130303-2135563 REVERSE LENGTH=1016	2	1109	Up	Up	Up	Up	Up	Up	Up	Up	0.184669	0.772838	1.33664	1.71894	0.928347	1.20593	0.823323	0.911671	0.241775	0	0	4.10539e-11	0	1.45644e-11	4.47059e-11	4.63114e-11
BSingletons90300	AT1G35140.1	6e-21	0.613	PHI-1, EXL7 | Phosphate-responsive 1 family protein | chr1:12852089-12853018 FORWARD LENGTH=309	2	1109	Up	Up	Up	Up	Up	Up	Up	Up	1.63252	11.6713	14.0345	1.64995	13.9741	12.197	11.1402	12.1208	0.933055	0.588914	0.000617782	0.879747	0.000936397	0.312069	0.73933	0.412601
BCluster11563_Consensus1	AT2G39980.1	1e-20	0.732	HXXXD-type acyl-transferase family protein | chr2:16688437-16689885 REVERSE LENGTH=482	2	1109	Up	Up	Up	Up	Up	Up	Up	Up	4.48813	15.881	5.24833	1.93946	1.4834	0.933077	12.1275	15.108	0.000491034	0	0.0104472	0.293068	0.204491	0.764419	0.443985	1.78146e-08
Contig45185	AT5G54160.1	3e-19	0.506	ATOMT1, OMT1 | O-methyltransferase 1 | chr5:21982075-21984167 FORWARD LENGTH=363	2	1109	Up	Up	Up	Up	Up	Up	Up	Up	0.0475615	11.6086	15.6194	15.4958	15.0582	16.2428	13.2474	14.1455	1.05462	0.586897	2.80179e-13	1.04063e-11	1.07054e-08	3.51491e-14	0.0355431	0.000270697
BSingletons11235	AT1G72230.1	8e-13	0.451	Cupredoxin superfamily protein | chr1:27188287-27189093 FORWARD LENGTH=181	2	1109	Up	Up	Up	Up	Up	Up	Up	Up	1.51705	2.42604	4.84623	2.06499	2.06837	3.37365	1.55907	1.14142	0.0177787	0.000807724	0.0104184	0.829195	0.00140558	0.00300151	0.401664	0.404248
Contig35001	gi|356533695|ref|XP_003535395.1|	2e-14	0.714	PREDICTED: 2-hydroxymuconic semialdehyde hydrolase-like [Glycine max]	2	1109	Up	Up	Up	Up	Up	Up	Up	Up	0.310596	1.55157	2.49831	0.147454	2.97526	2.71068	10.9597	13.6406	0.848914	0.392331	0.000586536	0.905327	0.0158058	0.00742835	0.77381	0.00319654
Contig11751	AT2G26710.1	8e-29	0.588	BAS1, CYP734A1, CYP72B1 | Cytochrome P450 superfamily protein | chr2:11380700-11383413 FORWARD LENGTH=520	2	1109	Up	Up	Up	Up	Up	Up	Up	Up	14.923	13.2165	14.1837	3.31292	9.97487	12.0051	10.9484	0.556454	5.19924e-08	0.0206147	4.58584e-05	0.00543726	0.863879	0.312409	0.74146	0.856566
Contig25136	AT4G14750.1	4e-11	0.66	IQD19 | IQ-domain 19 | chr4:8470449-8471903 FORWARD LENGTH=387	2	1109	Up	Up	Up	Up	Up	Up	Up	Up	0.384596	2.42604	2.24051	0.0649923	0.778861	1.48829	1.881	2.92569	0.970854	0.000179569	0.00839925	1.00597	0.588082	0.137164	0.153053	0.0012041
BSingletons24587	AT1G56140.1	2e-29	0.598	Leucine-rich repeat transmembrane protein kinase | chr1:21001708-21007725 REVERSE LENGTH=1033	2	1109	Up	Up	Up	Up	Up	Down	Up	Up	0.426073	0.8735	1.88687	2.12912	2.06837	-0.0262812	1.38915	2.67193	0.873824	0.677306	0.069502	8.34609e-05	0.342573	0.983262	0.655548	0.0650405
ASingletons118818	AT1G35140.1	1e-36	0.659	PHI-1, EXL7 | Phosphate-responsive 1 family protein | chr1:12852089-12853018 FORWARD LENGTH=309	2	1109	Up	Up	Up	Up	Up	Up	Up	Up	14.1364	3.28854	13.6934	2.28738	1.06837	12.2774	12.7061	1.97149	0.000150373	0.0993806	0.00117029	0.0930061	0.869134	0.184507	0.106414	0.775645
BSingletons101866	AT1G77330.1	1e-21	0.736	2-oxoglutarate (2OG) and Fe(II)-dependent oxygenase superfamily protein | chr1:29063215-29064447 REVERSE LENGTH=307	2	1109	Up	Up	Up	Up	Up	Up	Up	Up	3.89556	4.011	4.47945	2.78746	2.35377	1.90333	1.23715	1.87838	0.00126835	0.000168295	0.000279273	0.00105192	0.000201119	0.0127001	0.199314	0.144947
BSingletons3558	AT4G30420.1	2e-23	0.5	nodulin MtN21 /EamA-like transporter family protein | chr4:14877069-14878914 FORWARD LENGTH=373	2	1109	Up	Up	Up	Up	Up	Up	Up	Up	2.71053	13.2563	3.5832	2.83438	11.8772	3.44765	3.22204	2.14142	0.0133871	0.0116204	0.00173675	4.88254e-05	0.335586	0.0503093	0.00569689	0.316251
Contig37852	gi|225436331|ref|XP_002268230.1|	6e-13	0.43	PREDICTED: hypothetical protein [Vitis vinifera]	2	1109	Up	Up	Up	Up	Up	Up	Up	Up	1.86572	1.45204	2.44487	1.38692	1.65333	2.9837	1.69032	2.23453	4.47274e-06	0.0624073	5.75787e-05	0.0613174	0.00456033	0.00106424	0.0581615	0.00846815
BSingletons26633	AT2G45180.1	8e-10	0.814	Bifunctional inhibitor/lipid-transfer protein/seed storage 2S albumin superfamily protein | chr2:18626377-18626781 FORWARD LENGTH=134	2	1109	Up	Up	Up	Up	Up	Up	Up	Up	2.61742	1.28854	4.02073	5.81095	2.98591	17.1829	4.959	3.34072	3.81453e-06	0.0296257	0.000733424	0.00237594	9.88001e-05	3.55028e-14	0.00185219	0.00177232
ASingletons13958	AT1G33730.1	2e-18	0.592	CYP76C5 | cytochrome P450, family 76, subfamily C, polypeptide 5 | chr1:12227279-12228460 FORWARD LENGTH=368	2	1109	NA	Up	Up	Up	Up	Up	Up	Up	0	2.55157	14.0984	9.8151	12.1375	9.84586	10.7891	10.7696	NA	0.448874	2.36805e-05	0.873014	0.205634	0.788004	0.716669	0.689998
BSingletons50939	AT3G58610.3	2e-13	0.543	ketol-acid reductoisomerase | chr3:21671561-21674639 FORWARD LENGTH=591	2	1109	Up	Up	Up	Up	Up	Up	Up	Up	0.349217	0.810959	1.15963	1.03023	2.40227	1.32366	0.550612	1.27215	0.826743	0.0393863	1.75141e-06	0.00333076	2.06401e-08	7.92929e-05	0.240475	2.3759e-05
BSingletons103646	AT2G43710.1	3e-22	0.542	SSI2, FAB2 | Plant stearoyl-acyl-carrier-protein desaturase family protein | chr2:18120107-18122495 FORWARD LENGTH=401	2	1109	Up	Up	Up	Up	Up	Up	Up	Up	1.92203	1.55157	2.62384	2.64995	4.06837	13.8791	2.38915	13.9633	0.34643	0.739844	0.00271214	0.00330719	0.0107018	8.1625e-05	0.0472649	7.76562e-05
BCluster19455_Consensus1	AT2G19480.3	3e-17	0.5	NAP1;2 | nucleosome assembly protein 1;2 | chr2:8438601-8441040 FORWARD LENGTH=372	2	1109	Up	Up	Up	Up	Up	Up	Up	Up	0.825169	1.09372	2.00235	0.544389	1.98264	2.36276	1.96017	1.65599	0.0316421	0.00179752	0	0.0161229	6.56808e-09	1.41674e-07	3.75642e-09	5.05841e-07
Contig13978	AT1G78815.1	4e-18	0.8	LSH7 | Protein of unknown function (DUF640) | chr1:29632054-29632641 REVERSE LENGTH=195	2	1109	Up	Up	Up	Up	Up	Up	Up	Up	0.136829	1.37378	2.1485	1.41077	1.82325	2.68644	1.97411	1.92569	0.869357	0.00126485	3.3011e-07	0.000707087	4.40869e-05	5.9824e-05	0.00145754	0.00508426
ASingletons10732	AT4G15770.1	3e-10	0.743	RNA binding | chr4:8978060-8978623 FORWARD LENGTH=187	2	1109	Up	Up	Up	Up	Up	Up	Up	Up	0.940646	2.42604	5.89686	2.54304	2.3903	4.76958	2.51016	2.97149	0.773688	0.00925234	0.0104454	0.000409303	0.0409516	0.00838039	0.00144497	0.0170391
Contig5993	gi|356554796|ref|XP_003545728.1|	2e-12	0.484	PREDICTED: uncharacterized protein LOC100793449 [Glycine max]	2	1109	Up	Up	Up	Up	Up	Up	Up	Up	1.4012	1.29676	1.86604	1.8044	1.51197	4.79815	3.61797	2.00711	1.6243e-11	9.35181e-05	4.36031e-10	5.36127e-12	6.09579e-05	0.00103507	0.000465423	0.000401174
BSingletons91917	AT1G13260.1	4e-23	0.386	RAV1, EDF4 | related to ABI3/VP1 1 | chr1:4542386-4543420 FORWARD LENGTH=344	2	1109	Up	Up	Up	Up	Up	Up	Up	Up	4.95445	14.5736	4.56244	4.64995	3.82325	3.29565	2.881	14.9392	0.0167492	4.13694e-08	0.00256757	0.00347109	0.00238022	0.0037248	0.0280184	1.91734e-10
BSingletons21510	AT1G28395.5	5e-12	0.574	unknown protein; FUNCTIONS IN: molecular_function unknown; INVOLVED IN: biological_process unknown; LOCATED IN: chloroplast; EXPRESSED IN: 22 plant structures; EXPRESSED DURING: 13 growth stages; BEST Arabidopsis thaliana protein match is: unknown protein (TAIR:AT2G33847.1). | chr1:9969580-9971433 REVERSE LENGTH=91	2	1109	Down	Up	Up	Up	Up	Up	Up	Up	-0.0399014	0.905209	0.595268	1.06499	2.06837	1.54076	1.55907	0.737026	1.05301	0.456399	0.731809	0.0938885	4.23931e-05	0.00334928	0.0189132	0.415472
Contig27245	AT1G75780.1	4e-27	0.77	TUB1 | tubulin beta-1 chain | chr1:28451378-28453602 REVERSE LENGTH=447	2	1109	Up	Up	Up	Down	Up	Up	Up	Up	1.68078	1.32275	1.62384	-0.533267	2.45539	2.71068	2.75172	2.75809	1.40209e-11	0.00135412	0	0.184096	1.15448e-05	4.12023e-06	5.35447e-06	5.07372e-05
Contig36263	AT2G27770.1	3e-15	0.441	Plant protein of unknown function (DUF868) | chr2:11833089-11834051 REVERSE LENGTH=320	2	1109	Up	Up	Up	Up	Up	Up	Up	Up	2.10985	1.42604	3.09777	1.29946	1.80533	2.6403	2.97411	3.08697	2.22568e-06	0.00817645	0.00045625	0.0265987	0.00680222	0.000272779	0.00123952	0.0019961
Contig46714	AT5G65710.1	3e-25	0.486	HSL2 | HAESA-like 2 | chr5:26292372-26295440 FORWARD LENGTH=993	2	1109	Up	Up	Up	Up	Up	Up	Up	Up	0.265742	1.05407	1.27334	0.306	1.5423	0.942858	0.832092	2.13069	0.931794	0.0401072	0.024801	0.830071	0.000854466	0.131633	0.426219	2.96262e-06
Contig26558	AT4G08950.1	2e-48	0.811	EXO | Phosphate-responsive 1 family protein | chr4:5740378-5741322 FORWARD LENGTH=314	2	1109	Up	Up	Up	Up	Up	Up	Up	Up	3.03245	1.32025	5.18862	3.94764	3.5278	4.64928	2.08959	2.97149	3.60904e-05	0.172335	0.00256811	0.00158228	0.0401429	0.00837818	0.160853	0.0170362
Contig36386	AT4G34200.1	2e-44	0.875	EDA9 | D-3-phosphoglycerate dehydrogenase | chr4:16374041-16376561 REVERSE LENGTH=603	2	1109	Up	Up	Up	Up	Up	Up	Up	Up	0.185065	0.881721	1.07336	0.110316	1.60442	1.33629	1.35262	1.49756	0.814345	0.046234	2.49417e-05	0.823172	8.03201e-07	4.4736e-05	0.000155546	6.98589e-05
Contig13875	AT2G27770.1	4e-46	0.673	Plant protein of unknown function (DUF868) | chr2:11833089-11834051 REVERSE LENGTH=320	2	1109	Up	Up	Up	Up	Up	Up	Up	Up	1.71053	1.5141	2.81648	1.7812	1.99437	2.93308	2.55907	1.67193	0.000131154	0.0115758	0.000278571	0.000454357	0.0364566	0.000681958	0.00116963	0.274305
Contig30271	AT2G03770.1	1e-16	0.4	P-loop containing nucleoside triphosphate hydrolases superfamily protein | chr2:1150871-1151845 REVERSE LENGTH=324	2	1109	Up	Up	Up	Up	Up	Up	Up	Up	1.97601	2.40271	1.96264	1.19428	1.59444	3.05383	2.10339	2.47784	5.95572e-10	9.08585e-07	5.30393e-11	0.0808953	1.27539e-05	7.77506e-07	1.75451e-06	3.79906e-08
Contig31282	AT1G13260.1	4e-12	0.674	RAV1, EDF4 | related to ABI3/VP1 1 | chr1:4542386-4543420 FORWARD LENGTH=344	2	1109	Up	Up	Up	Up	Up	Up	Up	Up	3.29549	2.46911	14.2197	13.3653	11.8804	14.1123	3.06157	12.0974	0.00701194	0.03154	4.29462e-07	0.00138903	0.206214	1.27905e-06	0.011636	0.168085
ASingletons106631	AT2G10940.2	9e-22	0.757	Bifunctional inhibitor/lipid-transfer protein/seed storage 2S albumin superfamily protein | chr2:4311160-4312035 REVERSE LENGTH=291	2	1109	Up	Up	Up	Up	Up	Up	Up	Up	0.783692	1.4613	3.50336	1.86485	1.6073	2.67738	3.43943	1.91681	7.26435e-10	5.36144e-11	0	8.29682e-12	2.59819e-11	8.91984e-12	1.8761e-12	1.28195e-12
Contig3065	AT4G16141.1	2e-15	0.763	GATA type zinc finger transcription factor family protein | chr4:9131872-9132893 REVERSE LENGTH=197	2	1109	Down	Up	Up	Up	Up	Up	Up	Up	-0.507027	0.796685	2.80826	0.171907	2.27	2.30629	2.58292	2.07385	0.717656	0.200392	3.30146e-05	0.903491	3.7829e-06	4.11927e-06	5.40986e-05	9.15041e-07
BSingletons100695	AT5G06060.1	3e-24	0.705	NAD(P)-binding Rossmann-fold superfamily protein | chr5:1824066-1825833 REVERSE LENGTH=264	2	1109	Up	Up	Up	Up	Up	Up	Up	Up	1.58361	1.77396	3.84623	2.32133	2.65333	13.7254	2.78147	12.3272	0.0386645	0.214378	0.0168022	0.000161245	0.357175	1.01988e-05	0.335458	0.0589988
Contig21628	AT3G04120.1	2e-40	0.859	GAPC, GAPC-1, GAPC1 | glyceraldehyde-3-phosphate dehydrogenase C subunit 1 | chr3:1081077-1083131 FORWARD LENGTH=338	2	1109	Up	Up	Up	Up	Up	Up	Up	Up	0.240207	0.773964	1.13841	0.524424	2.1325	3.21318	2.61797	0.131956	0.849168	0.791527	0.46474	0.969335	5.71988e-05	0.000166043	0.000163475	0.913932
BSingletons6501	AT4G21390.1	3e-31	0.496	B120 | S-locus lectin protein kinase family protein | chr4:11394458-11397474 REVERSE LENGTH=849	2	1109	Up	Up	Up	Up	Up	Up	Up	Up	3.85492	3.13653	13.8247	2.52442	12.5102	1.71068	10.8987	13.5422	0.00428772	0.153094	3.20642e-06	0.144047	0.0217617	0.592477	0.610396	7.76313e-05
Contig48792	AT3G11590.1	2e-11	0.436	unknown protein; LOCATED IN: plasma membrane; EXPRESSED IN: 22 plant structures; EXPRESSED DURING: 13 growth stages; BEST Arabidopsis thaliana protein match is: unknown protein (TAIR:AT5G22310.1); Has 22320 Blast hits to 15179 proteins in 1213 species: Archae - 372; Bacteria - 2307; Metazoa - 10906; Fungi - 1700; Plants - 1146; Viruses - 65; Other Eukaryotes - 5824 (source: NCBI BLink). | chr3:36…	2	1109	Up	Up	Up	Up	Up	Up	Up	Up	2.83183	1.45204	3.84623	1.38692	3.65333	2.34811	1.1965	2.97149	0.000178805	0.0623983	0.0167858	0.371484	0.026452	0.0485752	0.823022	0.216677
Contig46193	AT5G64410.1	1e-42	0.727	ATOPT4, OPT4 | oligopeptide transporter 4 | chr5:25750921-25754974 REVERSE LENGTH=729	2	1109	Down	Up	Up	Up	Up	Up	Up	Up	-0.437865	1.38165	1.3608	1.97188	1.4834	0.710684	1.55907	2.6877	0.84942	0.642291	0.18786	0.00489907	0.204044	0.779702	0.273713	0.000259881
Contig33704	AT1G19390.1	8e-29	0.428	Wall-associated kinase family protein | chr1:6700772-6703368 REVERSE LENGTH=788	2	1109	Up	Up	Up	Up	Up	Up	Up	Up	3.85492	9.1928	12.5559	4.38692	11.2731	13.2103	12.054	12.0345	0.0263302	0.794679	0.0144324	0.0137509	0.336135	0.000319181	0.106427	0.100501
Contig46725	AT4G00100.1	1e-12	0.968	ATRPS13A, RPS13, PFL2, RPS13A | ribosomal protein S13A | chr4:37172-38123 FORWARD LENGTH=151	2	1109	Up	Up	Up	Up	Up	Up	Up	Up	0.319641	1.0795	1.10496	0.77771	2.11276	1.49918	1.16479	1.24158	0.940617	0.000857343	7.05419e-06	0.00684958	2.00561e-10	2.32037e-08	7.75249e-05	0.000324574
Contig4901	AT3G02885.1	4e-12	0.542	GASA5 | GAST1 protein homolog 5 | chr3:638323-639011 REVERSE LENGTH=97	2	1109	Up	Up	Up	Up	Up	Up	Up	Up	1.00803	3.4391	4.67791	3.91299	5.59193	7.72563	14.9823	5.75285	3.35053e-05	5.59361e-05	1.89479e-05	0.00101999	0.00936961	0.00839637	2.08698e-13	0.0110183
Contig2454	AT4G09460.1	1e-90	0.868	AtMYB6, MYB6 | myb domain protein 6 | chr4:5993019-5994038 FORWARD LENGTH=236	2	1109	Up	Up	Up	Up	Up	Up	Up	Up	1.21106	0.614308	2.07336	0.895067	0.825511	2.01584	2.02098	1.16159	0	0.00112192	0	2.40089e-07	1.46281e-06	0	7.29048e-12	2.04458e-07
Contig40042	AT3G26510.4	8e-18	0.571	Octicosapeptide/Phox/Bem1p family protein | chr3:9711886-9712588 REVERSE LENGTH=196	2	1109	Up	Up	Up	Up	Up	Up	Up	Up	3.36949	3.8735	12.9872	0.801958	1.65333	10.7346	3.14404	0.556454	0.0029632	0.0019394	0.000618539	1.00837	0.592176	0.50153	0.153345	0.863431
Contig11704	AT3G62570.1	6e-26	0.414	Tetratricopeptide repeat (TPR)-like superfamily protein | chr3:23142616-23144563 FORWARD LENGTH=552	2	1109	Up	Up	Up	Up	Up	Up	Up	Up	1.73562	0.892609	2.66337	1.57957	1.35787	1.62822	1.78147	1.2516	0.020739	0.595081	0.000469098	0.000172338	0.128016	0.114174	0.0632077	0.350337
Contig25620	AT5G28830.1	5e-11	0.337	calcium-binding EF hand family protein | chr5:10856801-10858394 FORWARD LENGTH=324	2	1109	Up	Up	Up	Up	Up	Up	Up	Up	11.375	3.13653	13.9269	4.15246	12.3338	13.949	2.881	13.7208	0.334217	0.15279	1.48947e-08	0.00346536	0.0117714	9.21443e-09	0.0279947	4.5973e-07
Contig21562	AT5G67630.1	1e-24	0.634	P-loop containing nucleoside triphosphate hydrolases superfamily protein | chr5:26967535-26969306 REVERSE LENGTH=469	2	1109	Up	Up	Up	Up	Up	Up	Up	Up	0.0475615	1.49017	1.03888	1.16453	1.06837	2.44765	1.21115	0.386529	1.05161	0.106722	0.0533277	0.145967	0.279471	0.000679062	0.0903122	0.920475
Contig49262	AT5G42990.1	9e-15	0.844	UBC18 | ubiquitin-conjugating enzyme 18 | chr5:17244206-17245904 REVERSE LENGTH=161	2	1109	Up	Up	Up	Up	Up	Up	Up	Up	0.43089	1.50503	1.31451	0.649955	1.2719	2.27628	2.48656	2.39776	0.824946	0.00039501	0.00935688	0.640146	0.000273452	1.42707e-08	8.84258e-07	1.10417e-08
BSingletons22834	AT2G06925.1	2e-48	0.586	ATSPLA2-ALPHA, PLA2-ALPHA | Phospholipase A2 family protein | chr2:2842475-2843212 REVERSE LENGTH=148	2	1109	Up	Up	Up	Up	Up	Up	Up	Up	2.50699	0.703575	4.68273	13.5036	13.068	4.29565	8.95401	11.7419	0.176823	0.755841	0.0104047	3.56654e-06	0.000132588	0.00859401	0.823669	0.10065
Contig29561	AT3G23730.1	1e-61	0.577	XTH16 | xyloglucan endotransglucosylase/hydrolase 16 | chr3:8550222-8551248 FORWARD LENGTH=291	2	1109	Up	Up	Up	Up	Up	Up	Up	Up	4.84975	1.84108	3.26127	1.74524	4.06837	13.1779	1.87223	2.70846	0.000106195	0.31126	1.89355e-05	1.82347e-11	0.00237471	4.07964e-05	0.000864879	0.00814764
Contig27968	AT2G04540.1	9e-17	0.755	Beta-ketoacyl synthase | chr2:1581521-1584635 REVERSE LENGTH=461	2	1109	Up	Up	Up	Up	Up	Up	Up	Up	0.291016	0.723338	1.53503	0.373115	1.5899	0.779397	1.46444	1.5919	0.597592	0.00417115	0	0.52409	0	0.00190983	1.70166e-11	0
Contig8047	AT3G44750.1	2e-30	0.509	HD2A, ATHD2A, HDA3, HDT1 | histone deacetylase 3 | chr3:16298045-16299585 FORWARD LENGTH=245	2	1109	Up	Up	Up	Up	Up	Up	Up	Up	0.556575	1.63903	2.10028	0.0461332	3.23829	2.30406	1.38915	0.687698	0.734682	0.000662547	4.87401e-12	0.968533	5.85696e-05	4.41426e-07	0.000681884	0.333054
Contig31180	AT2G32300.1	3e-25	0.424	UCC1 | uclacyanin 1 | chr2:13722510-13723464 FORWARD LENGTH=261	2	1109	Up	Up	Up	Up	Up	Up	Up	Up	1.03852	1.83451	3.48182	1.29632	1.65333	3.67004	2.01851	1.38653	4.81041e-06	1.83425e-06	0.000167412	0.00484621	0.000101922	0.00151919	0.00231162	0.122243
Contig9555	AT1G49230.1	2e-25	0.418	RING/U-box superfamily protein | chr1:18209320-18209979 FORWARD LENGTH=219	2	1109	Up	Up	Up	Up	Up	Up	Up	Up	1.17309	0.928135	1.03888	0.669064	1.29076	2.71068	1.17051	0.933017	0.02964	0.203539	0.0321562	0.0334425	0.00636493	3.53987e-05	0.0121239	0.191604
Contig32197	gi|224078375|ref|XP_002305530.1|	2e-27	0.526	predicted protein [Populus trichocarpa]_x0001_predicted protein [Populus trichocarpa]	2	1109	Up	Up	Up	Up	Up	Up	Up	Up	2.93509	3.21454	5.15158	4.29381	14.9025	6.55199	4.90485	14.5797	0.00126913	0.00126533	0.00073148	0.0015813	0	0.00839758	0.00278403	8.05583e-14
Contig5709	AT3G63420.2	6e-19	0.421	AGG1, ATAGG1, GG1 | Ggamma-subunit 1 | chr3:23417383-23418405 FORWARD LENGTH=98	2	1109	Up	Up	Up	Up	Up	Up	Up	Up	2.67983	2.13653	2.54622	0.98253	1.85496	1.90333	1.63708	1.66539	3.70806e-07	4.04469e-11	3.33613e-11	6.61241e-08	1.44791e-06	5.98999e-05	0.000220995	0.000236068
BCluster15333_Consensus1	AT4G19390.1	3e-10	0.6	Uncharacterised protein family (UPF0114) | chr4:10574903-10576355 REVERSE LENGTH=273	2	1109	Up	Up	Up	Up	Up	Up	Up	Up	5.26995	5.62767	3.94577	3.18047	4.84447	2.68372	1.82211	4.60376	0.000798698	0.000791698	1.07827e-05	0.000639629	0.000704886	0.00010064	0.00308355	0.000713878
BCluster12173_Consensus1	AT3G11580.2	4e-33	0.558	AP2/B3-like transcriptional factor family protein | chr3:3650579-3651271 REVERSE LENGTH=230	2	1109	Up	Up	Up	Up	Up	Up	Up	Up	14.4851	5.28854	6.44827	5.97188	3.97526	4.17012	1.90011	5.97149	3.24426e-13	0.0119028	0.0104435	0.013675	0.00237471	0.00218369	0.0677288	0.0110263
Contig23148	gi|225429027|ref|XP_002267686.1|	6e-13	0.431	PREDICTED: hypothetical protein [Vitis vinifera]_x0001_unnamed protein product [Vitis vinifera]	2	1109	Up	Up	Up	Up	Up	Up	Up	Up	1.40602	0.507178	2.37039	1.11746	4.5278	5.27547	3.881	14.1899	4.04321e-06	0.772382	4.6973e-10	2.04986e-07	0.00938607	0.0021862	0.00184988	3.02888e-11
Contig24949	AT5G46330.1	4e-20	0.462	FLS2 | Leucine-rich receptor-like protein kinase family protein | chr5:18791802-18795407 FORWARD LENGTH=1173	2	1109	Up	Up	Up	Up	Up	Up	Up	Up	2.58813	2.92081	4.46514	1.4435	0.261012	2.34811	12.1237	2.91009	6.19045e-05	0.00133053	0.00256594	0.0133928	0.811968	0.0485959	0.0198014	0.00303621
Contig29464	AT1G16130.1	3e-32	0.462	WAKL2 | wall associated kinase-like 2 | chr1:5525634-5528047 FORWARD LENGTH=748	2	1109	Up	Up	Up	Up	Up	Up	Up	Up	1.82517	11.0497	4.84623	13.6149	13.5085	5.58515	13.5889	14.084	0.038323	0.285236	0.0104147	1.19809e-07	3.21702e-07	0.008406	2.47092e-07	1.00794e-10
Contig32381	AT4G23290.1	1e-11	0.394	CRK21 | cysteine-rich RLK (RECEPTOR-like protein kinase) 21 | chr4:12177910-12180669 REVERSE LENGTH=600	2	1109	Up	Up	Up	Up	Up	Up	Up	Up	1.47383	2.28854	4.61176	3.76543	2.46068	3.76958	2.729	3.08697	0.00802947	0.000653455	0.000732539	0.00348374	0.000172325	0.00219497	0.00177445	0.00199656
Contig33476	AT4G18970.1	8e-36	0.428	GDSL-like Lipase/Acylhydrolase superfamily protein | chr4:10389308-10390808 REVERSE LENGTH=361	2	1109	Up	Up	Up	Up	Up	Up	Up	Up	3.36949	9.71529	14.844	13.702	13.603	15.6073	3.67455	12.557	0.111235	0.749817	0	3.07533e-08	8.2549e-08	3.52572e-14	0.0289541	0.00175261
Contig22330	AT3G10870.1	8e-29	0.458	MES17, ATMES17 | methyl esterase 17 | chr3:3401228-3402612 REVERSE LENGTH=276	2	1109	Up	Up	Up	Up	Up	Up	Up	Up	0.0475615	1.0886	2.0784	2.40484	1.75118	1.12572	1.10656	1.29342	1.02153	0.105351	6.25086e-07	2.98617e-06	1.96454e-05	0.0217827	0.0161521	0.0149059
Contig14917	AT2G47440.1	2e-11	0.718	Tetratricopeptide repeat (TPR)-like superfamily protein | chr2:19469912-19471660 FORWARD LENGTH=526	2	1109	Up	Up	Up	Up	Up	Up	Up	Up	1.21749	0.667049	2.23152	1.14906	1.1679	2.29565	0.891649	12.7202	0.195158	0.789452	0.000955663	0.0166602	0.392923	0.00165403	0.58866	0.000506964
Contig49926	AT1G29660.1	1e-57	0.492	GDSL-like Lipase/Acylhydrolase superfamily protein | chr1:10371955-10373624 FORWARD LENGTH=364	2	1109	Up	Up	Up	Up	Up	Up	Up	Up	3.21749	8.67858	14.4202	12.6653	12.6658	6.05646	11.3174	11.0349	0.172215	0.784642	0	0.000725467	0.000491106	0.00839998	0.178287	0.270574
Contig27544	gi|302143363|emb|CBI21924.3|	6e-16	0.642	unnamed protein product [Vitis vinifera]	2	1109	Up	Up	Up	Up	Up	Up	Up	Up	1.36949	2.68282	2.33433	1.50109	2.55379	1.82616	1.60214	3.34072	0.257228	0.000288821	3.35648e-05	2.14256e-06	0.0011281	0.158382	0.0131536	0.00177107
Contig32770	AT4G39250.1	5e-19	0.557	ATRL1, RSM2, RL1 | RAD-like 1 | chr4:18271457-18271857 REVERSE LENGTH=100	2	1109	NA	Up	Up	NA	Up	Up	Up	Up	0	8.66176	11.8729	0	13.1344	12.0943	2.36643	12.6961	NA	0.834818	0.0265283	NA	9.33136e-06	0.00875265	0.0132322	0.00050751
Contig34359	gi|356504690|ref|XP_003521128.1|	2e-14	0.656	PREDICTED: alpha-glucosidase yihQ-like [Glycine max]	2	1109	Up	Up	Up	Up	Up	Up	Up	Up	2.50699	3.38165	3.2088	2.52442	5.46068	1.47936	1.5216	14.1761	0.176655	0.00194401	0.0011442	0.143773	0.00937115	0.0672707	0.0106343	4.77246e-12
Contig20975	AT3G54770.1	4e-49	0.489	RNA-binding (RRM/RBD/RNP motifs) family protein | chr3:20273863-20275827 REVERSE LENGTH=261	2	1109	Up	Up	Up	Up	Up	Up	Up	Up	1.89556	8.64277	12.5909	1.32803	1.29076	2.71068	12.0186	11.4845	0.100509	0.825858	0.000618085	0.526887	0.697325	0.0503269	0.0198403	0.100696
BSingletons67550	AT1G77120.1	5e-93	0.684	ADH1, ADH, ATADH, ATADH1 | alcohol dehydrogenase 1 | chr1:28975509-28977216 FORWARD LENGTH=379	2	1109	Up	Up	Up	Up	Up	Up	Up	Up	0.844028	1.96661	1.65778	1.30062	2.09221	2.12572	1.31989	1.60621	0.413484	5.37336e-05	5.79061e-07	0.000423092	4.39917e-06	4.43436e-06	0.00185643	0.000194978
Contig14725	gi|22036132|gb|AAM89506.1|AF289118_1	2e-18	0.41	type 1 ribosome-inactivating protein musarmin 1 [Muscari armeniacum]	2	1109	Up	Up	Up	Up	Up	Up	Up	Up	0.36949	1.13653	3.11416	2.28738	2.3314	3.07992	4.27179	3.63446	0.902427	0.405549	0.000278975	0.00259903	0.00420232	0.00104225	0.00185127	0.00176214
Contig22361	AT1G47740.2	2e-42	0.664	PPPDE putative thiol peptidase family protein | chr1:17567903-17569035 FORWARD LENGTH=279	2	1109	Up	Up	Up	Up	Up	Up	Up	Up	1.89458	2.46911	2.11688	1.33418	1.78109	1.90533	1.70591	2.84298	0	0	2.07417e-12	2.21883e-11	5.63492e-12	9.47776e-10	1.50941e-07	3.80681e-08
Contig33453	AT2G30070.1	6e-35	0.675	ATKT1, ATKT1P, ATKUP1, KUP1, KT1 | potassium transporter 1 | chr2:12835097-12838466 FORWARD LENGTH=712	2	1109	Up	Up	Up	Up	Up	Up	Up	Up	16.0012	4.40401	7.54667	3.16933	2.60442	3.64928	2.97411	12.2043	0	0.00194095	0.0104361	0.00101976	0.000946885	0.00223972	0.0177761	0.00583482
Contig31217	gi|30961941|gb|AAP40022.1|	4e-10	0.549	callus-expressing factor [Nicotiana tabacum]	2	1109	Up	Up	Up	Up	Up	Up	Up	Up	3.46541	2.07004	2.91507	4.91048	2.09275	2.57638	1.89838	3.05895	3.80626e-06	1.4666e-11	1.24223e-11	0.000238107	7.91134e-12	8.18498e-10	1.03219e-11	3.21602e-09
Contig34283	AT2G21100.1	6e-41	0.413	Disease resistance-responsive (dirigent-like protein) family protein | chr2:9048687-9049336 REVERSE LENGTH=187	2	1109	Up	Up	Up	Up	Up	Up	Up	Up	2.24021	1.93184	2.64656	2.51245	2.30541	3.97121	2.61797	3.27527	3.28971e-09	1.53727e-07	9.96945e-08	9.11529e-08	6.60713e-06	0.000166152	1.40332e-07	0.000152975
Contig49953	gi|255545648|ref|XP_002513884.1|	2e-56	0.766	conserved hypothetical protein [Ricinus communis]_x0001_conserved hypothetical protein [Ricinus communis]	2	1109	Up	Up	Up	Up	Up	Up	Up	Up	1.26995	4.55157	4.08327	13.2251	4.06837	2.71068	11.1991	0.971491	0.860416	0.0118887	0.00256189	1.81371e-06	0.00237424	0.001692	0.177348	0.859623
Contig27260	AT3G62420.1	2e-20	0.413	ATBZIP53, BZIP53 | basic region/leucine zipper motif 53 | chr3:23091844-23092284 REVERSE LENGTH=146	2	1109	Up	Up	Up	Up	Up	Up	Up	Up	0.332653	1.32383	3.55602	2.57195	2.10043	1.79041	1.38554	1.86811	0.527819	0	1.76674e-12	1.55475e-11	0	8.14446e-13	7.01644e-12	0
Contig17171	AT1G76690.1	8e-81	0.765	OPR2, ATOPR2 | 12-oxophytodienoate reductase 2 | chr1:28778976-28780355 FORWARD LENGTH=374	2	1109	Up	Up	Up	Down	Up	Up	Up	Up	2.04756	1.26207	1.88687	-0.224514	2.29076	4.51804	12.5056	1.55645	0.00749035	0.134983	0.0694159	0.889952	0.0637705	0.00839336	0.000984072	0.712143
Contig41727	AT5G05340.1	1e-70	0.687	Peroxidase superfamily protein | chr5:1579142-1580819 REVERSE LENGTH=324	2	1109	Up	Up	Up	Up	Up	Up	Up	Up	2.68499	2.94643	3.24051	1.98556	1.68986	0.988218	2.73965	2.7491	0.000178739	9.74042e-05	0.000730093	2.82399e-05	0.00178675	0.373008	0.000804526	0.000259423
Contig34992	AT5G06060.1	2e-91	0.613	NAD(P)-binding Rossmann-fold superfamily protein | chr5:1824066-1825833 REVERSE LENGTH=264	2	1109	Up	Up	Up	Up	Up	Up	Up	Up	1.97161	4.20501	4.18572	2.57279	1.94284	3.55868	1.69658	4.32904	2.65329e-11	0.000168179	0.000278827	2.71936e-10	1.55924e-05	0.000679821	0.00998819	0.00265476
Contig21570	AT4G39730.1	2e-35	0.483	Lipase/lipooxygenase, PLAT/LH2 family protein | chr4:18432950-18433581 FORWARD LENGTH=181	2	1109	Up	Up	Up	Up	Up	Up	Up	Up	0.632524	11.8601	12.5794	13.1416	13.9761	15.417	15.1156	4.67193	0.849232	0.0206561	0.000326958	3.56834e-06	1.31768e-11	3.54205e-14	2.09516e-13	0.0109995
ASingletons21557	AT1G21440.1	2e-50	0.638	Phosphoenolpyruvate carboxylase family protein | chr1:7502325-7504103 REVERSE LENGTH=336	2	1109	Up	Up	Up	Up	Up	Up	Up	Up	0.224728	0.607594	1.34736	2.18047	0.951314	0.993563	1.524	2.21788	0.00128977	2.90978e-10	1.7436e-11	2.68056e-11	9.0308e-11	3.09555e-11	0	6.88e-11
Contig21937	AT3G23730.1	3e-75	0.653	XTH16 | xyloglucan endotransglucosylase/hydrolase 16 | chr3:8550222-8551248 FORWARD LENGTH=291	2	1109	Up	Up	Up	Up	Up	Up	Up	Up	1.41184	1.00137	2.53192	1.29866	1.58294	1.74043	2.14404	2.20031	0	0.00445768	2.76271e-09	0	1.12055e-07	0.000157872	4.08389e-08	1.52411e-06
ACluster17503_Consensus1	AT3G55120.1	6e-84	0.617	TT5, A11, CFI | Chalcone-flavanone isomerase family protein | chr3:20430248-20431415 REVERSE LENGTH=246	2	1109	Up	Up	Up	Up	Up	Up	Up	Up	0.954452	0.773964	2.99307	1.64995	2.62296	2.82616	1.55907	13.7367	0.733733	0.584203	0.00117011	0.708031	0.000165799	2.07934e-05	0.273885	6.96916e-10
Contig24911	AT4G00330.1	3e-40	0.559	CRCK2 | calmodulin-binding receptor-like cytoplasmic kinase 2 | chr4:142787-144427 REVERSE LENGTH=411	2	1109	Up	Up	Up	Up	Up	Up	Up	Up	1.48443	0.922215	1.39928	0.888115	1.1939	2.16135	1.0961	1.54135	2.14526e-07	0.0385309	5.11128e-06	0.00166842	0.0010148	2.50208e-07	0.0036987	1.08769e-06
Contig20244	AT5G35740.1	5e-35	0.582	Carbohydrate-binding X8 domain superfamily protein | chr5:13910572-13911095 REVERSE LENGTH=119	2	1109	Up	Up	Up	Up	Up	Up	Up	Up	1.36949	2.80791	3.41739	1.64995	2.46692	2.35838	2.881	3.34072	5.54033e-05	0.000482425	0.000730781	0.0117061	3.451e-05	6.15929e-05	0.000163137	0.00177191
Contig28920	AT1G74670.1	1e-46	0.884	Gibberellin-regulated family protein | chr1:28053378-28053893 FORWARD LENGTH=101	2	1109	Up	Up	Up	Up	Up	Up	Up	Up	1.55006	1.6771	4.75769	3.48003	3.15583	5.90708	2.43354	1.97149	1.07135e-09	0.00681619	0.00173815	0.00237518	0.00108991	0.00218472	0.0087405	0.418033
Contig27536	AT5G25610.1	2e-11	0.309	RD22, ATRD22 | BURP domain-containing protein | chr5:8914498-8916684 REVERSE LENGTH=392	2	1109	Up	Up	Up	Up	Up	Up	Up	Up	2.12032	5.12595	11.5359	9.90484	22.0029	13.4221	10.5895	22.018	5.49207e-12	1.24008e-11	0.00114503	4.75284e-09	0	0.00839878	0.000163399	5.4462e-14
Contig19730	AT5G01910.2	8e-16	0.448	unknown protein; FUNCTIONS IN: molecular_function unknown; INVOLVED IN: biological_process unknown; EXPRESSED IN: 16 plant structures; EXPRESSED DURING: 11 growth stages; Has 30201 Blast hits to 17322 proteins in 780 species: Archae - 12; Bacteria - 1396; Metazoa - 17338; Fungi - 3422; Plants - 5037; Viruses - 0; Other Eukaryotes - 2996 (source: NCBI BLink). | chr5:358077-358655 REVERSE LENGTH=164	2	1109	Up	Up	Up	Up	Up	Up	Up	Up	1.5411	2.39287	1.55825	1.10062	2.43094	4.03261	2.14404	3.82947	1.55391e-07	0.000187587	0.00289795	0.072272	0.000330774	0.00103564	0.00566666	0.00265701
Contig17501	AT1G17400.1	2e-18	0.38	unknown protein; BEST Arabidopsis thaliana protein match is: unknown protein (TAIR:AT1G72490.1); Has 30201 Blast hits to 17322 proteins in 780 species: Archae - 12; Bacteria - 1396; Metazoa - 17338; Fungi - 3422; Plants - 5037; Viruses - 0; Other Eukaryotes - 2996 (source: NCBI BLink). | chr1:5960920-5962245 REVERSE LENGTH=295	2	1109	Down	Up	Up	Up	Up	Up	Up	Up	-0.367476	1.55157	0.816483	1.75305	1.65333	2.15814	1.84201	0.771192	0.834121	0.117603	0.503475	0.0151813	0.000903407	5.10376e-05	1.52321e-06	0.22761
BCluster15509_Consensus1	AT3G57800.2	1e-61	0.676	basic helix-loop-helix (bHLH) DNA-binding superfamily protein | chr3:21408034-21411321 REVERSE LENGTH=379	2	1109	Up	Up	Up	Up	Up	Up	Up	Up	0.895558	0.432273	1.65555	1.81501	1.91636	2.18462	1.55907	1.84596	0.484383	0.776363	0.000898576	0.00231684	0.0550235	0.00381357	0.179028	0.297908
Contig19830	AT1G05805.1	8e-51	0.547	basic helix-loop-helix (bHLH) DNA-binding superfamily protein | chr1:1744843-1747427 FORWARD LENGTH=362	2	1109	Up	Up	Up	Up	Up	Up	Up	Up	3.76377	3.61047	6.96961	4.05677	5.63822	5.07992	3.81541	15.0426	1.18641e-05	0.000168353	0.00256974	4.88668e-05	0.00238046	0.00152307	0.000465972	5.46545e-14
Contig9443	AT1G35140.1	2e-66	0.608	PHI-1, EXL7 | Phosphate-responsive 1 family protein | chr1:12852089-12853018 FORWARD LENGTH=309	2	1109	Up	Up	Up	Up	Up	Up	Up	Up	2.59776	1.38982	5.87177	3.8411	1.21521	2.12572	3.43354	1.83656	8.22723e-11	0.0014336	0.00173968	8.35961e-05	0.0763719	1.50663e-05	0.000466109	0.000135238
Contig23346	AT2G03980.1	1e-37	0.463	GDSL-like Lipase/Acylhydrolase superfamily protein | chr2:1260907-1262408 FORWARD LENGTH=367	2	1109	Down	Up	Up	Up	Up	Up	Up	Up	-0.537401	0.773964	2.91334	3.52442	4.31629	13.9968	4.61797	11.0137	0.884841	0.899972	9.83744e-05	0.0588084	0.00162824	3.01332e-13	0.011614	0.169289
Contig26846	AT1G74670.1	4e-47	0.899	Gibberellin-regulated family protein | chr1:28053378-28053893 FORWARD LENGTH=101	2	1109	Up	Up	Up	Up	Up	Up	Up	Up	1.74629	0.928135	2.94191	2.26203	2.13876	3.16525	2.78147	2.87838	0	0.018837	9.15703e-09	1.91522e-11	1.13942e-08	7.7823e-07	5.41022e-05	0.000152745
Contig48661	AT4G37650.1	2e-58	0.578	SHR, SGR7 | GRAS family transcription factor | chr4:17691871-17693466 FORWARD LENGTH=531	2	1109	Up	Up	Up	Up	Up	Up	Up	Up	1.71053	1.05067	1.95944	1.28738	1.79083	1.71068	2.58882	2.24451	0.000131296	0.034764	2.64159e-05	0.00407656	0.00396187	0.00252098	0.000163742	0.00246418
BSingletons26805	AT5G46330.1	3e-44	0.48	FLS2 | Leucine-rich receptor-like protein kinase family protein | chr5:18791802-18795407 FORWARD LENGTH=1173	2	1109	Up	Up	Up	Up	Up	Up	Up	Up	3.28022	2.96661	12.3286	2.52442	2.87572	9.49113	2.29604	11.2223	0.00126625	0.0185844	0.000617631	0.143753	0.240061	0.695902	0.586539	0.100364
BCluster11011_Consensus1	AT2G38310.1	3e-50	0.664	PYL4, RCAR10 | PYR1-like 4 | chr2:16050251-16050874 FORWARD LENGTH=207	2	1109	Up	Up	Up	Up	Up	Up	Up	Up	2.88356	1.93804	2.66873	3.25819	2.4856	3.59204	2.16676	3.26025	1.43959e-11	3.8245e-13	0	1.91732e-11	1.31624e-11	4.42674e-07	1.32457e-11	3.80487e-08
Contig46	AT4G34530.1	4e-56	0.539	CIB1 | cryptochrome-interacting basic-helix-loop-helix 1 | chr4:16498466-16499946 FORWARD LENGTH=335	2	1109	Up	Up	Up	Up	Up	Up	Up	Up	2.40209	2.4744	3.82547	1.86017	2.42385	2.71068	1.10536	3.45262	8.21546e-11	1.66337e-06	5.73612e-05	1.31028e-10	1.21055e-06	0.000100654	0.0444349	0.000435963
Contig14797	AT3G56050.2	2e-38	0.459	Protein kinase family protein | chr3:20798322-20800706 REVERSE LENGTH=499	2	1109	Up	Up	Up	Up	Up	Up	Up	Up	1.36949	3.35893	3.2868	2.19052	5.79629	3.68644	1.97411	1.15592	0.0426447	0.00126482	0.000167646	6.14068e-05	0.00937576	0.000680478	0.00145717	0.217259
Contig21693	AT2G15220.1	2e-77	0.528	Plant basic secretory protein (BSP) family protein | chr2:6608689-6609366 FORWARD LENGTH=225	2	1109	Up	Up	Up	Up	Up	Up	Up	Up	1.00384	0.932979	4.04215	4.16207	4.31299	5.04288	3.50694	3.55043	5.64714e-12	1.84621e-11	0	1.20083e-11	3.71197e-08	7.06866e-06	6.82084e-12	1.30397e-07
BSingletons5041	AT3G02630.1	2e-136	0.769	Plant stearoyl-acyl-carrier-protein desaturase family protein | chr3:562164-564524 FORWARD LENGTH=396	2	1109	Up	Up	Up	Up	Up	Up	Up	Up	1.99509	1.11345	1.89947	2.34793	3.15583	14.6427	3.39557	3.35	3.25166e-05	0.157034	1.26698e-06	5.30207e-06	0.00109015	3.54753e-14	0.000278234	0.000714435
Contig23948	AT4G30420.1	5e-56	0.509	nodulin MtN21 /EamA-like transporter family protein | chr4:14877069-14878914 FORWARD LENGTH=373	2	1109	Up	Up	Up	Up	Up	Up	Up	Up	2.83416	4.66705	3.57285	2.85477	3.80533	14.8864	3.61797	4.34072	0.000106137	0.00194199	1.65791e-08	5.36801e-12	0.00162791	3.51761e-14	0.000163346	0.00176361
Contig7017	AT4G05410.1	2e-31	0.53	YAO | Transducin/WD40 repeat-like superfamily protein | chr4:2743229-2745521 REVERSE LENGTH=504	2	1109	Up	Up	Up	Up	Up	Up	Up	Up	0.240207	1.40718	1.81146	0.152455	3.00697	1.86269	0.099642	1.97149	0.905391	0.217514	0.000851023	0.904996	0.00216744	0.0344727	0.989626	0.420685
Contig25712	gi|224100345|ref|XP_002311840.1|	1e-10	0.443	predicted protein [Populus trichocarpa]_x0001_predicted protein [Populus trichocarpa]	2	1109	Up	Up	Up	Up	Up	Up	Up	Up	2.57578	2.60949	3.27717	2.9206	2.73822	2.0892	1.19379	1.70846	6.55479e-11	0	0	1.54226e-11	5.29294e-13	0	1.68465e-11	0
Contig24823	AT5G03860.2	1e-156	0.79	MLS | malate synthase | chr5:1032276-1034527 REVERSE LENGTH=562	2	1109	Up	Up	Up	Up	Up	Up	Up	Up	1.04756	0.703575	1.55345	2.98556	2.06837	1.01881	1.881	1.41206	0.828554	0.752338	0.115415	0.000393362	0.0602217	0.560203	0.15307	0.205516
Contig24916	AT4G29340.1	5e-38	0.536	PRF4 | profilin 4 | chr4:14447718-14448467 FORWARD LENGTH=134	2	1109	Up	Up	Up	Up	Up	Up	Up	Up	0.37771	2.25419	1.03888	0.603858	1.41752	1.97987	1.3091	2.27105	0.84248	9.08996e-07	0.00101673	0.215651	5.42242e-07	8.33784e-09	4.10709e-06	3.21417e-09
Contig24942	AT1G32910.1	3e-81	0.485	HXXXD-type acyl-transferase family protein | chr1:11925426-11926908 FORWARD LENGTH=464	2	1109	Up	Up	Up	Up	Up	Up	Up	Up	0.784527	8.1188	4.99307	3.17252	11.1991	13.9298	10.4946	2.29342	1.05192	0.816462	0.0104215	1.63532e-07	0.0398816	3.52843e-14	0.288209	0.56199
Contig30750	AT1G70370.2	4e-13	0.351	PG2 | polygalacturonase 2 | chr1:26513003-26514998 REVERSE LENGTH=626	2	1109	Up	Up	Up	Up	Up	Up	Up	Up	2.08709	4.59666	9.26448	8.70222	10.7886	10.5817	9.19016	10.887	1.23784e-06	7.85917e-08	0.000456704	9.49498e-07	0.00237952	0.00152227	0.000278148	0.00265595
BSingletons23050	AT1G11330.1	4e-56	0.44	S-locus lectin protein kinase family protein | chr1:3810372-3813416 FORWARD LENGTH=840	2	1109	Up	Up	Up	Up	Up	Up	Up	Up	4.71999	11.4358	11.7401	12.1937	12.0016	11.5464	10.1677	12.3182	0.0042893	0.0206259	0.00420629	0.000378109	0.000936602	0.00874028	0.437026	0.000145945
Contig21058	AT2G39980.1	3e-109	0.648	HXXXD-type acyl-transferase family protein | chr2:16688437-16689885 REVERSE LENGTH=482	2	1109	Up	Up	Up	Up	Up	Up	Up	Up	5.84383	4.34358	3.84623	3.55685	1.42592	2.00019	2.36643	14.119	0.000490805	9.73336e-05	0.000167599	0.00158082	0.00759189	8.7264e-05	0.0132247	5.4526e-14
Contig20085	AT3G12710.1	5e-119	0.651	DNA glycosylase superfamily protein | chr3:4040572-4041828 REVERSE LENGTH=312	2	1109	Up	Up	Up	Up	Up	Up	Up	Up	1.52588	0.880453	2.45783	1.51284	1.19122	2.68154	3.15631	1.71692	2.65582e-11	1.76563e-07	0	3.12497e-11	1.71686e-11	4.00614e-12	3.40425e-09	2.40367e-09
Contig20231	AT1G74670.1	8e-40	0.583	Gibberellin-regulated family protein | chr1:28053378-28053893 FORWARD LENGTH=101	2	1109	Up	Up	Up	Up	Up	Up	Up	Up	0.819169	1.9029	3.15082	1.6385	1.62122	3.17685	4.243	2.73679	1.05578e-09	0	1.34889e-10	9.83814e-10	0	2.56394e-10	9.86501e-11	1.19959e-11
Contig44680	AT1G11330.1	6e-103	0.625	S-locus lectin protein kinase family protein | chr1:3810372-3813416 FORWARD LENGTH=840	2	1109	Up	Up	Up	Up	Up	Up	Up	Up	4.78633	1.99636	4.22474	3.48003	2.8339	3.89831	1.97411	4.26917	0.000106313	8.63533e-05	0.000731656	0.000640278	5.85865e-05	0.00151931	0.00831972	0.00176403
Contig16265	gi|225459360|ref|XP_002285806.1|	1e-131	0.73	PREDICTED: hypothetical protein [Vitis vinifera]_x0001_unnamed protein product [Vitis vinifera]	2	1109	Up	Up	Up	Up	Up	Up	Up	Up	0.0475615	4.66705	13.0722	5.19428	3.92635	0.973719	1.29604	0.971491	1.05648	0.0118848	1.49018e-08	0.0136686	0.00237497	0.691401	0.793477	0.962093
BCluster10982_Consensus1	ATCG00770.1	3e-33	0.779	RPS8 | ribosomal protein S8 | chrC:80068-80472 REVERSE LENGTH=134	2	1109	Up	Up	Up	Up	Up	Up	Up	Up	1.82015	1.82721	4.09514	3.31292	4.56022	5.47622	5.17378	4.90223	1.02224e-10	4.43942e-06	3.30353e-05	0.000238018	0.000444997	0.000680215	0.00120833	0.00114453
Contig27954	AT1G77330.1	6e-126	0.69	2-oxoglutarate (2OG) and Fe(II)-dependent oxygenase superfamily protein | chr1:29063215-29064447 REVERSE LENGTH=307	2	1109	Up	Up	Up	Up	Up	Up	Up	Up	2.87623	3.91269	4.76889	2.36565	1.9329	2.88061	1.8672	1.76986	2.16253e-11	7.41445e-12	5.05165e-09	1.91313e-11	5.72237e-12	2.53461e-09	2.37435e-09	7.76401e-07
Contig32519	AT5G59700.1	3e-60	0.483	Protein kinase superfamily protein | chr5:24052613-24055102 REVERSE LENGTH=829	2	1109	Up	Up	Up	Up	Up	Up	Up	Up	0.784527	1.34512	2.96487	0.98253	2.5278	1.89126	1.97411	0.486064	0.453359	0.436862	0.00073138	0.212985	0.0044669	0.0601731	0.0461443	0.850514
Contig21782	gi|255583943|ref|XP_002532719.1|	5e-15	0.315	ubiquitin-protein ligase, putative [Ricinus communis]_x0001_ubiquitin-protein ligase, putative [Ricinus communis]	2	1109	Up	Up	Up	Up	Up	Up	Up	Up	2.04756	0.452036	1.71265	1.45731	1.87572	2.20372	1.40295	0.778846	0.00749528	0.876736	1.0916e-05	0.00797948	0.0328079	0.000181885	0.029842	0.474014
Contig23974	AT1G12240.1	6e-63	0.683	ATBETAFRUCT4, VAC-INV | Glycosyl hydrolases family 32 protein | chr1:4153699-4157457 FORWARD LENGTH=664	2	1109	Up	Up	Up	Up	Up	Up	Up	Up	0.878028	0.720957	2.97747	2.20568	1.64529	4.48882	3.94094	1.59493	7.45737e-11	0.00178742	2.97843e-12	1.52446e-11	0	4.4225e-07	3.09126e-05	1.97862e-08
BSingletons28142	AT3G55120.1	8e-83	0.612	TT5, A11, CFI | Chalcone-flavanone isomerase family protein | chr3:20430248-20431415 REVERSE LENGTH=246	2	1109	Down	Up	Up	Up	Up	Up	Up	Up	-0.145084	0.551572	1.26127	2.38692	2.11899	3.47622	1.14404	4.92569	0.983637	0.985987	0.415302	0.655006	0.00235951	0.000680346	0.747685	0.0110044
Contig2511	AT2G19210.1	2e-100	0.528	Leucine-rich repeat transmembrane protein kinase protein | chr2:8335639-8339307 REVERSE LENGTH=881	2	1109	Down	Up	Up	Up	Up	Up	Up	Up	-0.274367	0.744217	2.41739	1.45202	2.69286	2.58515	1.84858	3.10077	0.791037	0.596589	0.00246385	0.0264393	0.000453517	0.000475179	0.00493082	0.00114858
Contig22408	AT2G38310.1	3e-14	0.598	PYL4, RCAR10 | PYR1-like 4 | chr2:16050251-16050874 FORWARD LENGTH=207	2	1109	Up	Up	Up	Up	Up	Up	Up	Up	2.3867	2.81163	3.1485	3.32262	3.32212	3.58983	3.04782	3.70846	1.0494e-11	1.91448e-09	1.24133e-11	1.98807e-11	6.31781e-09	2.53258e-09	1.71857e-10	4.46762e-07
ASingletons20034	AT4G17090.1	2e-167	0.718	CT-BMY, BAM3, BMY8 | chloroplast beta-amylase | chr4:9605266-9607250 REVERSE LENGTH=548	2	1109	Up	Up	Up	Down	Up	Up	Up	Up	0.292514	1.54645	2.64374	-0.427606	2.40365	1.02102	1.43075	0.564866	0.191955	0	1.65949e-08	0.339757	1.08956e-11	0.000720114	3.9997e-08	0.20036
Contig33031	AT1G11000.1	1e-80	0.725	MLO4, ATMLO4 | Seven transmembrane MLO family protein | chr1:3671935-3675909 REVERSE LENGTH=573	2	1109	Down	Up	Up	Up	Up	Up	Up	Up	-0.354537	0.758023	3.96961	2.55685	1.12281	2.34811	2.37621	0.737026	0.90239	0.271556	0.00114371	0.00023914	0.155416	0.000109777	0.000395337	0.743828
Contig19382	AT5G59350.1	2e-27	0.398	unknown protein; FUNCTIONS IN: molecular_function unknown; INVOLVED IN: biological_process unknown; LOCATED IN: endomembrane system; EXPRESSED IN: 23 plant structures; EXPRESSED DURING: 13 growth stages; Has 1807 Blast hits to 1807 proteins in 277 species: Archae - 0; Bacteria - 0; Metazoa - 736; Fungi - 347; Plants - 385; Viruses - 0; Other Eukaryotes - 339 (source: NCBI BLink). | chr5:23941132-…	2	1109	Up	Up	Up	Up	Up	Up	Up	Up	1.27638	1.09906	0.634485	0.46151	2.18938	2.04133	2.37621	2.27105	0.000595661	0.0176469	0.197743	0.204689	2.13626e-07	8.18201e-08	5.34999e-06	9.08473e-06
Contig29771	AT5G19600.1	2e-146	0.644	SULTR3;5 | sulfate transporter 3;5 | chr5:6613113-6616891 REVERSE LENGTH=634	2	1109	Up	Up	Up	Up	Up	Up	Up	Up	1.00692	0.905209	1.3608	0.649955	0.95289	2.09535	1.79514	2.35	0.211681	0.456372	0.0552251	0.51211	0.330849	3.54476e-05	0.000129325	0.00373837
Contig21194	AT4G30690.1	2e-38	0.61	Translation initiation factor 3 protein | chr4:14960742-14962328 FORWARD LENGTH=281	2	1109	Up	Up	Up	Up	Up	Up	Up	Up	0.321127	0.859694	0.689867	0.622008	1.35876	1.28137	0.605868	1.44542	0.729166	4.75236e-05	0.000786133	1.19472e-06	5.24405e-11	3.8715e-10	0.0283849	5.25982e-08
Contig23437	AT4G17260.1	9e-161	0.8	Lactate/malate dehydrogenase family protein | chr4:9674057-9675309 FORWARD LENGTH=353	2	1109	Up	Up	Up	Up	Up	Up	Up	Up	1.72563	1.42604	2.48633	2.69971	12.7487	2.66177	1.97411	4.87838	0.208401	0.145778	3.30087e-05	5.31834e-07	3.21437e-07	0.000808657	0.00145642	0.0110005
Contig19939	AT5G62360.1	7e-44	0.439	Plant invertase/pectin methylesterase inhibitor superfamily protein | chr5:25040699-25041310 FORWARD LENGTH=203	2	1109	Up	Up	Up	Up	Up	Up	Up	Up	0.432852	1.40145	2.80712	1.63449	1.85596	4.13354	4.10064	3.631	9.54543e-06	3.25716e-12	1.58e-11	4.29346e-10	0	4.50139e-08	2.95823e-06	2.87057e-05
Contig2318	AT3G57150.1	4e-97	0.896	NAP57, AtNAP57, CBF5, AtCBF5 | homologue of NAP57 | chr3:21154255-21155952 REVERSE LENGTH=565	2	1109	Up	Up	Up	Up	Up	Up	Up	Up	1.02484	0.938595	1.71193	0.43205	2.01879	1.87828	1.15967	0.870964	0.022254	0.00246045	0	0.228254	2.20264e-11	6.41944e-12	2.70231e-05	0.00706427
Contig4947	AT1G19220.1	4e-102	0.711	ARF19, IAA22, ARF11 | auxin response factor 19 | chr1:6628395-6632779 REVERSE LENGTH=1086	2	1109	Up	Up	Up	Up	Up	Up	Up	Up	1.35084	2.22295	2.58484	0.575954	1.97526	3.17012	1.30532	1.44793	7.27273e-13	1.46115e-12	9.15252e-09	0.43577	2.26173e-08	2.07882e-05	0.000265617	0.00037418
Contig19385	AT2G36690.1	2e-136	0.662	2-oxoglutarate (2OG) and Fe(II)-dependent oxygenase superfamily protein | chr2:15379930-15381987 FORWARD LENGTH=366	2	1109	Up	Up	Up	Up	Up	Up	Up	Up	4.83266	5.22714	4.43119	0.853488	1.29076	5.51804	2.38915	2.77885	0.000490576	0.00194251	0.000732186	0.63736	0.0789261	0.00840239	0.000942984	0.00146659
Contig23336	AT1G72360.1	4e-28	0.725	HRE1 | Integrase-type DNA-binding superfamily protein | chr1:27242142-27242777 FORWARD LENGTH=211	2	1109	Up	Up	Up	Up	Up	Up	Up	Up	2.27242	2.19273	4.3383	5.37398	1.72602	1.93093	1.27314	2.15471	4.34371e-11	7.91446e-12	7.39275e-12	9.3192e-06	2.19776e-11	0	3.67659e-11	0
Contig23434	gi|356500726|ref|XP_003519182.1|	2e-17	0.456	PREDICTED: uncharacterized protein LOC100802184 [Glycine max]	2	1109	Up	Up	Up	Up	Up	Up	Up	Up	2.77541	2.63244	3.15259	1.99344	2.06008	3.81942	2.23853	3.22976	2.3523e-10	0	0	5.34038e-10	4.64916e-12	2.59289e-12	2.93426e-11	1.72481e-11
Contig21133	AT5G05340.1	4e-114	0.652	Peroxidase superfamily protein | chr5:1579142-1580819 REVERSE LENGTH=324	2	1109	Up	Up	Up	Up	Up	Up	Up	Up	2.46635	2.24954	5.41043	1.76986	3.02256	5.88061	2.93759	3.72638	0	3.05154e-06	0.000731833	7.50201e-12	0.0011063	0.00840118	0.00076101	0.00267027
Contig20770	AT1G07650.1	7e-74	0.461	Leucine-rich repeat transmembrane protein kinase | chr1:2359817-2366423 REVERSE LENGTH=1014	2	1109	Up	Up	Up	Up	Up	Up	Up	Up	0.748001	1.55157	1.26917	0.880568	2.35787	1.44765	1.11161	1.77885	0.261756	0.00127059	0.00209307	0.011201	0.000106231	0.00277797	0.0511702	0.000302208
Contig18639	AT5G60710.1	4e-20	0.3	Zinc finger (C3HC4-type RING finger) family protein | chr5:24410953-24414849 REVERSE LENGTH=704	2	1109	Up	Up	Up	Up	Up	Up	Up	Up	0.226532	1.05561	0.866852	1.26456	2.02862	1.34314	1.19815	2.84596	0.82687	0.000141855	1.03787e-06	2.43761e-11	7.43435e-12	1.43181e-11	6.88059e-12	1.02317e-11
Contig46883	AT5G59845.1	5e-18	0.559	Gibberellin-regulated family protein | chr5:24111443-24111808 FORWARD LENGTH=89	2	1109	Up	Up	Up	Up	Up	Up	Up	Up	2.55006	3.13653	12.5504	11.4735	3.65333	4.64928	2.55907	1.14142	0.00091751	0.00836801	4.2981e-07	0.00499108	0.0264773	0.00837699	0.459927	0.717546
BCluster1068_Consensus1	gi|115392249|gb|ABI96924.1|	4e-44	0.505	putative polyphenol oxidase [Frangula californica]	2	1109	Up	Up	Up	Up	Up	Up	Up	Up	3.83416	2.66705	5.75769	2.27799	2.80533	14.5061	4.83209	12.1519	6.68727e-06	1.66256e-06	0.0017393	9.08723e-08	0.000446062	3.5015e-14	0.0116156	4.12729e-05
Contig2551	AT4G30270.1	1e-112	0.622	MERI5B, MERI-5, XTH24, SEN4 | xyloglucan endotransglucosylase/hydrolase 24 | chr4:14819445-14820448 REVERSE LENGTH=269	2	1109	Up	Up	Up	Up	Up	Up	Up	Up	0.627306	1.88355	4.17449	2.89957	1.5423	1.35279	2.02856	1.97149	1.19926e-06	0	5.04139e-09	8.10679e-10	5.36481e-11	1.64733e-06	2.48611e-05	0.0188305
Contig19634	AT1G42540.1	2e-87	0.563	ATGLR3.3, GLR3.3 | glutamate receptor 3.3 | chr1:15973489-15976703 FORWARD LENGTH=933	2	1109	Up	Up	Up	Up	Up	Up	Up	Up	0.11315	0.933443	0.894485	0.137142	1.06837	2.02754	2.13165	1.20415	0.889011	0.138842	0.194771	0.849811	0.0639158	4.96745e-07	1.19594e-05	0.020752
Contig26258	AT1G68840.2	1e-66	0.52	RAV2, AtRAV2 | related to ABI3/VP1 2 | chr1:25880442-25881500 FORWARD LENGTH=352	2	1109	Up	Up	Up	Up	Up	Up	Up	Up	3.06386	2.11345	2.15435	2.06499	2.1679	2.35602	1.8654	2.45388	1.13743e-07	1.04035e-09	9.61634e-12	8.6426e-09	1.93675e-09	8.01997e-09	3.0476e-10	3.82369e-11
Contig18227	AT1G68570.1	1e-176	0.715	Major facilitator superfamily protein | chr1:25746811-25750110 FORWARD LENGTH=596	2	1109	Up	Up	Up	Up	Up	Up	Up	Up	1.55452	1.55157	1.5832	1.12912	1.65333	1.51804	1.53211	2.21435	0.000811491	0.00812541	2.50116e-05	0.0381989	0.00010195	0.00277282	0.000995547	2.77633e-06
Contig22085	AT1G13260.1	7e-66	0.465	RAV1, EDF4 | related to ABI3/VP1 1 | chr1:4542386-4543420 FORWARD LENGTH=344	2	1109	Up	Up	Up	Up	Up	Up	Up	Up	8.51517	8.10104	5.82023	8.18911	7.23327	7.90708	5.10339	16.1951	0.0167635	0.0118908	0.000167459	0.013659	0.00237718	0.00839157	0.00120769	5.43345e-14
Contig30896	AT1G03870.1	2e-40	0.545	FLA9 | FASCICLIN-like arabinoogalactan 9 | chr1:982625-983368 REVERSE LENGTH=247	2	1109	Up	Up	Up	Up	Up	Up	Up	Up	2.20228	1.64468	2.77068	2.705	3.29866	4.82616	3.35658	3.72638	1.21658e-11	1.41971e-08	0	8.13136e-10	1.15543e-05	0.000680083	5.35672e-06	0.000435844
Contig21223	AT4G00820.1	1e-95	0.589	iqd17 | IQ-domain 17 | chr4:349300-351307 FORWARD LENGTH=534	2	1109	Up	Up	Up	Up	Up	Up	Up	Up	0.273591	0.591398	1.15763	0.797512	1.32149	2.4974	1.67966	1.80087	0.256696	0.00529162	0	1.16425e-10	3.51492e-10	5.77724e-12	0	0
Contig20560	AT4G08950.1	2e-110	0.722	EXO | Phosphate-responsive 1 family protein | chr4:5740378-5741322 FORWARD LENGTH=314	2	1109	Up	Up	Up	Up	Up	Up	Up	Up	2.41882	0.814606	3.2088	1.20635	1.9079	1.44765	1.34608	2.5904	6.30348e-08	0.138362	5.73786e-05	0.000938585	1.2315e-06	0.0266997	0.0127316	0.000263411
Contig25816	AT3G57240.1	6e-86	0.497	BG3 | beta-1,3-glucanase 3 | chr3:21181916-21183045 REVERSE LENGTH=341	2	1109	Up	Up	Up	Up	Up	Up	Up	Up	2.02059	1.23195	1.80072	0.0275176	2.35182	3.79815	2.21647	1.5803	0	3.22556e-06	0	0.905326	1.71647e-11	2.5336e-09	1.57651e-11	6.6759e-09
ACluster7945_Consensus1	AT3G05060.1	0	0.818	NOP56-like pre RNA processing ribonucleoprotein | chr3:1413174-1415564 REVERSE LENGTH=533	2	1109	Up	Up	Up	Up	Up	Up	Up	Up	0.393058	0.791371	1.63372	0.637292	2.25599	1.76259	1.16035	1.25528	0.511831	1.65825e-06	2.98525e-11	9.74292e-07	0	0	1.4454e-11	1.88441e-11
Contig21003	AT4G08950.1	3e-130	0.647	EXO | Phosphate-responsive 1 family protein | chr4:5740378-5741322 FORWARD LENGTH=314	2	1109	Up	Up	Up	Up	Up	Up	Up	Up	3.43223	0.360273	3.48923	1.97974	1.86483	4.15547	1.94094	1.97149	5.93203e-09	0.707878	8.48323e-10	6.36943e-12	2.51225e-06	0.000432488	6.3669e-11	1.973e-05
Contig30934	AT1G71695.1	8e-130	0.634	Peroxidase superfamily protein | chr1:26964359-26966557 FORWARD LENGTH=358	2	1109	Up	Up	Up	Up	Up	Up	Up	Up	2.45938	1.2504	3.11783	3.42874	2.88653	4.13918	3.4436	2.97149	3.28262e-09	0.00624442	1.81257e-07	9.82724e-11	3.82612e-07	2.50107e-07	9.68497e-06	0.000152836
Contig33604	AT4G02050.1	8e-130	0.787	STP7 | sugar transporter protein 7 | chr4:898387-900095 REVERSE LENGTH=513	2	1109	Up	Up	Up	Up	Up	Up	Up	Up	0.310956	0.640032	1.8442	1.81923	1.34986	1.51748	1.08412	1.1854	2.24568e-09	1.6374e-09	2.04378e-10	0	1.75617e-09	0	1.85916e-09	1.90558e-09
Contig20391	AT5G03740.1	3e-40	0.43	HD2C, HDT3 | histone deacetylase 2C | chr5:981994-983961 FORWARD LENGTH=294	2	1109	Down	Up	Up	Up	Up	Up	Up	Up	-0.160034	0.730542	2.13914	0.43574	2.09883	2.14519	1.20152	1.06015	1.03124	0.000818858	2.87506e-12	0.0189549	0	0	2.97762e-09	5.54789e-06
Contig20396	AT5G25610.1	4e-42	0.363	RD22, ATRD22 | BURP domain-containing protein | chr5:8914498-8916684 REVERSE LENGTH=392	2	1109	Up	Up	Up	Up	Up	Up	Up	Up	8.70205	10.1655	14.4291	15.0526	17.4585	14.291	7.49767	7.91986	0.842384	0.175266	0	6.5988e-14	0	3.50417e-14	0.0116193	0.0110162
Contig20287	AT1G30820.1	0	0.736	CTP synthase family protein | chr1:10945251-10948825 REVERSE LENGTH=600	2	1109	Down	Up	Up	Up	Up	Up	Up	Up	-0.318088	1.4714	2.12445	1.49468	1.77165	1.44765	1.01293	1.10274	0.943129	7.71871e-07	9.19647e-13	3.86017e-09	3.4945e-11	1.07346e-08	0.000354015	0.000620906
Contig18875	AT2G16630.1	5e-82	0.512	Pollen Ole e 1 allergen and extensin family protein | chr2:7209286-7210872 FORWARD LENGTH=359	2	1109	Down	Up	Up	Up	Up	Up	Up	Up	-0.593985	0.551572	6.26769	2.45731	5.90126	5.80755	2.97411	4.01589	0.286181	0.451024	0.000732362	2.82395e-05	0.00237905	0.000432315	0.00123985	0.00265241
Contig42971	AT4G17500.1	2e-57	0.553	ATERF-1, ERF-1 | ethylene responsive element binding factor 1 | chr4:9759405-9760211 FORWARD LENGTH=268	2	1109	Up	Up	Up	Up	Up	Up	Up	Up	6.33912	3.037	3.05518	0.786276	2.89619	3.60146	1.68038	3.34653	0.000799051	1.4515e-07	5.48618e-08	0.00486843	5.86033e-05	0.000166116	6.22527e-05	0.000152928
Contig18241	AT1G03870.1	7e-55	0.576	FLA9 | FASCICLIN-like arabinoogalactan 9 | chr1:982625-983368 REVERSE LENGTH=247	2	1109	Up	Up	Up	Up	Up	Up	Up	Up	1.69549	1.51093	2.44675	1.78843	1.45539	2.56629	2.67917	3.15081	2.27825e-11	7.23073e-12	0	7.11302e-13	0	3.85233e-12	1.31801e-11	3.82674e-11
Contig181	AT3G11590.1	1e-80	0.435	unknown protein; LOCATED IN: plasma membrane; EXPRESSED IN: 22 plant structures; EXPRESSED DURING: 13 growth stages; BEST Arabidopsis thaliana protein match is: unknown protein (TAIR:AT5G22310.1); Has 22320 Blast hits to 15179 proteins in 1213 species: Archae - 372; Bacteria - 2307; Metazoa - 10906; Fungi - 1700; Plants - 1146; Viruses - 65; Other Eukaryotes - 5824 (source: NCBI BLink). | chr3:36…	2	1109	Up	Up	Up	Up	Up	Up	Up	Up	2.35422	1.44305	2.18183	0.971883	1.06837	3.12572	2.14404	2.24451	3.48935e-11	0.000447918	2.18658e-05	0.0342995	0.125399	0.000431715	0.00566544	0.00246362
Contig19348	AT1G71695.1	1e-135	0.656	Peroxidase superfamily protein | chr1:26964359-26966557 FORWARD LENGTH=358	2	1109	Up	Up	Up	Up	Up	Up	Up	Up	0.783749	1.19461	2.27928	1.84686	1.91144	2.75346	2.23936	2.06375	7.28646e-11	0	0	3.07361e-11	4.43567e-11	7.5603e-12	0	1.4863e-11
Contig19947	gi|322712360|gb|EFZ03933.1|	8e-48	0.393	hypothetical protein MAA_01007 [Metarhizium anisopliae ARSEF 23]	2	1109	Up	Up	Up	Up	Up	Up	Up	Up	1.16304	0.314533	3.02494	2.45731	3.47436	3.61758	3.40038	5.03038	0.0748485	0.951096	1.07863e-05	2.98763e-06	0.000705046	0.00103526	1.74129e-05	0.00176319
Contig6635	AT2G38310.1	2e-74	0.632	PYL4, RCAR10 | PYR1-like 4 | chr2:16050251-16050874 FORWARD LENGTH=207	2	1109	Up	Up	Up	Up	Up	Up	Up	Up	1.37908	1.26486	1.74937	1.89132	1.53581	1.90004	1.58281	1.85922	5.41512e-11	4.943e-12	1.43019e-11	5.38718e-11	1.22467e-11	1.75258e-11	1.47516e-11	2.98876e-11
Contig31030	AT5G14090.1	6e-35	0.332	unknown protein; Has 56 Blast hits to 56 proteins in 18 species: Archae - 0; Bacteria - 0; Metazoa - 0; Fungi - 2; Plants - 46; Viruses - 0; Other Eukaryotes - 8 (source: NCBI BLink). | chr5:4547230-4549214 FORWARD LENGTH=358	2	1109	Up	Up	Up	Up	Up	Up	Up	Up	3.69142	4.77396	6.88437	4.95738	8.03991	5.72563	3.78147	4.01589	1.18562e-05	0.000481873	0.00114582	8.35621e-05	0.00937884	0.00218806	5.41984e-05	0.000436083
Contig24859	AT2G18330.1	0	0.768	AAA-type ATPase family protein | chr2:7965829-7968915 FORWARD LENGTH=636	2	1109	Up	Up	Up	Up	Up	Up	Up	Up	0.0475615	0.829106	1.54138	0.234917	3.57087	1.8176	1.32203	0.456918	1.05176	0.598357	0.000885269	0.884273	0.00162719	0.000391981	0.0992838	0.940775
Contig24106	AT1G14810.1	0	0.821	semialdehyde dehydrogenase family protein | chr1:5102684-5104633 REVERSE LENGTH=375	2	1109	Up	Up	Up	Up	Up	Up	Up	Up	0.168868	0.773964	0.906963	0.537363	1.59444	1.77627	1.18562	1.16217	0.781222	0.00529232	5.87591e-06	0.0495628	4.52512e-11	1.05592e-11	3.13456e-06	7.67825e-05
Contig23585	AT1G56140.1	1e-161	0.575	Leucine-rich repeat transmembrane protein kinase | chr1:21001708-21007725 REVERSE LENGTH=1033	2	1109	Up	Up	Up	Up	Up	Up	Up	Up	0.142198	1.53777	1.42173	1.71461	1.90024	1.19389	0.640687	2.23684	0.842401	3.17363e-07	1.36112e-08	0	1.93864e-08	0.00164757	0.0752132	3.21787e-09
Contig18628	AT5G14180.1	1e-102	0.48	MPL1 | Myzus persicae-induced lipase 1 | chr5:4571442-4574413 REVERSE LENGTH=418	2	1109	Up	Up	Up	Up	Up	Up	Up	Up	0.826535	0.632872	1.0187	0.574667	1.50674	1.49583	1.87641	1.43322	0.000642037	0.0168747	1.81711e-05	0.21505	0	5.57675e-10	1.32324e-11	6.55353e-10
Contig24055	AT4G24510.1	3e-79	0.363	CER2, VC2, VC-2 | HXXXD-type acyl-transferase family protein | chr4:12660929-12662537 FORWARD LENGTH=421	2	1109	Up	Up	Up	Up	Up	Up	Up	Up	4.13726	2.77396	4.22612	3.20034	3.75642	7.05646	1.5305	2.97149	3.47766e-11	1.44987e-07	3.02194e-08	6.36157e-12	9.87189e-05	0.00839277	0.00159754	0.00043509
Contig201	AT5G14090.1	4e-34	0.345	unknown protein; Has 56 Blast hits to 56 proteins in 18 species: Archae - 0; Bacteria - 0; Metazoa - 0; Fungi - 2; Plants - 46; Viruses - 0; Other Eukaryotes - 8 (source: NCBI BLink). | chr5:4547230-4549214 FORWARD LENGTH=358	2	1109	Up	Up	Up	Up	Up	Up	Up	Up	0.342854	0.692616	1.51296	1.29254	1.09261	1.10264	1.75458	2.02467	0.000292889	0	2.93675e-11	0	1.80793e-11	2.75241e-11	7.00889e-12	1.8905e-11
Contig32869	AT4G26270.1	0	0.784	PFK3 | phosphofructokinase 3 | chr4:13301094-13304030 REVERSE LENGTH=489	2	1109	Up	Up	Up	Up	Up	Up	Up	Up	0.337068	0.846315	1.03888	0.8426	1.27482	1.15547	1.82826	2.45692	0.855789	0.17671	0.0628629	0.0440094	0.00187695	0.013065	0.000337255	5.08758e-05
ACluster3610_Consensus1	AT5G53390.1	1e-110	0.466	O-acyltransferase (WSD1-like) family protein | chr5:21656951-21659207 REVERSE LENGTH=486	2	1109	Up	Up	Up	Up	Up	Up	Up	Up	3.08912	2.1576	2.23971	2.24027	2.03239	3.62678	1.959	2.58918	4.34396e-11	5.88263e-11	0	1.06255e-11	1.87435e-11	3.38878e-12	0	1.79659e-11
Contig43510	AT1G29940.1	4e-159	0.648	NRPA2 | nuclear RNA polymerase A2 | chr1:10479322-10486670 REVERSE LENGTH=1178	2	1109	Up	Up	Up	Down	Up	Up	Up	Up	0.154477	1.32918	1.93196	-0.309403	1.84597	2.64928	1.0445	0.623568	0.923845	0.279378	3.83825e-05	0.93305	0.0194678	0.00220785	0.417623	0.86994
Contig23773	AT5G25610.1	3e-33	0.401	RD22, ATRD22 | BURP domain-containing protein | chr5:8914498-8916684 REVERSE LENGTH=392	2	1109	Up	Up	Up	Up	Up	Up	Up	Up	2.48469	2.77218	4.16906	3.79116	3.06573	3.62184	3.12511	3.76745	1.15329e-11	0	0	1.0269e-11	2.00932e-11	0	0	0
Contig5656	AT2G35860.1	3e-147	0.629	FLA16 | FASCICLIN-like arabinogalactan protein 16 precursor | chr2:15059859-15061810 FORWARD LENGTH=445	2	1109	Up	Up	Up	Up	Up	Up	Up	Up	2.27253	0.504705	1.48482	0.837582	1.22802	2.77171	0.723303	1.32401	0	0.205324	1.55429e-12	5.68094e-09	1.52585e-05	4.53038e-09	0.00237967	5.05656e-08
Contig34355	AT4G37390.1	3e-177	0.535	YDK1, GH3.2, BRU6, GH3-2, AUR3 | Auxin-responsive GH3 family protein | chr4:17579722-17581768 FORWARD LENGTH=603	2	1109	Up	Up	Up	Up	Up	Up	Up	Up	1.01181	1.26429	1.78512	0.199293	1.07977	2.30453	2.53106	2.01589	2.93927e-10	0	0	0.903578	1.8255e-05	3.72934e-11	3.40219e-09	1.02941e-11
Contig25855	AT1G12240.1	0	0.699	ATBETAFRUCT4, VAC-INV | Glycosyl hydrolases family 32 protein | chr1:4153699-4157457 FORWARD LENGTH=664	2	1109	Up	Up	Up	Up	Up	Up	Up	Up	0.971148	0.662456	2.88455	1.98315	1.63972	4.06914	4.91663	2.96197	2.95228e-11	0.00163022	0	2.59223e-11	0	8.02303e-09	0.000163293	2.41643e-07
Contig35773	AT5G20630.1	7e-53	0.469	GLP3, GLP3A, GLP3B, ATGER3, GER3 | germin 3 | chr5:6975315-6975950 REVERSE LENGTH=211	2	1109	Up	Up	Up	Up	Up	Up	Up	Up	0.0959245	0.673323	1.89462	2.88509	1.63792	2.36423	1.13771	2.4933	0.218244	0	0	5.4779e-10	2.00046e-10	9.96047e-11	0	0
Contig21307	AT4G38540.1	6e-121	0.489	FAD/NAD(P)-binding oxidoreductase family protein | chr4:18023187-18024827 FORWARD LENGTH=407	2	1109	Up	Up	Up	Up	Up	Up	Up	Up	2.748	3.55157	3.77068	2.77025	3.42592	2.09256	1.21804	3.87838	0.00010602	0.00193915	0.000279198	5.04972e-08	0.00108701	7.9298e-05	0.0249458	0.000714063
ACluster137_Consensus1	AT4G34530.1	6e-55	0.457	CIB1 | cryptochrome-interacting basic-helix-loop-helix 1 | chr4:16498466-16499946 FORWARD LENGTH=335	2	1109	Up	Up	Up	Up	Up	Up	Up	Up	2.55464	3.4579	3.89884	2.20987	2.91148	3.20725	1.32932	3.22739	3.46817e-12	5.20425e-12	1.62151e-12	3.22745e-11	1.17901e-12	9.03658e-12	0	1.29837e-11
Contig18682	AT4G34530.1	4e-56	0.457	CIB1 | cryptochrome-interacting basic-helix-loop-helix 1 | chr4:16498466-16499946 FORWARD LENGTH=335	2	1109	Up	Up	Up	Up	Up	Up	Up	Up	2.63016	3.50207	3.75769	2.09656	2.75803	3.99154	1.69197	3.13167	0	9.42596e-12	7.40395e-12	3.0421e-11	0	4.42533e-07	3.7681e-12	5.97799e-11
Contig18801	AT2G40430.1	1e-45	0.497	CONTAINS InterPro DOMAIN/s: P60-like (InterPro:IPR011687), Tumour suppressor protein Gltscr2 (InterPro:IPR011211); Has 709 Blast hits to 643 proteins in 201 species: Archae - 0; Bacteria - 32; Metazoa - 224; Fungi - 154; Plants - 45; Viruses - 0; Other Eukaryotes - 254 (source: NCBI BLink). | chr2:16879466-16882365 REVERSE LENGTH=442	2	1109	Up	Up	Up	Up	Up	Up	Up	Up	0.237039	0.822533	1.05737	0.245565	1.19109	1.20979	0.696933	1.36472	0.878485	1.25155e-05	2.06209e-11	0.536662	1.38298e-11	4.12485e-11	0.000544588	7.3873e-12
Contig11498	AT1G19440.1	5e-104	0.447	KCS4 | 3-ketoacyl-CoA synthase 4 | chr1:6729119-6730669 FORWARD LENGTH=516	2	1109	Up	Up	Up	Up	Up	Up	Up	Up	1.65761	2.17606	5.97551	3.88169	5.62296	13.8107	4.78147	10.3808	0.000172709	0.00056133	0.00114608	4.88461e-05	0.00938038	3.54479e-14	0.0116118	0.0337924
Contig18061	AT3G11590.1	7e-81	0.433	unknown protein; LOCATED IN: plasma membrane; EXPRESSED IN: 22 plant structures; EXPRESSED DURING: 13 growth stages; BEST Arabidopsis thaliana protein match is: unknown protein (TAIR:AT5G22310.1); Has 22320 Blast hits to 15179 proteins in 1213 species: Archae - 372; Bacteria - 2307; Metazoa - 10906; Fungi - 1700; Plants - 1146; Viruses - 65; Other Eukaryotes - 5824 (source: NCBI BLink). | chr3:36…	2	1109	Up	Up	Up	Up	Up	Up	Up	Up	1.99769	1.79668	2.81498	1.41729	1.26476	3.69051	1.729	1.69732	4.82693e-12	6.15461e-11	1.81411e-07	1.14467e-07	0.00372588	2.07986e-05	0.000178309	0.00161215
Contig12348	AT3G15990.1	0	0.735	SULTR3;4 | sulfate transporter 3;4 | chr3:5427081-5430679 FORWARD LENGTH=653	2	1109	Up	Up	Up	Up	Up	Up	Up	Up	0.895558	0.914894	0.879131	1.48085	1.48639	1.62877	1.11638	1.47117	6.86086e-11	6.16401e-12	0	3.95639e-11	4.0886e-11	0	5.12967e-11	0
Contig47356	gi|147794801|emb|CAN71427.1|	2e-87	0.465	hypothetical protein VITISV_027864 [Vitis vinifera]	2	1109	Down	Up	Up	Up	Up	Up	Up	Up	-0.122364	0.96661	1.03888	1.06499	1.65333	1.61115	1.33668	0.9464	0.88605	0.0968605	0.121224	0.0939032	0.000903208	0.00151506	0.0362506	0.0485405
Contig21226	AT3G11964.1	2e-175	0.604	RNA binding;RNA binding | chr3:3793957-3806626 REVERSE LENGTH=1896	2	1109	Up	Up	Up	Up	Up	Up	Up	Up	0.571123	2.00223	2.32838	0.537745	2.89619	2.39874	1.55907	2.11833	0.917683	0.000468032	2.76415e-09	0.400072	5.86371e-05	2.07773e-05	0.00178555	0.00236273
Contig16621	AT3G54320.3	2e-87	0.593	WRI1, WRI, ASML1 | Integrase-type DNA-binding superfamily protein | chr3:20114809-20118473 FORWARD LENGTH=430	2	1109	Up	Up	Up	Up	Up	Up	Up	Up	2.2051	1.01392	3.73931	1.48532	2.3903	3.22258	3.43354	1.63446	2.17763e-05	0.221516	1.89417e-05	3.15344e-06	0.000903374	0.00010069	0.00185223	0.122768
Contig2054	AT2G30520.1	0	0.727	RPT2 | Phototropic-responsive NPH3 family protein | chr2:13002920-13005573 REVERSE LENGTH=593	2	1109	Up	Up	Up	Up	Up	Up	Up	Up	0.206932	0.765083	1.40207	1.59174	1.02334	0.588863	0.89749	1.04923	0.00756539	8.06076e-11	0	6.042e-12	0	9.29512e-11	5.37706e-11	0
Contig32239	AT3G18610.1	3e-53	0.476	PARLL1, ATNUC-L2, NUC-L2 | nucleolin like 2 | chr3:6404270-6407822 REVERSE LENGTH=636	2	1109	Up	Up	Up	Up	Up	Up	Up	Up	0.238358	0.964899	1.45864	0.698678	1.64242	0.968291	0.621001	0.987316	0.134519	4.40129e-11	0	8.28682e-12	0	3.15573e-11	2.39962e-11	5.84867e-11
Contig4913	gi|343157314|gb|AEL95440.1|	1e-154	0.552	polyphenol oxidase [Populus euphratica]	2	1109	Up	Up	Up	Up	Up	Up	Up	Up	4.11393	2.60438	6.00669	2.75261	2.90709	4.40701	4.34043	7.27527	3.23648e-13	0	1.06297e-06	3.03899e-11	6.32101e-09	7.77989e-07	0.000163452	0.0110223
Contig23642	AT1G11330.1	0	0.492	S-locus lectin protein kinase family protein | chr1:3810372-3813416 FORWARD LENGTH=840	2	1109	Up	Up	Up	Up	Up	Up	Up	Up	4.11057	2.93624	4.45524	3.68558	3.21627	4.53511	2.76261	4.73526	3.27909e-09	1.2209e-08	1.06215e-06	8.11906e-10	6.65837e-08	0.000165971	3.09011e-05	0.000435487
Contig14614	AT1G15520.1	0	0.729	PDR12, ATPDR12, ABCG40, ATABCG40 | pleiotropic drug resistance 12 | chr1:5331993-5338175 REVERSE LENGTH=1423	2	1109	Up	Up	Up	Up	Up	Up	Up	Up	0.50394	2.50004	1.03888	1.13899	1.09303	2.37365	1.57315	2.07103	0.589263	2.70088e-07	0.0115702	1.858e-05	0.0098058	2.53664e-09	1.8704e-07	1.02615e-11
Contig32776	AT4G26600.1	0	0.716	S-adenosyl-L-methionine-dependent methyltransferases superfamily protein | chr4:13419629-13423418 FORWARD LENGTH=671	2	1109	Up	Up	Up	Up	Up	Up	Up	Up	0.388598	1.06615	1.34266	0.299458	2.08883	1.96367	0.733103	0.890873	0.816178	0.000349646	0	0.591677	4.54733e-11	1.12274e-11	0.0185952	0.0105992
Contig39585	AT4G34910.1	0	0.684	P-loop containing nucleoside triphosphate hydrolases superfamily protein | chr4:16631661-16634834 FORWARD LENGTH=626	2	1109	Up	Up	Up	Up	Up	Up	Up	Up	0.295489	0.901514	0.933522	0.0470704	2.17879	1.54605	1.07599	1.14142	0.978485	0.0424338	0.000198697	0.965124	6.6548e-08	5.25113e-07	0.00129318	0.00274478
Contig25877	AT4G38890.1	0	0.645	FMN-linked oxidoreductases superfamily protein | chr4:18135909-18139100 REVERSE LENGTH=691	2	1109	Up	Up	Up	Down	Up	Up	Up	Up	0.28857	0.96661	0.646558	-0.0195412	2.08943	2.40136	0.674551	1.43092	0.878754	0.073025	0.0206498	1.03055	1.29151e-06	4.41687e-07	0.197234	0.00727622
Contig20538	AT5G63630.1	0	0.796	P-loop containing nucleoside triphosphate hydrolases superfamily protein | chr5:25472598-25476402 REVERSE LENGTH=788	2	1109	Up	Up	Up	Up	Up	Up	Up	Up	0.144859	0.679328	1.37895	0.195053	2.39988	2.40034	1.87102	1.955	0.864481	0.231822	0	0.699685	6.0954e-10	4.68116e-10	1.09351e-09	5.31718e-08
Contig34091	AT2G40360.1	0	0.658	Transducin/WD40 repeat-like superfamily protein | chr2:16853123-16856635 REVERSE LENGTH=753	2	1109	Up	Up	Up	Up	Up	Up	Up	Up	0.0475615	1.04061	1.34303	0.250347	2.05357	1.72047	0.984528	1.52403	0.984974	0.000138669	0	0.712298	4.54213e-12	4.24663e-12	7.00557e-05	3.8897e-09
Contig21513	AT1G63810.1	0	0.575	CONTAINS InterPro DOMAIN/s: Nrap protein (InterPro:IPR005554); Has 396 Blast hits to 382 proteins in 182 species: Archae - 3; Bacteria - 2; Metazoa - 142; Fungi - 146; Plants - 43; Viruses - 0; Other Eukaryotes - 60 (source: NCBI BLink). | chr1:23669690-23675542 REVERSE LENGTH=1053	2	1109	Up	Up	Up	Up	Up	Up	Up	Up	0.691418	0.585519	1.87538	0.571178	2.65333	2.67004	0.443596	1.30591	0.6953	0.526346	3.82267e-11	0.154639	5.85394e-05	2.07621e-05	0.620095	0.00289628
Contig28672	AT5G54380.1	0	0.772	THE1 | protein kinase family protein | chr5:22077313-22079880 REVERSE LENGTH=855	2	1109	Up	Up	Up	Up	Up	Up	Up	Up	1.14667	0.848646	1.07172	0.632315	1.27298	1.51804	0.932804	2.07242	0	4.89595e-06	2.65908e-12	1.59502e-09	0	0	1.06911e-07	0
ASingletons85306	N/A	N/A	N/A	N/A	2	1109	Down	Up	Up	Up	Up	Up	Up	Up	-0.63051	1.28854	13.4178	2.80196	1.65333	14.8091	14.8455	14.1479	1.03336	0.781671	0.147949	0.006905	0.796404	0.000319115	0.000529414	0.0189329
ASingletons59575	N/A	N/A	N/A	N/A	2	1109	Down	Up	Up	Up	Up	Up	Up	Up	-0.496759	1.05407	3.08327	1.88245	1.3903	15.1945	14.0736	0.556454	0.876369	0.489632	0.00016774	6.37732e-12	0.482382	1.27982e-06	0.0110627	0.862201
BSingletons95360	N/A	N/A	N/A	N/A	2	1109	Down	Up	Up	Up	Up	Up	Up	Up	-0.300362	2.05407	14.7409	14.0791	3.87572	4.51804	15.0531	14.426	0.843242	0.072244	4.29636e-07	0.000377974	0.0143376	0.00218583	1.80751e-08	2.1872e-05
BSingletons958	N/A	N/A	N/A	N/A	2	1109	Down	Up	Up	Up	Up	Up	Up	Up	-0.241945	1.55157	0.439413	0.717827	14.3016	1.86269	1.45954	13.5552	0.877061	0.264809	0.55491	5.32831e-11	3.21569e-07	0.0344571	0.354528	0.0005071
Contig13370	N/A	N/A	N/A	N/A	2	1109	Down	Up	Up	Up	Up	Up	Up	Up	-0.241945	0.703575	1.15435	1.32803	2.65333	2.36276	2.14404	1.4805	0.87722	0.766302	0.18243	0.157239	0.000165641	0.00041349	2.30202e-05	0.0145943
Contig30214	N/A	N/A	N/A	N/A	2	1109	Down	Up	Up	Up	Up	Up	Up	Up	-0.0779694	1.0886	0.112876	1.11562	1.35787	3.00019	1.65861	1.93497	0.985653	0.105325	0.931285	0.191586	0.00767584	0.000431427	0.00149643	0.000892833
Contig27870	N/A	N/A	N/A	N/A	2	1109	Up	Up	Up	Up	Up	Up	Up	Up	0.00574131	1.0327	0.883224	0.621386	0.947061	1.58835	1.33401	0.914908	0.986581	0.012729	0.0156836	0.433149	0.035352	5.27147e-09	0.000217825	0.0934005
BSingletons65309	N/A	N/A	N/A	N/A	2	1109	Up	Up	Up	Up	Up	Up	Up	Up	0.0475615	10.6055	14.8167	13.2703	14.0078	15.2397	13.8293	12.9618	0.999537	0.781392	8.87767e-05	0.175824	0.0117732	1.27943e-06	0.0355488	0.270342
BSingletons47609	N/A	N/A	N/A	N/A	2	1109	Up	Up	Up	Up	Up	NA	Up	NA	0.0475615	2.77396	14.6194	4.52442	2.06837	0	12.1296	0	1.01932	0.330165	0.000171157	0.00347305	0.688793	NA	0.611066	NA
BSingletons46922	N/A	N/A	N/A	N/A	2	1109	Up	Up	Up	Up	Up	Up	Up	Up	0.0475615	3.05407	1.62384	2.18047	2.4376	1.82616	0.111615	1.24451	1.05596	0.0122253	0.0297181	0.140034	0.000712548	0.0110618	0.930664	0.110945
Contig29032	N/A	N/A	N/A	N/A	2	1109	Up	Up	Up	Up	Up	Up	Up	Up	0.0475615	0.667049	1.46514	1.72796	1.79419	1.35705	2.71108	1.55645	1.0392	0.612299	0.00529012	0.00308099	0.000520876	0.00151527	0.000470995	0.011468
Contig27125	N/A	N/A	N/A	N/A	2	1109	Up	Up	Up	Up	Up	Up	Up	Up	0.149742	0.991272	1.78512	1.10806	1.45349	0.823452	1.1895	0.981615	0.994084	0.000355878	0	8.00686e-12	0	0.000735609	1.68361e-06	5.15535e-05
BSingletons6997	N/A	N/A	N/A	N/A	2	1109	Up	Up	Up	Up	Up	Up	Up	Up	0.158593	1.30364	0.913344	0.328027	0.975258	2.04326	1.22204	1.49874	0.869055	0.0107113	0.443644	0.883833	0.207749	0.000716571	0.0510424	0.00225323
Contig34285	N/A	N/A	N/A	N/A	2	1109	Up	Up	Up	Up	Up	Up	Up	Up	0.217486	1.60404	1.83534	2.58284	0.813794	1.27459	1.87458	1.46899	0.850064	3.36375e-06	1.49988e-11	9.13227e-08	0.0875499	0.00433044	3.87202e-05	0.00319785
BSingletons35758	N/A	N/A	N/A	N/A	2	1109	Up	Up	Up	Up	Up	Up	Up	Up	0.257779	0.763076	1.59687	0.585824	1.17528	1.31555	0.619446	1.05895	0.944374	0.105793	3.97892e-08	0.332368	0.000339273	0.000171321	0.299263	0.0361958
Contig21743	N/A	N/A	N/A	N/A	2	1109	Up	Up	Up	Up	Up	Up	Up	Up	0.318864	1.20762	0.93196	0.505565	2.13446	2.31015	1.24975	2.65599	0.954081	0.177043	0.351441	0.85246	2.22618e-06	3.64297e-05	0.0183221	0.000260326
ASingletons84236	N/A	N/A	N/A	N/A	2	1109	Up	Up	Up	Up	Up	Up	Up	Up	0.32058	0.800251	1.45759	2.18898	0.956474	0.549862	1.807	2.01729	0.548147	0.000193958	8.8264e-09	1.9967e-11	0.000201629	0.0952175	1.31934e-11	1.67617e-10
Contig29670	N/A	N/A	N/A	N/A	2	1109	Up	Up	Up	Up	Up	Up	Up	Up	0.323196	0.8006	0.64154	0.262029	1.17799	2.21883	2.53705	1.08112	1.05295	0.271911	0.431242	0.949877	0.0324028	4.15066e-06	3.08962e-05	0.0741029
Contig3129	N/A	N/A	N/A	N/A	2	1109	Up	Up	Up	Up	Up	Up	Up	Up	0.341293	1.62482	3.5832	1.93946	1.4834	0.561821	2.033	3.18094	0.901831	1.3483e-07	0.000456936	0.292861	0.00182185	0.685188	5.46945e-05	0.00114488
Contig45787	N/A	N/A	N/A	N/A	2	1109	Up	Up	Up	Up	Up	Up	Up	Up	0.37771	1.02106	1.32576	1.45494	1.50133	4.07992	3.00974	1.70846	0.842424	0.283824	0.00125241	4.83215e-05	0.0404264	0.00103488	0.000759109	0.0154018
Contig7116	N/A	N/A	N/A	N/A	2	1109	Up	Up	Up	Up	Up	Up	Up	Up	0.403992	1.43645	2.3732	1.65917	1.26101	2.06093	1.20293	0.803764	0.144901	2.11551e-11	7.91555e-12	2.07164e-11	4.65656e-12	8.78352e-13	6.96427e-11	0.00104655
BSingletons37600	N/A	N/A	N/A	N/A	2	1109	Up	Up	Up	Up	Up	Up	Up	Up	0.462599	3.66705	1.62384	2.15246	3.4834	2.48829	2.60638	3.84596	0.96593	0.0296826	0.208856	0.058316	0.00162815	0.000296807	0.00100063	0.00176237
Contig7076	N/A	N/A	N/A	N/A	2	1109	Up	Up	Up	Up	Up	Up	Up	Up	0.472867	0.914142	2.39251	1.75687	1.50894	2.09771	2.729	1.44542	0.711795	0.375922	0.000102422	0.00118576	0.00728415	1.70784e-05	0.001774	0.089721
ASingletons69985	N/A	N/A	N/A	N/A	2	1109	Up	Up	Up	Up	Up	Up	Up	Up	0.49502	0.96661	2.73931	3.80196	3.65333	1.40583	1.5956	1.41206	0.974984	0.549762	0.00046003	0.00064093	0.0016274	0.191698	0.00512048	0.205903
Contig46419	N/A	N/A	N/A	N/A	2	1109	Up	Up	Up	Up	Up	Up	Up	Up	0.580229	1.05527	2.86895	2.89333	1.12341	2.98171	1.57678	1.85601	0.0387139	7.12577e-06	2.76128e-09	1.99454e-11	1.75822e-08	1.4276e-08	5.93181e-06	0.000217334
BSingletons14893	N/A	N/A	N/A	N/A	2	1109	Up	Up	Up	Up	Up	Up	Up	Up	0.655983	1.84855	5.98139	3.62237	1.93086	1.56933	2.00268	2.99386	0.103264	3.88696e-11	0.00256486	9.09838e-08	1.06722e-07	2.12015e-05	6.49548e-09	0.00015279
BSingletons93165	N/A	N/A	N/A	N/A	2	1109	Up	Up	Up	Up	Up	Up	Up	Up	0.658658	0.833343	1.54686	0.688161	1.36571	1.02787	1.78147	1.63521	1.41069e-10	9.1645e-11	0	3.23794e-11	3.55578e-11	3.55425e-11	2.16396e-12	2.18396e-11
Contig29070	N/A	N/A	N/A	N/A	2	1109	Up	Up	Up	Up	Up	Up	Up	Up	0.706525	1.25201	2.59142	4.97188	1.3903	1.91927	1.94094	0.878382	0.650818	0.0399887	3.40254e-06	0.0136528	0.0211512	2.21659e-05	0.000387295	0.657359
Contig19669	N/A	N/A	N/A	N/A	2	1109	Up	Up	Up	Up	Up	Up	Up	Up	0.819293	0.940614	1.71265	0.904528	1.18026	1.89126	0.896943	1.94803	0.0714045	0.0617705	1.09197e-05	0.0332963	0.00201265	2.53592e-08	0.00805677	1.73253e-10
Contig31218	N/A	N/A	N/A	N/A	2	1109	Up	Up	Up	Up	Up	Up	Up	Up	0.823346	1.00488	4.02606	3.93117	3.85347	6.78298	6.06282	5.26078	3.238e-11	0	0	1.15166e-12	0	4.11907e-06	8.83022e-07	2.41531e-07
Contig28014	N/A	N/A	N/A	N/A	2	1109	Up	Up	Up	Up	Up	Up	Up	Up	0.838639	1.37847	3.94948	4.03612	4.33059	6.39024	4.87815	5.61689	4.76578e-10	3.0926e-10	0	1.53618e-10	1.17075e-11	0	5.51295e-11	0
Contig42117	N/A	N/A	N/A	N/A	2	1109	Up	Up	Up	Up	Up	Up	Up	Up	0.870684	2.28854	2.84623	2.23492	2.06837	14.0767	13.0199	1.55645	0.583843	0.571606	0.0312843	0.320928	0.679334	0.000629357	0.106205	0.857414
Contig40509	N/A	N/A	N/A	N/A	2	1109	Up	Up	Up	Up	Up	Up	Up	Up	0.917501	0.752485	1.67114	1.64995	1.67718	1.39581	1.41021	0.901102	0.0988078	0.228264	4.25303e-05	0.00136685	3.93967e-05	0.00710896	0.00654627	0.183492
Contig33549	N/A	N/A	N/A	N/A	2	1109	Up	Up	Up	Up	Up	Up	Up	Up	0.932084	1.21454	4.62384	2.49126	2.87572	2.93308	1.55907	2.08697	0.500252	0.32394	0.0103787	0.000243165	0.0253137	0.00256118	0.401518	0.152414
ASingletons43867	N/A	N/A	N/A	N/A	2	1109	Up	Up	Up	Up	Up	Up	Up	Up	1.04756	1.28854	14.793	13.2466	1.06837	2.12572	10.8987	10.8793	0.845977	0.783738	0.000617934	0.287754	0.794994	0.656295	0.817672	0.804348
BSingletons93370	N/A	N/A	N/A	N/A	2	1109	Up	Up	Up	Up	NA	Up	Up	Up	1.04756	12.403	14.1072	3.06499	0	11.9286	10.8719	10.8524	0.883336	0.177078	4.59147e-05	0.0149219	NA	0.316911	0.771132	0.741088
ASingletons21999	N/A	N/A	N/A	N/A	2	1109	Up	Up	Up	Up	Up	Up	Up	Up	1.09487	0.814606	3.17403	1.73337	1.33967	1.37365	1.11613	2.15081	0.0136492	0.0550551	6.0871e-06	5.62548e-12	0.000280388	5.69406e-05	0.00784193	8.36395e-07
Contig49185	N/A	N/A	N/A	N/A	2	1109	Up	Up	Up	Up	Up	Up	Up	Up	1.12471	0.536263	2.40775	3.0635	1.18516	1.58083	1.3647	0.805098	0	0	0	6.86274e-12	7.17443e-11	5.95751e-11	5.34027e-11	8.52257e-11
Contig48030	N/A	N/A	N/A	N/A	2	1109	Up	Up	Up	Up	Up	Up	Up	Up	1.16858	0.288538	2.59687	3.18601	6.8188	4.12572	4.79173	5.39776	0.000541216	0.782882	9.83017e-05	8.363e-05	0.00162857	2.37961e-06	5.4237e-05	0.00176611
ASingletons74651	N/A	N/A	N/A	N/A	2	1109	Up	Up	Up	Up	Up	Up	Up	Up	1.18507	15.0606	2.62384	1.87235	0.805333	13.2452	12.4515	1.77885	0.333953	8.95396e-05	0.0800509	0.589765	0.936575	0.185937	0.61599	0.597638
ASingletons90583	N/A	N/A	N/A	N/A	2	1109	Up	Up	Up	Up	Up	Up	Up	Up	1.20803	1.75511	3.43119	0.75687	1.7058	2.255	3.11707	1.5904	0.0668637	0.00320161	0.00309573	0.705063	7.80217e-05	0.000308265	0.000465155	0.00311522
BSingletons36817	N/A	N/A	N/A	N/A	2	1109	Up	Up	Up	Up	Up	Up	Up	Up	1.21421	1.28854	1.90237	0.922973	1.15326	3.16386	3.729	1.64134	8.49299e-11	8.16189e-05	2.31876e-11	0.000110696	0.00190869	7.0744e-06	0.000465835	0.00883064
Contig35286	N/A	N/A	N/A	N/A	2	1109	Up	Up	Up	Up	Up	Up	Up	Up	1.2492	1.73214	3.3608	3.45731	2.71222	13.7843	4.55907	12.5236	0.00161333	0.142472	0.000730254	0.00158036	0.0017442	3.1286e-07	0.0116168	0.0105704
BSingletons21799	N/A	N/A	N/A	N/A	2	1109	Up	Up	Up	Up	Up	Up	Up	Up	1.2492	1.7256	1.38283	1.58855	1.80533	2.71068	2.24713	2.47399	0.255088	0.00126632	0.0335022	0.0807789	0.0490505	0.000750318	0.0025296	0.000603107
Contig19872	N/A	N/A	N/A	N/A	2	1109	Up	Up	Up	Up	Up	Up	Up	Up	1.26995	3.02246	4.04501	3.80776	3.95101	3.97658	1.26957	2.43092	2.35898e-10	2.70236e-07	5.18484e-12	4.6073e-10	0.000165508	0.000270797	0.00644644	5.10129e-05
ASingletons85291	N/A	N/A	N/A	N/A	2	1109	Up	Up	Up	Up	Up	Up	Up	Up	1.29549	2.35684	3.82262	1.82302	3.00248	5.41112	6.3835	3.97149	0	6.46683e-11	5.48864e-08	0	6.59619e-06	0.00218695	0.0116262	0.00176444
BSingletons95051	N/A	N/A	N/A	N/A	2	1109	Up	Up	Up	Up	Up	Up	Up	Up	1.31384	0.51093	1.66337	0.537061	1.422	1.55199	2.29604	1.92569	6.69497e-05	0.718457	0.0043555	0.657038	0.0037682	0.00188014	3.19987e-05	0.00508217
Contig3584	N/A	N/A	N/A	N/A	2	1109	Up	Up	Up	Up	Up	Up	Up	Up	1.38598	0.983288	1.55489	1.52442	1.16029	3.09354	2.93759	3.14142	0	0.00430793	1.57254e-10	4.44636e-12	0.000557027	1.36475e-06	5.41599e-05	0.000259308
Contig27213	N/A	N/A	N/A	N/A	2	1109	Up	Up	Up	Up	Up	Up	Up	Up	1.41256	1.61047	2.03888	1.25035	1.5278	14.5785	14.8213	4.97149	3.19464e-05	0.0548941	5.27642e-11	1.95154e-07	0.357722	1.73202e-11	8.82903e-13	0.0110063
ASingletons43557	N/A	N/A	N/A	N/A	2	1109	Up	Up	Up	Up	Up	Up	Up	Up	1.4168	2.31453	2.66337	2.38692	2.65333	3.03261	2.81541	3.43092	0.0574716	3.23331e-05	0.000469334	0.00419928	0.000841414	0.000431571	0.00046585	0.00313997
Contig29770	N/A	N/A	N/A	N/A	2	1109	Up	Up	Up	Up	Up	Up	Up	Up	1.45637	0.814606	2.7113	1.5086	1.81683	3.04133	2.47661	2.47399	0	0.0550714	1.6587e-08	0	8.97696e-08	3.54331e-05	9.55659e-05	8.90282e-05
ASingletons100953	N/A	N/A	N/A	N/A	2	1109	Up	Up	Up	Up	Up	Up	Up	Up	1.596	2.5212	3.13841	2.0485	2.78206	2.37365	1.55907	2.63446	1.08581e-08	1.07367e-10	9.99126e-08	0	1.13968e-08	2.49944e-07	3.19205e-09	7.07477e-08
Contig37179	N/A	N/A	N/A	N/A	2	1109	Up	Up	Up	Up	Up	Up	Up	Up	1.60478	1.19927	2.3608	2.08291	1.58294	3.41112	1.5216	2.63446	1.07921e-07	0.0231175	1.8993e-05	3.01494e-07	0.00340175	0.00103418	0.0106322	0.000454471
BSingletons105169	N/A	N/A	N/A	N/A	2	1109	Up	Up	Up	Up	Up	Up	Up	Up	1.63252	2.62196	2.40345	1.31554	1.50447	4.29565	1.34089	2.75285	1.82031e-05	5.59e-05	1.81334e-07	0.000605843	0.00214465	0.00152254	0.00705723	0.00015268
Contig33334	N/A	N/A	N/A	N/A	2	1109	Up	Up	Up	Up	Up	Up	Up	Up	1.63252	2.21023	3.17236	2.60645	1.14533	2.64156	2.65738	3.12298	1.06944e-11	3.72516e-12	1.76821e-12	0	3.15663e-07	5.76994e-12	8.09762e-12	2.6422e-11
Contig37057	N/A	N/A	N/A	N/A	2	1109	Up	Up	Up	Up	Up	Up	Up	Up	1.63252	10.1254	11.7515	10.2052	1.3903	14.236	13.6387	0.971491	0.776383	0.804704	0.587952	0.944497	0.725206	0.000162433	0.0110562	0.960869
BSingletons67067	N/A	N/A	N/A	N/A	2	1109	Up	Up	Up	Up	Up	Up	Up	Up	1.748	1.61869	4.82023	2.89788	2.31629	4.58515	1.55907	3.24451	0.034206	0.0850433	0.0025654	0.000237843	0.000227274	0.00838165	0.0478746	0.00179777
BCluster13500_Consensus1	N/A	N/A	N/A	N/A	2	1109	Up	Up	Up	Up	Up	Up	Up	Up	1.748	0.703575	3.31189	0.649955	3.97526	13.1936	2.71108	3.29342	0.0342316	0.872622	0.0017551	0.865046	0.0119316	5.12039e-06	0.00845119	0.0934163
Contig15531	N/A	N/A	N/A	N/A	2	1109	Up	Up	Up	Up	Up	Up	Up	Up	1.78453	1.96661	4.43119	2.68948	1.3903	4.29565	2.97411	1.97149	0.0904526	0.229029	0.0104166	0.00065191	0.727955	0.00859523	0.232213	0.784174
Contig7132	N/A	N/A	N/A	N/A	2	1109	Up	Up	Up	Up	Up	Up	Up	Up	1.8094	1.17306	3.34873	2.00841	2.6313	3.4715	2.95393	2.47399	7.67043e-07	0.00752514	1.89541e-05	1.99238e-11	3.45001e-05	0.000432575	9.49247e-05	8.90001e-05
Contig37936	N/A	N/A	N/A	N/A	2	1109	Up	Up	Up	Up	Up	Up	Up	Up	1.81894	2.71204	3.96171	4.05854	3.5278	4.93308	4.10339	4.29342	9.37775e-09	9.09036e-07	5.90758e-07	9.32365e-06	0.00162742	0.00152119	0.000465697	0.00114368
BSingletons99821	N/A	N/A	N/A	N/A	2	1109	Up	Up	Up	Up	Up	Up	Up	Up	1.92203	1.96661	3.94577	3.00359	13.0263	14.144	1.38915	3.67193	0.346155	0.435031	0.0137761	0.00317894	0.0398665	8.16062e-05	0.654395	0.0275672
BSingletons96263	N/A	N/A	N/A	N/A	2	1109	Up	Up	Up	Up	Up	Up	Up	Up	1.92203	0.841079	0.623838	0.271443	2.23829	0.841929	1.92164	2.63446	0.0421785	0.777343	0.862519	0.847109	0.00257983	0.434489	0.0124316	0.000454595
BSingletons85284	N/A	N/A	N/A	N/A	2	1109	Up	Up	Up	Up	Up	Up	Up	Up	2.04756	13.2729	15.8991	13.5454	1.65333	3.29565	2.29604	13.8218	0.868026	0.106048	9.56767e-12	0.0582592	0.791801	0.0816208	0.585502	0.0189203
Contig36442	N/A	N/A	N/A	N/A	2	1109	Up	Up	Up	Up	Up	Up	Up	Up	2.06993	0.519151	3.54984	2.36045	1.96145	3.61758	3.14404	0.971491	4.46552e-06	0.74989	0.000732893	4.93262e-05	0.00852632	0.00103545	0.0012089	0.965121
Contig26227	N/A	N/A	N/A	N/A	2	1109	Up	Up	Up	Up	Up	Up	Up	Up	2.1296	0.577567	2.44487	1.08489	0.380311	2.25958	2.05657	2.54224	0	0.200314	1.81488e-07	0.00418749	0.563791	7.77338e-07	1.02805e-06	8.24533e-07
ASingletons36730	N/A	N/A	N/A	N/A	2	1109	Up	Up	Up	Up	Up	Up	Up	Up	2.13502	2.55157	14.9954	1.56749	2.5278	2.71068	1.38915	2.97149	0.0722632	0.0205969	0.00017111	0.207673	0.00446528	0.321345	0.654074	0.21768
ASingletons79007	N/A	N/A	N/A	N/A	2	1109	Up	Up	Up	Up	Up	Up	Up	Up	2.13502	1.28854	1.84623	0.8426	3.06837	2.86269	2.1965	14.9886	0.0723377	0.403601	0.164874	0.854912	0.0101304	0.0034084	0.107047	0.000270774
BSingletons98752	N/A	N/A	N/A	N/A	2	1109	Up	Up	Up	Up	Up	Up	Up	Up	2.18001	2.02106	2.91802	1.84926	2.77732	1.58515	1.39861	2.63446	2.24914e-05	2.75348e-05	6.09137e-06	5.45699e-11	1.15505e-05	0.00126188	0.00360754	8.82661e-05
Contig48320	N/A	N/A	N/A	N/A	2	1109	Up	Up	Up	Up	Up	Up	Up	Up	2.21749	3.79104	2.80441	1.2025	2.11276	2.82616	2.29604	2.97149	0.00531369	0.000482023	5.72573e-05	0.00906672	0.000936442	0.030483	0.0718696	0.0170449
BSingletons103123	N/A	N/A	N/A	N/A	2	1109	Up	Up	Up	Up	Up	Up	Up	Up	2.26056	2.15103	4.5092	2.95252	2.78457	5.55199	4.00386	3.61535	6.62297e-05	4.81612e-05	0.000456589	0.00102154	0.000273372	0.00839037	0.00185034	0.00272528
ASingletons7433	N/A	N/A	N/A	N/A	2	1109	Up	Up	Up	Up	Up	Up	Up	Up	2.27621	1.35127	3.1474	2.24432	1.75521	3.12572	3.11366	1.81103	1.0859e-12	4.38363e-08	7.5713e-12	0	2.39726e-11	2.37822e-06	1.61566e-06	5.43242e-06
Contig49503	N/A	N/A	N/A	N/A	2	1109	Up	Up	Up	Up	Up	Up	Up	Up	2.3063	3.45204	3.67114	2.64995	2.94284	4.17012	1.97411	2.55645	1.18476e-05	0.000792169	0.00073307	0.000396114	0.000444848	0.00218406	0.00347897	0.00383301
BSingletons91042	N/A	N/A	N/A	N/A	2	1109	Up	Up	Up	Up	Up	Up	Up	Up	2.36949	14.1394	13.5956	4.38692	13.3717	3.29565	14.0233	15.1737	0.738786	0.000167488	0.00420881	0.0137541	0.0117899	0.0818378	0.00052972	1.32904e-09
Contig23503	N/A	N/A	N/A	N/A	2	1109	Up	Up	Up	Up	Up	Up	Up	Up	2.45565	1.62957	3.92817	1.83605	1.82736	2.22526	1.66801	1.21942	2.07726e-05	0.000256314	3.3025e-05	1.18261e-11	0.000342843	0.000978302	0.000242755	0.308226
Contig8214	N/A	N/A	N/A	N/A	2	1109	Up	Up	Up	Up	Up	Up	Up	NA	2.50699	11.3662	14.4663	2.78746	9.86155	11.4768	10.8351	0	0.176711	0.597016	8.43715e-07	0.00105158	0.889876	0.491001	0.753512	NA
Contig36586	N/A	N/A	N/A	N/A	2	1109	Up	Up	Up	Up	Up	Up	Up	Up	2.5541	3.83743	3.51834	1.93946	3.1671	3.27011	2.3045	3.94669	0	1.91582e-09	9.6234e-12	0	6.09197e-10	4.42109e-07	4.06072e-11	2.86957e-05
Contig22042	N/A	N/A	N/A	N/A	2	1109	Up	Up	Up	Up	Up	Up	Up	Up	2.61177	1.73395	2.36766	1.89096	1.01946	2.88061	2.84201	2.60376	8.20373e-11	0	7.39834e-12	1.80635e-12	0.00166151	2.08039e-05	5.41791e-05	1.30459e-07
Contig6826	N/A	N/A	N/A	N/A	2	1109	Up	Up	Up	Up	Up	Up	Up	Up	2.62103	1.90521	6.12634	0.649955	0.990365	2.9837	3.881	4.92569	2.06183e-07	2.30387e-06	0.0104287	0.720804	0.126668	0.00106404	0.0168137	0.0110023
Contig25471	N/A	N/A	N/A	N/A	2	1109	Up	Up	Up	Up	Up	Up	Up	Up	2.63252	0.604039	1.26127	0.460921	0.390295	2.71068	1.881	11.9249	0.000833692	0.829967	0.415449	0.819845	0.843895	0.00742943	0.15343	0.100903
ASingletons7716	N/A	N/A	N/A	N/A	2	1109	Up	Up	Up	Up	Up	Up	Up	Up	2.66647	3.0255	1.77584	1.48003	2.5278	2.54076	12.5087	2.77885	0.000492041	0.00240722	0.0627723	0.284632	0.00446609	0.0186668	0.106689	0.317611
ASingletons36296	N/A	N/A	N/A	N/A	2	1109	Up	Up	Up	Up	Up	Up	Up	Up	2.67559	3.24459	3.75159	2.75958	2.3903	3.12572	2.16174	2.29342	2.03763e-10	5.59148e-05	9.83459e-05	5.31531e-07	0.000186386	0.000679205	0.000235455	0.000229657
ASingletons35144	N/A	N/A	N/A	N/A	2	1109	Up	Up	Up	Up	Up	Up	Up	Up	2.71999	2.92081	6.1474	6.49126	5.92635	16.7119	5.61797	16.182	0.00029517	0.000168122	0.00256865	0.0136782	0.00937269	3.53659e-14	0.0116307	2.49893e-12
ASingletons22731	N/A	N/A	N/A	N/A	2	1109	Up	Up	Up	Up	Up	Up	Up	Up	2.77666	2.46911	5.17403	5.27445	2.3348	2.17012	1.08323	2.59493	1.68806e-11	9.41622e-12	0.000278901	0.00102032	5.71736e-12	7.68708e-12	3.58121e-06	1.46419e-11
BSingletons87752	N/A	N/A	N/A	N/A	2	1109	Up	Up	Up	Up	Up	Up	Up	Up	2.78453	2.55157	1.77584	0.717069	3.76881	3.44765	13.332	13.3125	0.000800273	0.0205932	0.363499	0.670379	0.0186744	0.00260971	0.0622116	0.0588819
BCluster18586_Consensus1	N/A	N/A	N/A	N/A	2	1109	Up	Up	Up	Up	Up	Up	Up	Up	2.7948	3.46911	5.16816	8.21474	16.2995	7.61356	5.3835	4.5862	1.18326e-05	0.000481722	0.000731304	0.0136622	0	0.00218546	0.00046556	0.0011434
BSingletons58819	N/A	N/A	N/A	N/A	2	1109	Up	Up	Up	Up	Up	Up	Up	Up	2.9	1.22037	3.03888	2.06499	0.309375	2.58515	4.49767	13.9255	0.000179178	0.105328	0.00115853	0.0351309	0.790219	0.00309806	0.0116305	0.0189677
Contig12802	N/A	N/A	N/A	N/A	2	1109	Up	Up	Up	Up	Up	Up	Up	Up	2.95445	1.80311	1.40811	1.97188	1.3903	2.75021	2.08959	2.85413	0.000797524	0.0289813	0.039406	0.131728	0.0797752	0.000434897	0.00863345	0.000152701
Contig34994	N/A	N/A	N/A	N/A	2	1109	Up	Up	Up	Up	Up	Up	Up	Up	2.98167	4.51681	4.94577	3.12389	2.5278	4.34811	13.6161	13.0117	3.28616e-09	0.000287976	0.000167552	8.12521e-10	0.000531834	0.00152146	0.000152678	0.00583717
Contig48366	N/A	N/A	N/A	N/A	2	1109	Up	Up	Up	Up	Up	Up	Up	Up	3.01104	2.11345	3.15435	0.472168	0.930864	4.29565	2.29604	2.14142	0.00126703	0.0026745	0.00045636	0.585175	0.426697	0.00859157	0.236265	0.0450686
Contig38653	N/A	N/A	N/A	N/A	2	1109	Up	Up	Up	Up	Up	Up	Up	Up	3.07731	0.96661	1.79376	1.90629	1.55379	2.44765	1.84858	3.87838	0.000797661	0.853817	0.0153918	0.000382158	0.233556	0.129594	0.314282	0.0159961
Contig12930	N/A	N/A	N/A	N/A	2	1109	Up	Up	Up	Up	Up	Up	Up	Up	3.10646	0.732144	1.69095	1.01608	1.06837	2.54076	1.97411	1.19388	0.000798004	0.772645	0.0559117	0.269971	0.515137	0.0186527	0.441516	0.791496
Contig26761	N/A	N/A	N/A	N/A	2	1109	Up	Up	Up	Up	Up	Up	Up	Up	3.26056	2.11861	3.0895	2.60105	1.73133	2.84193	2.033	0.737026	6.20796e-05	5.04293e-07	9.9738e-08	1.56195e-08	0.00204454	0.00027048	5.46751e-05	0.415568
BSingletons2676	N/A	N/A	N/A	N/A	2	1109	Up	Up	Up	Up	Up	Up	Up	Up	3.36949	12.8631	14.9043	2.32803	13.9434	13.1961	2.78147	3.55645	0.11105	0.175568	1.64538e-06	0.00626447	0.0033646	0.0579461	0.33407	0.039881
BSingletons78044	N/A	N/A	N/A	N/A	2	1109	Up	Up	Up	Up	Up	Up	Up	Up	3.36949	14.7095	13.9276	14.6581	2.23829	13.4664	14.6321	15.9207	0.111091	7.13707e-06	0.00222319	1.37111e-05	0.232301	0.0165791	2.29165e-05	8.04651e-14
Contig26930	N/A	N/A	N/A	N/A	2	1109	Up	Up	Up	Up	Up	Up	Up	Up	3.43988	3.03902	2.73931	4.19885	2.3903	2.38054	1.82559	2.60621	0.000106372	9.09497e-07	5.04652e-09	0.000141104	1.21009e-06	7.99857e-08	2.33211e-07	2.41755e-07
BSingletons93265	N/A	N/A	N/A	N/A	2	1109	Up	Up	Up	Up	Up	Up	Up	Up	3.50699	15.1936	3.84623	2.02847	2.94284	5.21318	2.60638	5.18094	0.000798345	1.60734e-09	0.00173777	0.00049117	0.00259152	0.00838677	0.0010009	0.0110122
BSingletons11682	N/A	N/A	N/A	N/A	2	1109	Up	Up	Up	Up	Up	Up	Up	Up	3.63252	12.5368	13.3149	14.0316	11.0321	11.6474	13.0056	0.971491	0.0483775	0.177351	0.0144493	0.000378515	0.750394	0.500253	0.0624516	0.841519
BSingletons23159	N/A	N/A	N/A	N/A	2	1109	Up	Up	Up	Up	Up	Up	Up	Up	3.85492	2.77396	3.49831	0.830527	3.65333	12.6415	2.55907	13.9803	0.0263371	0.00610511	0.0484204	0.680318	0.0264881	0.105646	0.106028	0.000507373
Contig39844	N/A	N/A	N/A	N/A	2	1109	Up	Up	Up	Up	Up	Up	Up	Up	3.89556	14.1334	3.94577	3.91299	4.5278	2.61115	2.36643	5.39776	0.00126782	1.60848e-09	0.000732009	0.00102065	0.00237858	0.000911009	0.0132222	0.0110203
BSingletons25364	N/A	N/A	N/A	N/A	2	1109	Up	Up	Up	Up	Up	Up	Up	Up	3.9302	5.58132	3.59346	3.23492	3.5278	14.2034	2.43354	3.87838	0.00197259	0.0119004	0.00114529	0.141662	0.0401479	5.12181e-06	0.16135	0.0160043
ASingletons4680	N/A	N/A	N/A	N/A	2	1109	Up	Up	Up	Up	Up	Up	Up	Up	4.4626	3.38165	15.9717	14.0104	3.9991	3.33518	3.881	3.17312	0.00295159	0.00194453	0	0.000725953	0.00108744	0.00103396	0.00278224	0.000713191
Contig34140	N/A	N/A	N/A	N/A	2	1109	Up	Up	Up	Up	Up	Up	Up	Up	4.748	5.58132	5.4735	4.42254	3.03799	3.29565	1.38915	4.11445	0.000179085	0.00193991	0.00114398	0.00346913	0.000444812	0.000679435	0.0471073	0.00176278
ACluster10706_Consensus1	N/A	N/A	N/A	N/A	2	1109	Up	Up	Up	Up	Up	Up	Up	Up	5.748	4.00614	16.5243	14.5545	4.29333	16.5427	3.46888	4.11197	0.00295271	9.73689e-05	0	5.38302e-12	5.86202e-05	3.53115e-14	3.09242e-05	2.87156e-05
Contig12490	N/A	N/A	N/A	N/A	2	1109	Up	Up	Up	Up	Up	Up	Up	Up	9.4633	10.3417	13.9679	13.4216	10.4221	11.4523	12.7175	10.9611	0.890351	0.712669	1.64476e-06	0.00037784	0.694824	0.309471	0.0197979	0.562819
ASingletons48091	N/A	N/A	N/A	N/A	2	1109	Up	Up	Up	Up	Up	Up	Up	Up	10.9994	12.8778	15.1669	2.64995	13.7655	3.82616	1.97411	1.55645	0.875069	0.415312	4.58303e-05	0.470339	0.0702625	0.0149998	0.801302	0.852886
BSingletons80480	N/A	N/A	N/A	N/A	2	1109	Up	Up	Up	Up	Up	Up	Up	Up	11.7675	12.3829	14.1022	13.4627	12.1413	13.4935	11.6998	13.6803	0.71097	0.283063	0.000326616	0.0173417	0.336993	0.00874275	0.604002	0.00584188
BSingletons92420	N/A	N/A	N/A	N/A	2	1109	Up	Up	Up	Up	Up	Up	Up	Up	12.1952	12.0736	12.9222	13.7384	12.4759	14.1842	14.0344	14.108	0.511997	0.422343	0.0854339	0.00498974	0.20759	0.000162397	0.000984338	0.000507236
BSingletons23208	N/A	N/A	N/A	N/A	2	1109	Up	Up	Up	Up	Up	Up	Up	Up	12.8959	10.1894	14.44	4.81988	13.1766	14.1073	12.5651	12.0311	0.00665765	0.769916	2.55476e-10	0.0136509	0.00049157	3.78406e-08	0.0198615	0.100834
BSingletons4497	N/A	N/A	N/A	N/A	2	1109	Up	Up	Up	Up	Up	Up	Up	Up	12.9109	12.7893	13.7481	4.06499	10.6997	2.12572	2.55907	11.6538	0.0404149	0.0362717	0.000171062	0.0156235	0.707414	0.651994	0.458454	0.411487
BSingletons71558	N/A	N/A	N/A	N/A	2	1109	Up	Up	Up	Up	Up	Up	Up	Up	13.1538	14.0323	14.211	14.8776	13.3756	1.44765	13.5715	12.3297	0.338242	0.0206598	0.00786856	0.000196364	0.124161	0.703636	0.106821	0.584265
BSingletons27721	N/A	N/A	N/A	N/A	2	1109	Up	Up	Up	Up	Up	Up	Up	Up	13.2884	13.6522	15.6934	14.4272	12.9252	15.5993	14.1211	12.6162	0.00101571	2.53708e-05	0	1.97293e-09	0.00336334	3.49883e-14	2.46969e-07	0.0189077
Contig34130	N/A	N/A	N/A	N/A	2	1109	Up	Up	Up	Up	Up	Up	Up	Up	13.4018	13.8932	12.6934	9.27264	11.5951	11.6253	9.24665	11.8121	0.000283125	1.04529e-06	0.00786421	0.961171	0.208453	0.185199	0.824483	0.169453
BSingletons29391	N/A	N/A	N/A	N/A	2	1109	Up	Up	Up	Up	Up	Up	Up	Up	13.6623	12.7523	4.79376	13.6946	13.6951	15.4695	15.324	15.2814	7.81601e-05	0.0116015	0.0104117	2.67975e-05	1.82618e-05	3.4935e-14	2.08427e-13	5.42075e-14
BSingletons26952	N/A	N/A	N/A	N/A	2	1109	Up	Up	Up	Up	Up	Up	Up	Up	13.7684	13.7464	13.688	14.3116	11.9198	12.272	11.4783	12.8738	0.00192211	0.00107648	0.0011711	1.37175e-05	0.341834	0.186021	0.616501	0.0590691
BCluster13647_Consensus1	N/A	N/A	N/A	N/A	2	1109	Up	Up	Up	Up	Up	Up	Up	Up	14.2273	12.1057	12.7319	11.7706	1.06837	1.93308	2.29604	12.462	0.000538741	0.427201	0.148566	0.65097	0.798683	0.43594	0.591057	0.27279
BSingletons53792	N/A	N/A	N/A	N/A	2	1109	Up	Up	Up	Down	Up	Up	Up	Up	14.4468	11.7403	13.1034	-10.7551	11.8206	13.8509	10.7941	15.2341	0.00664876	0.724709	0.247082	0.813438	0.705547	0.0311694	0.781943	1.1508e-05
BSingletons24068	N/A	N/A	N/A	N/A	2	1109	Up	Up	Up	Up	Up	Up	Up	Up	14.4795	11.036	12.6622	11.1158	10.1163	12.1466	11.6748	13.5298	4.10029e-05	0.731388	0.14789	0.833986	0.860246	0.312144	0.599159	0.0105762
BSingletons21107	N/A	N/A	N/A	N/A	2	1109	Up	Up	Up	Up	Up	Up	Up	Up	14.6393	13.5177	14.5064	3.38692	14.8351	14.9909	4.40038	5.03758	2.01433e-07	0.00197035	2.20668e-07	0.0913145	2.69654e-09	1.33463e-10	0.00278271	0.00265655
BSingletons21403	N/A	N/A	N/A	N/A	2	1109	Up	Up	Up	Up	Up	Up	Up	Up	14.6598	13.1232	3.77584	4.15246	4.87572	4.37365	3.55907	4.25689	1.3684e-08	0.00644097	0.0017374	0.00346633	0.0093655	0.00847893	0.0421606	0.00265299
BSingletons47880	N/A	N/A	N/A	N/A	2	1109	Up	Up	Up	Up	Up	Up	Up	Up	14.8178	13.4739	14.9301	12.5537	10.9693	11.9995	10.9428	10.9233	0.00192058	0.176735	0.000326787	0.64952	0.903077	0.72141	0.826272	0.812852
ASingletons54400	N/A	N/A	N/A	N/A	2	1109	Up	Up	Up	Up	Up	Up	Up	Up	15.1286	14.4221	14.7434	14.0165	14.943	15.0473	1.78147	4.82947	2.12909e-05	0.00196878	0.000171014	0.0173262	3.54557e-05	1.01961e-05	0.620527	0.0109989
Contig24921	N/A	N/A	N/A	N/A	2	1109	Up	Up	Up	Up	Up	Up	Up	Up	15.1379	3.51093	16.8014	4.01919	4.15583	15.9952	6.01851	14.2027	0	0.00193928	0	0.000640495	0.00237539	3.53932e-14	0.011633	2.53653e-09
BSingletons102752	N/A	N/A	N/A	N/A	2	1109	Up	Up	Up	Up	Up	Up	Up	Up	16.0166	15.9752	16.8838	16.9224	15.5185	14.6837	2.29604	2.29342	0	0	0	6.60841e-14	0	3.7827e-08	0.589876	0.561853
BSingletons24128	N/A	N/A	N/A	N/A	2	1109	Up	Up	Up	Up	Up	Up	Up	Up	16.1286	15.0742	16.8784	15.1096	14.017	11.7254	12.4056	11.0642	0	1.12827e-08	0	7.8494e-09	0.000491454	0.498844	0.289336	0.744101
ASingletons47303	N/A	N/A	N/A	N/A	2	1109	Up	Up	Up	Up	Up	Up	Up	NA	16.1372	15.5376	14.7714	3.76543	11.8106	11.8408	10.7841	0	1.27031e-10	2.88623e-07	0.00032653	0.0274868	0.717934	0.706367	0.801879	NA
BSingletons34515	AT4G28850.1	1e-15	0.757	XTH26, ATXTH26 | xyloglucan endotransglucosylase/hydrolase 26 | chr4:14244336-14245781 FORWARD LENGTH=292	2	1109	Up	Down	Up	Up	Up	Up	Up	Down	3.38939	-0.215594	2.8599	1.32301	1.8258	4.01325	1.30631	-0.262974	5.73311e-11	0.935896	9.18073e-13	0	1.23398e-06	0.000679689	9.77542e-08	0.928253
BSingletons65239	AT5G46330.1	2e-15	0.6	FLS2 | Leucine-rich receptor-like protein kinase family protein | chr5:18791802-18795407 FORWARD LENGTH=1173	2	1109	Up	Down	Up	Up	Up	Up	Up	Up	12.9513	-0.0333905	3.94577	2.06499	1.65333	14.6185	13.369	13.3496	0.337564	1.04727	0.0137784	0.823652	0.590622	0.000162469	0.106715	0.100684
ASingletons105052	AT2G44500.2	2e-16	0.625	O-fucosyltransferase family protein | chr2:18374447-18375903 FORWARD LENGTH=422	2	1109	Up	Down	Up	Up	Up	Up	Up	Up	2.10646	-0.0333905	5.08327	2.60556	2.23829	1.61115	1.65218	1.55645	0.012298	1.06246	0.0104251	4.88069e-05	0.232438	0.193233	0.196816	0.253663
BSingletons82764	AT5G54160.1	4e-18	0.566	ATOMT1, OMT1 | O-methyltransferase 1 | chr5:21982075-21984167 FORWARD LENGTH=363	2	1109	Up	NA	Up	Up	Up	Up	Up	Up	10.5788	0	14.6684	14.859	13.5375	15.0273	12.5111	12.8135	0.91225	NA	8.87508e-05	2.68094e-05	0.039811	2.56741e-06	0.433963	0.269752
ASingletons27408	AT2G18420.1	1e-11	0.6	Gibberellin-regulated family protein | chr2:7993861-7994334 FORWARD LENGTH=94	2	1109	Up	Down	Up	Up	Up	Up	Up	Up	0.702426	-0.215594	2.2088	0.546667	1.10684	2.83467	2.91601	2.77885	2.90536e-07	0.687224	0	5.84789e-05	0.00168688	8.0261e-09	2.59167e-07	8.82869e-05
ASingletons16755	AT5G25190.1	5e-34	0.907	Integrase-type DNA-binding superfamily protein | chr5:8707007-8707655 REVERSE LENGTH=181	2	1109	Up	Down	Up	Up	Up	Up	Up	Up	0.784527	-0.395961	2.03888	1.72796	2.84096	2.2412	1.12611	2.64956	1.05189	0.822356	0.00484891	0.104204	0.000445365	0.00248022	0.0677315	0.000850526
ACluster2552_Consensus1	AT1G72160.1	7e-25	0.707	Sec14p-like phosphatidylinositol transfer family protein | chr1:27153823-27155609 REVERSE LENGTH=490	2	1109	Up	Up	Up	Up	Up	Up	Up	Up	0.725633	0.229644	2.26127	1.18047	0.980904	2.34811	1.40038	0.884028	0.251502	0.833022	1.95225e-05	0.0577919	0.174601	0.000109826	0.0104507	0.298547
Contig11989	gi|297743457|emb|CBI36324.3|	2e-26	0.64	unnamed protein product [Vitis vinifera]	2	1109	Up	Down	Up	Up	Up	Up	Up	Up	0.954452	-0.53089	2.01086	1.98253	0.348475	0.504234	0.42157	1.19388	0.733979	0.756774	3.20674e-05	0.00189836	0.835898	0.892829	0.787418	0.794056
BSingletons19441	AT4G30360.1	4e-39	0.643	ATCNGC17, CNGC17 | cyclic nucleotide-gated channel 17 | chr4:14855060-14857779 REVERSE LENGTH=720	2	1109	Up	Up	Up	Up	Up	Up	Up	Up	1.89556	0.189002	1.73931	1.43423	1.3903	13.5655	1.1965	1.19388	0.100585	0.940736	0.23543	0.0438025	0.4825	0.000629725	0.829288	0.796177
BSingletons40416	AT5G23860.2	4e-61	0.982	TUB8 | tubulin beta 8 | chr5:8042962-8044528 FORWARD LENGTH=449	2	1109	Up	Up	Up	Up	Up	Up	Up	Up	0.502756	0.101961	1.24051	0.0649923	1.23829	0.800322	1.64654	1.30164	0.381258	0.85192	7.2016e-05	0.981929	0.000222135	0.0193358	7.03345e-08	7.69098e-05
Contig44685	AT1G47670.1	4e-38	0.571	Transmembrane amino acid transporter family protein | chr1:17536834-17539486 REVERSE LENGTH=519	2	1109	Up	Up	Up	Down	Up	Up	Up	Up	1.04756	0.069703	1.12634	-0.145575	1.71222	0.777799	1.1965	1.51581	0.104716	0.971343	0.0191765	0.79474	0.000233661	0.1863	0.00430138	7.81322e-05
Contig2506	gi|255541556|ref|XP_002511842.1|	2e-10	0.418	Kiwellin, putative [Ricinus communis]_x0001_Kiwellin, putative [Ricinus communis]	2	1109	Up	Down	Up	Up	Up	Up	Up	Up	0.632524	-0.226036	2.56244	1.83053	0.224486	1.32366	0.595599	2.50754	0.727571	0.921249	1.8118e-07	3.20282e-06	0.832989	0.0144125	0.568873	0.00139288
ASingletons32283	AT5G58440.1	2e-24	0.681	SNX2a | sorting nexin 2A | chr5:23624154-23626676 REVERSE LENGTH=587	2	1109	Up	Down	Up	Up	Up	Up	Up	Up	0.493919	-0.17978	1.4991	1.72907	0.741866	1.9116	2.53455	1.98971	0.00100711	0.595062	0	2.36166e-11	9.34179e-06	8.03065e-12	1.87384e-12	8.92337e-13
Contig33606	AT5G43470.2	7e-11	0.439	RPP8, HRT, RCY1 | Disease resistance protein (CC-NBS-LRR class) family | chr5:17463130-17466658 REVERSE LENGTH=908	2	1109	Up	Down	Up	Up	Up	Up	Up	Up	1.36949	-0.448428	2.84623	1.58855	12.2487	2.71068	3.97411	0.778846	0.798337	0.860021	0.000167323	0.0808594	0.0705854	0.0503162	0.0144247	0.882596
Contig7234	AT1G14980.1	1e-10	0.618	CPN10 | chaperonin 10 | chr1:5165930-5166654 REVERSE LENGTH=98	2	1109	Up	Up	Up	Up	Up	Up	Up	Up	0.49502	0.0540723	1.40566	0.293261	1.06837	2.38206	0.762607	0.889029	0.974721	1.02745	0.00332664	0.925985	0.240849	0.000105831	0.362007	0.563439
Contig35501	AT5G02050.1	1e-19	0.74	Mitochondrial glycoprotein family protein | chr5:403239-404244 REVERSE LENGTH=267	2	1109	Up	Up	Up	Down	Up	Up	Up	Up	2.04756	0.436095	1.83638	-0.280143	2.76881	2.76958	1.26362	1.81949	0.499705	0.90143	9.07458e-07	0.93022	0.000447072	0.00140518	0.226528	0.0935517
Contig12461	AT3G05470.1	7e-24	0.833	Actin-binding FH2 (formin homology 2) family protein | chr3:1579667-1582547 REVERSE LENGTH=884	2	1109	Up	Down	Up	Up	Up	Up	Up	Up	0.954452	-0.395961	1.20115	0.173927	1.1679	1.87574	0.237146	1.64956	0.135632	0.856951	0.0175631	0.790624	0.101137	0.000822318	0.85926	0.0140753
Contig28305	AT1G72230.1	5e-16	0.466	Cupredoxin superfamily protein | chr1:27188287-27189093 FORWARD LENGTH=181	2	1109	Up	Up	Up	Up	Up	Up	Up	Up	0.670194	0.310564	0.631965	1.41607	0.746439	1.12572	1.91663	1.01331	0.0773914	0.641305	0.100737	5.59335e-08	0.0142012	0.00189823	1.10033e-10	0.0109038
BSingletons10324	AT3G24480.1	3e-37	0.62	Leucine-rich repeat (LRR) family protein | chr3:8901154-8902638 REVERSE LENGTH=494	2	1109	Up	Up	Up	Up	Up	Up	Up	Up	0.868337	0.155371	0.653091	0.748519	1.68134	1.19101	0.912711	1.45262	2.53224e-05	0.948779	5.97073e-05	3.67665e-07	1.09827e-08	6.96324e-06	0.000274042	1.20602e-08
BSingletons70826	AT4G27090.1	2e-28	0.879	Ribosomal protein L14 | chr4:13594104-13595187 REVERSE LENGTH=134	2	1109	Up	Up	Up	Up	Up	Up	Up	Up	0.343017	0.0535928	1.0484	0.438281	1.44401	1.64876	1.05694	0.81395	0.426271	0.865427	0	0.0860414	9.50193e-12	0	3.80754e-09	0.000498214
Contig10625	AT2G30933.1	5e-43	0.5	Carbohydrate-binding X8 domain superfamily protein | chr2:13164179-13166517 REVERSE LENGTH=227	2	1109	Up	Down	Up	Up	Up	Up	Up	Up	0.60215	-0.0333905	1.31898	0.296318	1.58774	2.33217	1.32775	0.666636	0.54728	1.04921	0.0401521	1.00684	0.00199282	1.21725e-05	0.0111869	0.519826
Contig34894	AT1G62380.1	1e-70	0.775	ACO2, ATACO2 | ACC oxidase 2 | chr1:23082340-23084068 FORWARD LENGTH=320	2	1109	Up	Down	Up	Up	Up	Up	Up	Up	0.310596	-0.0942157	1.53483	1.81501	0.430937	2.58092	1.71885	1.02882	0.377074	0.846503	0	1.06522e-06	0.0519318	0	4.19937e-12	8.18181e-06
Contig28543	AT1G64690.1	3e-20	0.335	BLT | branchless trichome | chr1:24038069-24038890 FORWARD LENGTH=273	2	1109	Up	Down	Up	Up	Up	Up	Up	Up	1.01842	-0.296425	1.81146	1.35039	0.790833	1.24771	1.44124	2.07583	0.0711218	0.847427	0.000851225	0.0227262	0.324237	0.0283481	0.0046439	0.000191978
Contig24117	AT2G40230.1	7e-61	0.572	HXXXD-type acyl-transferase family protein | chr2:16803285-16804586 REVERSE LENGTH=433	2	1109	Up	Down	Up	Up	Up	Up	Up	Up	0.854916	-0.492822	1.506	0.634358	1.98591	1.74721	1.14404	1.04949	0.517857	0.78087	0.00217069	0.450853	0.00126282	0.000924869	0.0904055	0.418748
Contig25665	AT2G23600.1	6e-26	0.529	ACL, ATMES2, MES2, ATME8, ME8 | acetone-cyanohydrin lyase | chr2:10042325-10043641 REVERSE LENGTH=263	2	1109	Up	Up	Up	Up	Up	Up	Up	Up	0.949381	0.19402	2.63382	2.89096	2.36255	0.348114	1.47418	1.15081	0.0228515	0.757365	1.65712e-08	9.10965e-08	1.19193e-07	0.674371	1.61912e-06	0.00153014
Contig10590	AT4G36360.1	9e-29	0.444	BGAL3 | beta-galactosidase 3 | chr4:17176840-17181143 REVERSE LENGTH=856	2	1109	Up	Down	Up	Up	Up	Up	Up	Up	2.18507	-0.185394	2.09777	1.06499	4.31629	3.51804	1.07365	1.38653	0.0196811	0.905825	3.23188e-05	0.0115336	0.00955117	0.00240444	0.574326	0.298825
Contig209	AT1G60060.1	5e-74	0.773	Serine/threonine-protein kinase WNK (With No Lysine)-related | chr1:22139282-22141585 FORWARD LENGTH=386	2	1109	Up	Down	Up	Up	Up	Up	Up	Up	0.650226	-0.770356	1.65555	1.60556	2.19765	2.20101	2.3801	2.19388	0.526031	0.434817	0.000898152	2.28942e-07	0.000455086	7.26617e-06	5.5053e-05	0.00363843
BCluster13345_Consensus1	AT3G16080.1	4e-22	0.768	Zinc-binding ribosomal protein family protein | chr3:5454892-5455677 FORWARD LENGTH=95	2	1109	Up	Down	Up	Up	Up	Up	Up	Up	0.653283	-0.107391	1.80755	0.649955	1.0146	1.37148	0.501358	1.09702	0.635832	0.881734	2.40631e-08	0.308984	0.00344538	2.12456e-05	0.621426	0.0368598
Contig35320	AT1G71695.1	2e-40	0.649	Peroxidase superfamily protein | chr1:26964359-26966557 FORWARD LENGTH=358	2	1109	Up	Down	Up	Up	Up	Up	Up	Up	1.83183	-0.0333905	2.84623	3.04989	1.76881	4.255	2.41468	2.34072	0.00942121	1.05667	0.00016737	2.82882e-05	0.00135513	0.000166189	0.000348343	0.00120579
ASingletons117153	AT4G33865.1	1e-33	0.893	Ribosomal protein S14p/S29e family protein | chr4:16233395-16234114 REVERSE LENGTH=56	2	1109	Up	Up	Up	Up	Up	Up	Up	Up	0.132809	0.0540723	0.907409	0.627487	0.609668	1.39078	1.33852	0.885451	1.04911	0.884287	6.45403e-09	0.00102766	0.00494242	0	0	2.80441e-05
Contig33102	AT5G56010.1	2e-77	0.962	HSP81-3, Hsp81.3, AtHsp90-3, AtHsp90.3 | heat shock protein 81-3 | chr5:22681410-22683911 FORWARD LENGTH=699	2	1109	Up	Down	Up	Up	Up	Up	Up	Up	0.183623	-0.623154	1.37488	2.06499	0.27626	0.990462	0.788645	0.406099	0.576753	9.86528e-10	7.21276e-12	1.1532e-12	0.0578229	2.76688e-11	4.90473e-11	0.000318848
Contig30268	AT4G15160.2	3e-25	0.793	Bifunctional inhibitor/lipid-transfer protein/seed storage 2S albumin superfamily protein | chr4:8646192-8647019 FORWARD LENGTH=193	2	1109	Up	Down	Up	Up	Up	Up	Up	Up	0.844028	-1.12085	1.96487	3.36616	5.69042	5.32343	5.20933	6.25689	0.0737308	0.41439	0.0464871	0.000393637	0.0010872	5.98784e-05	0.000465287	0.0110142
ASingletons66728	AT1G24360.1	3e-62	0.742	NAD(P)-binding Rossmann-fold superfamily protein | chr1:8640820-8643283 FORWARD LENGTH=319	2	1109	Up	Down	Up	Up	Up	Up	Up	Up	0.542326	-0.337648	1.0328	0.185847	0.833078	1.38753	0.982475	0.481352	0.0545934	0.413677	2.94724e-09	0.774058	6.48573e-05	0	4.94887e-06	0.14748
ASingletons12471	AT1G56410.1	2e-63	0.909	ERD2, HSP70T-1 | heat shock protein 70 (Hsp 70) family protein | chr1:21117147-21119241 FORWARD LENGTH=617	2	1109	Up	Up	Up	Up	Up	Up	Up	Up	0.230965	0.20881	1.58551	1.93107	0.71094	1.02809	1.05409	0.68351	0.145053	0.210868	1.18043e-12	4.91351e-12	3.98144e-11	3.16378e-11	1.55735e-11	1.20279e-09
Contig24582	AT1G70280.1	2e-24	0.462	NHL domain-containing protein | chr1:26466086-26468116 REVERSE LENGTH=447	2	1109	Up	Up	Up	Up	Up	Up	Up	Up	0.776914	0.169102	0.891579	0.379979	0.951958	1.43171	1.22002	1.25622	0.000209758	0.780021	2.20464e-09	0.0373942	3.10205e-08	0	2.65565e-11	0
BSingletons101186	AT1G21440.1	3e-48	0.621	Phosphoenolpyruvate carboxylase family protein | chr1:7502325-7504103 REVERSE LENGTH=336	2	1109	Up	Down	Up	Up	Down	Up	Up	Up	0.38685	-0.22512	1.27703	1.39564	-0.347044	0.642421	1.48091	0.644757	0	0.00233997	5.70866e-12	3.5613e-05	5.62513e-07	1.60151e-11	4.52369e-11	5.82015e-11
Contig11735	AT4G02070.2	5e-20	0.649	MSH6 | MUTS homolog 6 | chr4:906079-912930 FORWARD LENGTH=1321	2	1109	Up	Up	Up	Up	Up	Up	Up	Up	1.41013	0.229644	1.21721	0.287385	2.14637	2.6403	1.93347	1.44542	0.296593	0.832955	0.0244418	0.946379	0.000273097	0.000272722	0.00219501	0.0897318
Contig6477	AT4G18740.1	9e-16	0.356	Rho termination factor | chr4:10303543-10304479 REVERSE LENGTH=245	2	1109	Up	Down	Up	Up	Up	Up	Up	Up	0.932084	-0.10378	1.4259	1.13899	0.784574	2.36276	1.15468	0.914908	0.500167	0.935408	0.0240385	0.0643057	0.515422	0.000413407	0.103131	0.400555
Contig188	AT1G18620.1	3e-30	0.458	unknown protein; BEST Arabidopsis thaliana protein match is: unknown protein (TAIR:AT1G74160.1); Has 1987 Blast hits to 1263 proteins in 207 species: Archae - 0; Bacteria - 172; Metazoa - 665; Fungi - 149; Plants - 271; Viruses - 6; Other Eukaryotes - 724 (source: NCBI BLink). | chr1:6410719-6414269 FORWARD LENGTH=978	2	1109	Up	Down	Up	Up	Up	Up	Up	Up	0.759436	-0.0333905	1.47945	0.872347	0.620908	1.20372	2.32461	0.617854	0.0347001	1.0303	0.0102876	0.091362	0.384542	0.00374471	5.69179e-05	0.564538
Contig36515	AT1G05010.1	1e-85	0.729	EFE, ACO4, EAT1 | ethylene-forming enzyme | chr1:1431419-1432695 REVERSE LENGTH=323	2	1109	Up	Down	Up	Up	Up	Up	Up	Up	0.437014	-0.0208995	1.8451	1.35872	0.889706	2.22647	1.77217	1.20227	0.000348044	0.93947	1.50843e-11	4.01735e-09	4.22528e-11	4.41281e-12	1.79298e-11	1.40978e-11
Contig8528	AT2G36830.1	6e-25	0.694	GAMMA-TIP, TIP1;1, GAMMA-TIP1 | gamma tonoplast intrinsic protein | chr2:15445490-15446336 FORWARD LENGTH=251	2	1109	Up	Down	Up	Up	Up	Up	Up	Up	0.249558	-0.574791	0.806702	0.536613	0.249246	0.841053	1.07745	0.395631	0.251216	1.24775e-06	3.88165e-08	0.000644715	0.2549	3.3836e-10	4.32486e-12	0.0225154
Contig32460	AT2G21170.2	3e-74	0.898	TIM, PDTPI | triosephosphate isomerase | chr2:9071047-9073106 REVERSE LENGTH=306	2	1109	Up	Up	Up	Up	Up	Up	Up	Up	0.800922	0.0735247	0.723373	0.526896	0.677176	1.12572	0.765524	1.7491	0.145915	0.966037	0.28265	0.381879	0.166219	0.00796794	0.26871	4.63746e-06
Contig30164	AT3G52820.1	7e-93	0.582	ATPAP22, PAP22 | purple acid phosphatase 22 | chr3:19574236-19576938 REVERSE LENGTH=434	2	1109	Up	Down	Up	Up	Up	Up	Up	Up	0.113882	-0.249119	0.842183	0.362722	0.276105	1.05449	1.699	0.631923	0.709089	0.0282134	3.81783e-12	0.00105783	0.0192846	2.74336e-11	2.18223e-11	2.8318e-09
Contig308	AT1G71840.1	2e-98	0.678	transducin family protein / WD-40 repeat family protein | chr1:27022424-27024380 FORWARD LENGTH=407	2	1109	Up	Down	Up	Up	Up	Up	Up	Up	1.63252	-0.193855	1.73487	0.573139	1.58294	3.33518	1.02142	1.55645	0.184739	0.849712	5.51408e-07	0.367036	0.00340111	0.00103358	0.218146	0.0715426
ASingletons126916	AT1G21440.1	5e-104	0.681	Phosphoenolpyruvate carboxylase family protein | chr1:7502325-7504103 REVERSE LENGTH=336	2	1109	Up	Down	Up	Up	Up	Up	Up	Up	1.92203	-0.618353	9.13724	8.17587	9.76132	2.00019	0.974111	3.11833	0.345409	0.824835	0.74279	0.871674	0.499247	0.180695	0.10686	0.000259234
Contig5248	AT5G02540.1	2e-99	0.672	NAD(P)-binding Rossmann-fold superfamily protein | chr5:568609-570720 FORWARD LENGTH=331	2	1109	Up	Down	Up	Up	Up	Up	Up	Up	0.556381	-0.0170887	1.31287	0.579992	1.06837	2.60924	0.276295	0.879699	0.00105209	1.02053	0	6.33006e-07	4.06064e-08	4.83069e-12	0.637372	0.000490775
Contig43668	AT3G57040.1	1e-70	0.784	ARR9, ATRR4 | response regulator 9 | chr3:21110059-21111228 FORWARD LENGTH=234	2	1109	Up	Up	Up	Up	Up	Up	Up	Up	0.483661	0.0958925	1.2287	1.03946	1.4253	0.896903	0.910917	1.3806	0.532937	0.857644	1.49336e-07	0.00021085	1.4081e-09	0.000292131	0.000371377	1.13492e-09
ASingletons11596	AT5G66920.1	3e-120	0.712	sks17 | SKU5 similar 17 | chr5:26722963-26725370 FORWARD LENGTH=546	2	1109	Up	Down	Up	Up	Up	Up	Up	Up	0.638377	-0.292478	2.59582	0.180469	2.18701	2.78869	2.73741	2.35	0.000437843	0.743934	5.04908e-09	0.786845	4.54428e-11	1.59179e-10	2.59039e-07	1.30336e-07
Contig21738	AT3G12340.1	5e-31	0.613	FKBP-like peptidyl-prolyl cis-trans isomerase family protein | chr3:3925720-3929346 REVERSE LENGTH=499	2	1109	Up	Down	Up	Up	Up	Up	Up	Up	0.58813	-0.179241	1.64416	0.582051	0.762264	1.34145	1.11613	0.804381	0.542643	0.759955	1.9737e-11	0.215126	0.131892	0.000146415	0.00784356	0.121305
Contig26985	AT2G36830.1	2e-49	0.852	GAMMA-TIP, TIP1;1, GAMMA-TIP1 | gamma tonoplast intrinsic protein | chr2:15445490-15446336 FORWARD LENGTH=251	2	1109	Up	Down	Up	Up	Up	Up	Up	Up	0.411973	-0.454543	1.57041	1.82138	1.134	2.0503	2.52485	1.69326	5.94061e-10	4.67221e-15	0	7.12383e-11	5.7079e-12	5.10332e-11	4.55094e-11	3.86741e-11
Contig20750	AT2G27510.1	7e-50	0.77	ATFD3, FD3 | ferredoxin 3 | chr2:11758281-11758748 REVERSE LENGTH=155	2	1109	Up	Up	Up	Up	Down	Up	Up	Up	0.31869	0.0182423	0.8839	0.338011	-0.155011	1.61605	1.75547	1.59672	0.186102	0.99858	8.96134e-09	0.450841	0.723099	7.40014e-12	1.6545e-11	0
[truncated: 6,466 more rows]

## Sheet: b
Table S6b 11 Clusters GO Enrichment Analysis
ClusterID	Cluster Size	GO ID	Term	Annotated	Observed	Expected	Fisher P-value	Ontology	Genes
[truncated: 995 more rows]
