# Supplementary material for: Gene Expression Reaction Norms Unravel the Molecular and Cellular Processes Underpinning the Plastic Phenotypes of Alternanthera Philoxeroides in Contrasting Hydrological Conditions
Source: Front Plant Sci. 2015 Nov 12;6:991. doi: 10.3389/fpls.2015.00991 (PMC4641913; doi:10.3389/fpls.2015.00991)
Supplement: Supplementary file 7 [file Table7.XLSX]

## Sheet: Sheet1
Table S7 A. philoxeroides protein kinase genes that exhibited different expression patterns in different water habitats.
The values of log2Ratio, FDR, up-/down-regulation were evaluated by comparing pond samples to upland.
					Up- / Down-regulation								Log2 Ratio (pond/upland)								FDR
GENE ID	BLASTx Hit	E-value	Identity	discription	1 h	3 h	6 h	12 h	24 h	48 h	120 h	288 h	1 h	3 h	6 h	12 h	24 h	48 h	120 h	288 h	1 h	3 h	6 h	12 h	24 h	48 h	120 h	288 h
Contig6519	AT1G07150	2e-69	0.537	MAPKKK13 | mitogen-activated protein kinase kinase kinase 13 | chr1:2193983-2195736 REVERSE LENGTH=493	Up	Up	Up	Up	Down	Up	Up	Down	1.59505	0.7995	1.88018	1.32803	-0.0278481	0.640295	0.42157	-0.0988983	1.37924e-05	0.130024	0.000370679	0.157218	1.02982	0.39723	0.787319	0.943909
BCluster20585_Consensus1	AT1G07570	2e-41	0.696	APK1A, APK1 | Protein kinase superfamily protein | chr1:2331369-2333210 REVERSE LENGTH=410	Up	Up	Up	Up	Up	Up	Down	Up	1.30132	1.51681	0.70917	0.748965	1.1257	0.0691384	-0.143725	1.01331	0.00227617	1.37073e-05	0.00356864	0.000196358	0.00124739	0.93612	0.834064	0.0109058
Contig4344	AT1G07570	4e-103	0.651	APK1A, APK1 | Protein kinase superfamily protein | chr1:2331369-2333210 REVERSE LENGTH=410	Up	Up	Up	Up	Up	Up	Up	Up	1.62861	0.79996	1.12469	0.389872	0.83928	1.16281	0.382807	1.06323	0	3.47164e-07	1.97392e-11	0.0130124	4.62261e-06	9.57695e-10	0.107863	2.25617e-08
Contig20770	AT1G07650	7e-74	0.461	Leucine-rich repeat transmembrane protein kinase | chr1:2359817-2366423 REVERSE LENGTH=1014	Up	Up	Up	Up	Up	Up	Up	Up	0.748001	1.55157	1.26917	0.880568	2.35787	1.44765	1.11161	1.77885	0.261756	0.00127059	0.00209307	0.011201	0.000106231	0.00277797	0.0511702	0.000302208
Contig23669	AT1G07650	5e-80	0.632	Leucine-rich repeat transmembrane protein kinase | chr1:2359817-2366423 REVERSE LENGTH=1014	Up	Up	Up	Down	Up	Up	Up	Up	0.16686	1.83603	0.642946	-0.51997	0.534031	0.0732545	0.374649	0.794613	0.783309	2.11883e-08	0.470784	0.832441	0.379241	0.967037	0.838972	0.215527
Contig23665	AT1G07650	9e-97	0.501	Leucine-rich repeat transmembrane protein kinase | chr1:2359817-2366423 REVERSE LENGTH=1014	Down	Up	Up	Down	Up	Up	Up	Up	-0.010154	2.22534	2.08327	-0.51997	1.5278	0.988218	0.111615	1.23453	1.03392	5.60496e-06	0.0012525	0.931855	0.0143547	0.372512	0.930643	0.189313
Contig47020	AT1G07650	7e-137	0.58	Leucine-rich repeat transmembrane protein kinase | chr1:2359817-2366423 REVERSE LENGTH=1014	Up	Up	Up	Up	Up	Up	Up	Up	0.696654	1.02106	1.56397	0.993439	1.29785	2.42438	0.921644	1.75999	0.183861	0.00459532	9.01323e-09	0.000261291	0.000558115	1.42813e-08	0.0120434	1.17808e-09
Contig12896	AT1G07870	9e-172	0.795	Protein kinase superfamily protein | chr1:2429933-2431843 REVERSE LENGTH=423	Down	Up	Down	Up	Down	Down	Down	Down	-0.869976	0.884147	-1.85094	0.245565	-1.22709	-2.65189	-1.92205	-1.02851	0.719766	0.285416	9.44867e-06	0.860164	0.131413	1.38842e-06	1.55675e-06	0.237601
ASingletons106722	AT1G08650	2e-27	0.662	PPCK1 | phosphoenolpyruvate carboxylase kinase 1 | chr1:2752206-2753150 FORWARD LENGTH=276	Up	Up	Down	Down	Down	Down	Up	Up	0.349217	1.07352	-0.165483	-0.553918	-0.336889	-0.317885	0.35744	1.62058	0.826659	0.0020437	0.805182	0.658292	0.710585	0.894369	0.884152	3.09811e-05
BSingletons71213	AT1G08650	4e-17	0.735	PPCK1, ATPPCK1 | phosphoenolpyruvate carboxylase kinase 1 | chr1:2752206-2753232 FORWARD LENGTH=284	Up	Up	Up	Down	Down	Up	Up	Up	0.887781	0.771594	0.257055	-0.244336	-0.223096	0.36135	0.126114	1.50042	0.00293642	0.00149064	0.738657	0.949791	0.789167	0.603892	0.825683	7.73576e-07
Contig83	AT1G09570	3e-102	0.659	PHYA, FHY2, FRE1, HY8 | phytochrome A | chr1:3095498-3098892 REVERSE LENGTH=1014	Down	Up	Up	Up	Up	Up	Up	Up	-0.485313	0.467508	0.741195	0.320249	0.908889	1.23862	0.213577	0.838225	0.567609	0.434024	0.0260735	0.659352	0.0118158	3.5343e-05	0.890498	0.0749898
Contig6087	AT1G09570	0	0.778	PHYA, FHY2, FRE1, HY8 | phytochrome A | chr1:3095498-3098892 REVERSE LENGTH=1014	Up	Up	Up	Up	Up	Up	Up	Up	0.536061	1.18293	0.821777	0.245565	0.81934	0.596613	0.124137	0.687698	0.25856	0.000994732	0.0031264	0.683671	0.0432556	0.141426	0.8376	0.149328
Contig33715	AT1G09970	4e-26	0.453	LRR XI-23, RLK7 | Leucine-rich receptor-like protein kinase family protein | chr1:3252408-3255428 FORWARD LENGTH=976	Up	Up	Up	Up	Up	Up	Up	Up	1.17309	1.96661	1.30191	1.16453	1.26101	1.71068	0.974111	2.6877	0.287329	0.00892672	0.141951	0.512657	0.0565576	0.0448512	0.441871	0.000259955
Contig33933	AT1G09970	0	0.595	LRR XI-23, RLK7 | Leucine-rich receptor-like protein kinase family protein | chr1:3252408-3255428 FORWARD LENGTH=976	Up	Up	Up	Up	Up	Up	Up	Up	0.699638	1.12504	0.801376	0.252078	1.11346	0.634736	0.5811	1.89395	0.0341163	2.1308e-05	0.0141855	0.833234	7.25489e-06	0.126266	0.132735	1.10248e-11
Contig25362	AT1G10850	3e-175	0.721	Leucine-rich repeat protein kinase family protein | chr1:3612228-3614343 FORWARD LENGTH=663	Down	Down	Down	Down	Down	Down	Down	Down	-0.729524	-1.09567	-2.46107	-3.17145	-2.38644	-1.60603	-0.869856	-1.86353	5.05222e-16	1.3696e-36	8.01569e-125	7.12564e-118	6.15301e-138	3.8527e-67	2.92974e-12	2.5331e-93
Contig8009	AT1G10940	5e-152	0.748	ASK1, SNRK2-4, SNRK2.4, SRK2A | Protein kinase superfamily protein | chr1:3656050-3658170 REVERSE LENGTH=363	Up	Up	Up	Up	Up	Up	Up	Up	1.09714	3.05056	3.40486	4.78504	3.05723	0.301879	0.497208	0.328185	0	6.66879e-13	0	0	1.61781e-11	0.165913	3.2852e-08	0.251113
BCluster796_Consensus3	AT1G10940	1e-99	0.913	ASK1, SNRK2-4, SNRK2.4, SRK2A | Protein kinase superfamily protein | chr1:3656050-3658170 REVERSE LENGTH=363	Down	Down	Down	Down	Down	Down	Down	Down	-0.281387	-0.599494	-0.694338	-0.62222	-0.300415	-0.589975	-0.931845	-1.03578	0.850869	0.0653326	0.0127473	0.129175	0.525256	0.00480005	2.75796e-06	9.59964e-08
Contig33107	AT1G11300	9e-23	0.543	protein serine/threonine kinases;protein kinases;ATP binding;sugar binding;kinases;carbohydrate binding | chr1:3794389-3800719 FORWARD LENGTH=1650	Up	Up	Up	Down	Up	Up	Up	Up	0.632524	0.246717	0.84623	-0.51997	2.15583	1.21318	0.37004	1.10899	0.72806	0.813119	0.724102	0.895456	0.000638406	0.0479473	0.904438	0.128457
Contig37123	AT1G11330	2e-58	0.531	S-locus lectin protein kinase family protein | chr1:3810372-3813416 FORWARD LENGTH=840	Down	Down	Up	Up	Up	Up	Up	Up	-0.367476	-0.341513	2.2088	2.06499	2.5278	2.54076	2.01851	2.64956	0.902717	0.918353	0.000422	0.0882219	0.00446122	0.018648	0.00231106	0.000850309
Contig19261	AT1G11330	1e-90	0.633	S-locus lectin protein kinase family protein | chr1:3810372-3813416 FORWARD LENGTH=840	Down	Down	Up	Up	Up	Up	Up	Up	-0.70246	-0.197777	1.64893	1.11562	1.28249	2.75799	1.79227	1.94112	0.536194	0.950462	0.000108963	0.191704	0.00224836	5.99066e-05	8.3077e-06	0.00015679
BSingletons23050	AT1G11330	4e-56	0.44	S-locus lectin protein kinase family protein | chr1:3810372-3813416 FORWARD LENGTH=840	Up	Up	Up	Up	Up	Up	Up	Up	4.71999	11.4358	11.7401	12.1937	12.0016	11.5464	10.1677	12.3182	0.0042893	0.0206259	0.00420629	0.000378109	0.000936602	0.00874028	0.437026	0.000145945
Contig44680	AT1G11330	6e-103	0.625	S-locus lectin protein kinase family protein | chr1:3810372-3813416 FORWARD LENGTH=840	Up	Up	Up	Up	Up	Up	Up	Up	4.78633	1.99636	4.22474	3.48003	2.8339	3.89831	1.97411	4.26917	0.000106313	8.63533e-05	0.000731656	0.000640278	5.85865e-05	0.00151931	0.00831972	0.00176403
Contig23642	AT1G11330	0	0.492	S-locus lectin protein kinase family protein | chr1:3810372-3813416 FORWARD LENGTH=840	Up	Up	Up	Up	Up	Up	Up	Up	4.11057	2.93624	4.45524	3.68558	3.21627	4.53511	2.76261	4.73526	3.27909e-09	1.2209e-08	1.06215e-06	8.11906e-10	6.65837e-08	0.000165971	3.09011e-05	0.000435487
Contig6142	AT1G11330	3e-47	0.551	S-locus lectin protein kinase family protein | chr1:3810372-3813416 FORWARD LENGTH=840	Up	Up	Up	Up	Up	Down	Down	Up	1.4626	1.09906	0.921518	2.02847	0.805333	-0.33725	-0.440926	0.476726	0.000385098	0.0176436	0.0432831	0.00049134	0.13244	0.779319	0.809347	0.635826
Contig18544	AT1G11330	2e-68	0.452	S-locus lectin protein kinase family protein | chr1:3810372-3813416 FORWARD LENGTH=840	Up	Up	Up	Up	Up	Up	Up	Up	3.77548	4.05407	3.46034	5.50794	2.4376	2.03261	0.389149	4.43092	0.00029548	0.00194043	0.000278752	0.00347011	0.000712709	0.0691427	0.843262	0.00265417
Contig3468	AT1G11330	5e-48	0.484	S-locus lectin protein kinase family protein | chr1:3810372-3813416 FORWARD LENGTH=840	Up	Up	Up	Up	Down	Down	Down	Down	1.19195	1.47757	0.941578	0.550419	-0.367732	-0.0377768	-0.659761	-0.0758147	0.0483405	0.000909229	0.114916	0.896416	0.891661	0.994854	0.400817	0.951948
Contig29420	AT1G11330	6e-80	0.62	S-locus lectin protein kinase family protein | chr1:3810372-3813416 FORWARD LENGTH=840	Down	Up	Down	Up	Up	Up	Down	Up	-1.95244	1.55157	-1.15377	0.0649923	1.94284	0.973719	-2.56194	0.141416	0.918513	0.553642	0.43628	1.02203	0.210261	0.438028	0.000529598	0.960056
Contig25540	AT1G11330	3e-104	0.62	S-locus lectin protein kinase family protein | chr1:3810372-3813416 FORWARD LENGTH=840	Up	Up	Up	Up	Up	Up	Up	Up	0.684991	0.833343	0.84623	0.0649923	1.54641	1.61115	0.974111	2.17794	0.492784	0.386089	0.55386	1.03776	0.00499602	0.0015148	0.2098	9.77852e-06
Contig29387	AT1G11440	3e-12	0.41	BEST Arabidopsis thaliana protein match is: glycine-rich protein (TAIR:AT3G29075.1); Has 19337 Blast hits to 8589 proteins in 488 species: Archae - 26; Bacteria - 641; Metazoa - 7852; Fungi - 2167; Plants - 955; Viruses - 616; Other Eukaryotes - 7080 (source: NCBI BLink). | chr1:3849418-3850509 FORWARD LENGTH=363	Up	Down	Up	Down	Down	Down	Up	Up	0.49502	-0.110973	0.394637	-0.25383	-1.04899	-0.229373	0.630458	0.108227	0.0419916	0.962808	0.22659	0.511901	7.89385e-10	0.648727	0.0174903	0.964775
Contig13775	AT1G12580	0	0.618	PEPKR1 | phosphoenolpyruvate carboxylase-related kinase 1 | chr1:4283635-4285675 FORWARD LENGTH=522	Up	Up	Up	Up	Up	Up	Up	Up	0.436604	0.596241	0.963324	1.56295	0.271901	0.46215	0.564655	0.0415695	0.024808	0.00119161	1.04832e-09	1.12831e-11	0.329205	0.0103953	0.00157648	0.893503
Contig21752	AT1G14390	2e-17	0.474	Leucine-rich repeat protein kinase family protein | chr1:4924277-4926794 FORWARD LENGTH=747	Up	Down	Down	Down	Down	Down	Down	Up	0.257015	-0.662747	-0.97218	-1.29115	-1.32209	-0.438179	-0.210313	0.272661	0.852208	0.0575192	0.000149258	4.05683e-10	1.98585e-05	0.18292	0.821455	0.567731
Contig16467	AT1G16120	5e-116	0.646	WAKL1 | wall associated kinase-like 1 | chr1:5522639-5524983 FORWARD LENGTH=730	Down	Down	Up	Down	Down	Down	Up	Up	-0.371523	-0.13596	0.0388751	-1.74236	-1.25813	-0.555917	0.13108	0.182995	0.540968	0.859538	1.02206	0.666868	4.07066e-08	0.0267021	0.776823	0.733034
Contig24629	AT1G16120	5e-124	0.535	WAKL1 | wall associated kinase-like 1 | chr1:5522639-5524983 FORWARD LENGTH=730	Down	Up	Down	Up	Up	Up	Up	Up	-0.662932	0.483185	-0.134456	0.595507	1.31229	0.442196	0.494118	0.61861	0.122382	0.257797	0.850553	0.443899	2.83266e-05	0.478972	0.409629	0.149786
Contig29464	AT1G16130	3e-32	0.462	WAKL2 | wall associated kinase-like 2 | chr1:5525634-5528047 FORWARD LENGTH=748	Up	Up	Up	Up	Up	Up	Up	Up	1.82517	11.0497	4.84623	13.6149	13.5085	5.58515	13.5889	14.084	0.038323	0.285236	0.0104147	1.19809e-07	3.21702e-07	0.008406	2.47092e-07	1.00794e-10
Contig9782	AT1G16670	1e-117	0.71	Protein kinase superfamily protein | chr1:5697846-5699492 FORWARD LENGTH=390	Up	Up	Up	Up	Up	Up	Up	Up	1.20676	0.993082	1.28463	0.60202	1.99036	0.884714	0.525126	1.55645	0.00305875	0.0437353	0.000120828	0.240701	5.09961e-07	0.108821	0.442811	0.000158251
ASingletons131	AT1G17160	2e-41	0.653	pfkB-like carbohydrate kinase family protein | chr1:5867678-5869175 FORWARD LENGTH=355	Up	Up	Up	Up	Up	Up	Up	Up	0.674835	0.688145	0.336956	0.432926	0.790833	0.734531	0.559074	1.13933	0.00359857	0.00518367	0.386269	0.047295	0.000283256	0.00543324	0.0478232	1.1199e-07
Contig34886	AT1G17160	2e-151	0.767	pfkB-like carbohydrate kinase family protein | chr1:5867678-5869215 FORWARD LENGTH=379	Down	Down	Up	Down	Down	Up	Down	Down	-0.0730843	-0.98392	0.123436	-0.385135	-0.0943521	0.59106	-0.366476	-1.33984	0.0792367	0	1.10557e-07	2.0381e-68	0.000814433	0	1.08161e-60	0
Contig18905	AT1G18390	3e-151	0.496	Protein kinase superfamily protein | chr1:6327463-6329935 FORWARD LENGTH=654	Up	Up	Up	Up	Up	Down	Down	Up	0.423071	1.0319	0.365685	0.209382	0.138757	-0.560169	-0.229903	0.264687	0.523634	0.000288788	0.606755	0.95138	0.780957	0.26103	0.795747	0.74248
Contig35185	AT1G18890	0	0.844	ATCDPK1, CPK10, CDPK1, AtCPK10 | calcium-dependent protein kinase 1 | chr1:6523468-6525736 REVERSE LENGTH=545	Down	Up	Down	Up	Down	Down	Down	Down	-0.484934	0.726939	-0.998119	0.00609858	-0.287113	-1.21131	-0.523389	-0.103471	0.490455	0.0667285	1.06663e-05	0.974459	0.728328	0.000112141	0.123888	0.832115
Contig33704	AT1G19390	8e-29	0.428	Wall-associated kinase family protein | chr1:6700772-6703368 REVERSE LENGTH=788	Up	Up	Up	Up	Up	Up	Up	Up	3.85492	9.1928	12.5559	4.38692	11.2731	13.2103	12.054	12.0345	0.0263302	0.794679	0.0144324	0.0137509	0.336135	0.000319181	0.106427	0.100501
Contig2906	AT1G20930	1e-169	0.819	CDKB2;2 | cyclin-dependent kinase B2;2 | chr1:7292752-7294664 REVERSE LENGTH=315	Down	Up	Down	Down	Down	Down	Up	Down	-0.278209	0.654666	-1.59716	-0.77631	-0.401118	-0.0442031	0.361134	-0.647419	0.883556	0.104371	1.55748e-08	6.49302e-05	0.539182	0.974058	0.707664	0.100716
Contig18721	AT1G21230	2e-153	0.452	WAK5 | wall associated kinase 5 | chr1:7429980-7432346 FORWARD LENGTH=733	Down	Down	Down	Down	Down	Down	Down	Down	-2.97234	-12.0671	-5.74248	-12.6977	-3.5166	-0.0548503	-1.02589	-3.72895	3.73577e-11	3.7573e-12	1.53062e-13	1.47283e-18	0.0321353	0.987727	0.476277	1.05484e-07
Contig21321	AT1G21240	7e-58	0.435	WAK3 | wall associated kinase 3 | chr1:7434303-7436702 FORWARD LENGTH=741	Up	Up	Up	Down	Up	Up	Up	Down	1.14944	0.415917	0.818749	-0.176016	0.821727	0.531714	0.148609	-0.600415	0.000618226	0.602369	0.0146431	0.95718	0.073892	0.415429	0.767501	0.354301
Contig18110	AT1G21640	0	0.668	NADK2, ATNADK2 | NAD kinase 2 | chr1:7588726-7592669 FORWARD LENGTH=985	Down	Down	Down	Down	Down	Down	Down	Down	-0.725305	-0.272966	-0.894782	-0.773727	-0.644193	-1.03934	-0.912232	-0.407021	0.000250263	0.480714	3.96231e-05	0.0339031	0.000234301	5.11235e-11	1.16392e-07	0.0486264
Contig1659	AT1G24030	2e-64	0.712	Protein kinase superfamily protein | chr1:8503394-8505195 FORWARD LENGTH=361	Down	Up	Down	Down	Down	Down	Down	Up	-0.394957	0.667049	-1.52632	-0.984933	-0.108511	-1.23417	-0.610851	0.456918	0.8759	0.20135	4.57163e-10	5.12e-05	0.82974	0.000664879	0.139951	0.481966
Contig22982	AT1G24030	3e-34	0.7	Protein kinase superfamily protein | chr1:8503394-8505195 FORWARD LENGTH=361	Up	Up	Down	Down	Up	Down	Down	Down	0.209833	0.324162	-1.2274	-0.526728	0.845975	-0.59417	-0.63161	-0.169371	0.881226	0.847396	0.000169257	0.203472	0.119115	0.33578	0.205839	0.830361
Contig549	AT1G25390	1e-105	0.449	Protein kinase superfamily protein | chr1:8906640-8908800 REVERSE LENGTH=629	Down	Down	Down	Down	Down	Down	Down	Down	-1.15175	-0.626765	-1.28705	-0.854589	-1.4004	-1.83205	-1.86239	-1.83043	0.0108218	0.12398	2.1662e-19	1.88735e-08	2.28359e-09	1.5707e-17	1.06074e-18	1.91861e-24
Contig10189	AT1G27190	0	0.591	Leucine-rich repeat protein kinase family protein | chr1:9446923-9448728 REVERSE LENGTH=601	Up	Down	Up	Up	Up	Up	Up	Up	0.844028	-0.0333905	0.738121	0.722105	0.813794	1.70303	1.65924	1.08885	0.000196737	0.973203	0.0018914	0.000236579	0.00349288	0	4.61116e-12	2.62415e-05
Contig41842	AT1G31420	2e-18	0.439	FEI1 | Leucine-rich repeat protein kinase family protein | chr1:11250360-11253516 FORWARD LENGTH=591	Down	Down	Down	Down	Down	Down	Down	Down	-0.73671	-0.703242	-1.69048	-1.35005	-0.990526	-1.87428	-3.13441	-3.9354	0.599462	0.435763	4.30685e-05	0.398716	0.30594	0.000211729	1.06366e-11	2.76441e-09
ASingletons4305	AT1G32060	2e-10	0.929	PRK | phosphoribulokinase | chr1:11532668-11534406 FORWARD LENGTH=395	Down	Down	Down	Down	Up	Down	Down	Down	-0.854258	-0.390325	-0.671618	-0.788166	0.204022	-2.2222	-1.12319	-0.744716	0.0605277	0.598742	0.0756353	0.177076	0.854402	2.04429e-12	0.000416542	0.093696
Contig20646	AT1G32060	2e-54	0.667	PRK | phosphoribulokinase | chr1:11532668-11534406 FORWARD LENGTH=395	Down	Down	Down	Down	Down	Down	Down	Down	-0.447998	-0.578031	-0.625991	-0.448653	-0.547552	-1.00339	-0.530617	-0.243176	3.0588e-06	6.27364e-16	3.77543e-11	0.000785889	3.93769e-11	4.52411e-36	4.29489e-11	0.0280851
Contig42584	AT1G32060	4e-56	0.897	PRK | phosphoribulokinase | chr1:11532668-11534406 FORWARD LENGTH=395	Down	Down	Down	Down	Down	Down	Down	Down	-0.695281	-0.693608	-0.795511	-0.131498	-0.189724	-1.18774	-0.560002	-0.158389	4.00078e-12	2.3838e-15	2.2394e-15	0.840311	0.195974	3.50831e-39	5.88214e-09	0.556427
Contig2306	AT1G32060	1e-116	0.896	PRK | phosphoribulokinase | chr1:11532668-11534406 FORWARD LENGTH=395	Down	Down	Down	Down	Down	Down	Down	Down	-0.566897	-0.352646	-0.65423	-0.745482	-0.00365572	-1.0912	-0.57946	-0.235742	1.14716e-18	5.69238e-10	3.91387e-25	9.66323e-20	1.03235	2.62726e-74	7.22197e-24	0.00383393
Contig19329	AT1G32440	0	0.794	PKp3 | plastidial pyruvate kinase 3 | chr1:11712205-11714963 FORWARD LENGTH=571	Down	Down	Down	Down	Down	Down	Down	Down	-0.286858	-0.314803	-0.663739	-1.11255	-1.20847	-0.262843	-0.726329	-1.06246	1.03683	0.736181	0.000166044	0.00058335	0.0035335	0.767498	0.077579	0.00145707
Contig734	AT1G32440	0	0.768	PKp3 | plastidial pyruvate kinase 3 | chr1:11712205-11714963 FORWARD LENGTH=571	Up	Down	Down	Down	Up	Down	Down	Down	0.550062	-0.250202	-0.407641	-1.03016	0.50894	-0.137312	-1.33709	-0.744716	0.881737	0.935446	0.251668	0.0790961	0.770052	0.875017	0.00062339	0.253556
Contig655	AT1G33260	3e-93	0.456	Protein kinase superfamily protein | chr1:12064796-12066114 FORWARD LENGTH=348	Down	Up	Down	Down	Down	Down	Down	Down	-0.897657	0.260118	-1.48719	-1.3138	-0.991154	-2.58552	-1.23054	-0.446322	1.83727e-23	0.00243061	1.93223e-102	5.06298e-57	6.13846e-54	4.81711e-236	1.06549e-76	3.07585e-15
Contig50062	AT1G35710	1e-76	0.355	Protein kinase family protein with leucine-rich repeat domain | chr1:13220940-13224386 FORWARD LENGTH=1120	Up	Up	Up	Up	Down	Down	Down	Down	1.48613	1.17434	1.89486	2.21474	-0.767002	-1.35072	-1.41584	-0.63693	2.57588e-11	2.61047e-11	1.62694e-12	3.00007e-06	0.0277593	2.92234e-07	7.90214e-05	0.0872929
Contig7904	AT1G35710	4e-57	0.44	Protein kinase family protein with leucine-rich repeat domain | chr1:13220940-13224386 FORWARD LENGTH=1120	Down	Up	Up	Up	Down	Down	Down	Down	-0.755402	0.770049	1.0014	0.758104	-0.397654	-0.731885	-0.415835	-0.492456	2.92991e-05	0	7.22373e-12	3.21269e-06	0.0074367	4.3887e-05	0.197631	0.153948
Contig47430	AT1G47890	2e-40	0.4	AtRLP7, RLP7 | receptor like protein 7 | chr1:17643976-17647035 FORWARD LENGTH=1019	Up	Up	Up	Up	Up	Up	Up	Up	3.52869	2.189	1.85246	0.901494	2.61269	1.62049	0.50018	0.386529	0.000799405	0.000196159	1.4776e-10	0.0214829	0.000473973	0.0101995	0.733982	0.920715
Contig19459	AT1G47890	2e-49	0.391	AtRLP7, RLP7 | receptor like protein 7 | chr1:17643976-17647035 FORWARD LENGTH=1019	Down	Down	Up	Down	Down	Down	Up	Down	-0.537401	-2.99686	0.504539	-0.935008	-0.462148	-0.154386	0.099642	-1.37643	0.830526	2.54101e-06	0.79051	0.585341	0.946085	0.909351	0.940305	0.0703655
Contig6125	AT1G48480	6e-119	0.667	RKL1 | receptor-like kinase 1 | chr1:17918475-17920743 FORWARD LENGTH=655	Up	Up	Up	Down	Up	Up	Up	Up	0.0626684	0.247791	0.460702	-0.297578	0.119593	1.40295	1.31434	0.924697	0.908409	0.702309	0.449106	0.820241	0.804939	1.77969e-09	1.36219e-06	0.00562407
ASingletons53826	AT1G49820	3e-22	0.706	ATMTK, MTK | S-methyl-5-thioribose kinase | chr1:18443005-18444907 FORWARD LENGTH=420	Up	Up	Down	Up	Down	Down	Down	Down	0.0475615	2.42604	-1.37616	0.0649923	-1.6686	-4.51813	-3.11335	-0.0285089	1.05559	0.158988	0.646756	1.03915	0.393173	3.08957e-05	0.00750261	1.06884
Contig341	AT1G49820	1e-96	0.692	ATMTK, MTK | S-methyl-5-thioribose kinase | chr1:18443005-18444907 FORWARD LENGTH=420	Up	Up	Down	Down	Up	Down	Down	Down	0.304719	0.00613787	-0.336634	-0.234568	0.322124	-1.87428	-0.0847826	-0.0840041	0.881341	0.988045	0.759377	0.992263	0.691254	2.61539e-08	0.872061	0.898479
Contig27946	AT1G50030	5e-159	0.808	TOR | target of rapamycin | chr1:18522626-18539619 REVERSE LENGTH=2454	Down	Up	Up	Up	Up	Up	Up	Up	-0.0822064	0.618686	1.31088	0.256612	1.06229	1.13162	0.56274	0.567101	0.882091	0.0157266	2.10146e-12	0.545026	8.29366e-10	1.85917e-11	0.0100191	0.00726274
Contig46337	AT1G50030	0	0.829	TOR | target of rapamycin | chr1:18522626-18539619 REVERSE LENGTH=2481	Up	Up	Down	Up	Up	Down	Up	Up	0.0475615	0.432273	-0.473024	0.792913	0.678421	-0.954448	0.196504	1.23739	0.971368	0.587768	0.419192	0.0106794	0.187412	0.0130808	0.947292	3.9369e-05
BCluster639_Consensus1	AT1G50700	1e-106	0.707	CPK33 | calcium-dependent protein kinase 33 | chr1:18782214-18784385 FORWARD LENGTH=521	Up	Up	Up	Down	Up	Up	Up	Up	0.434585	0.136535	0.206998	-0.209447	0.322124	1.25697	0.639692	0.297719	0.543618	0.785391	0.815348	0.771671	0.691274	3.08365e-05	0.0996792	0.76
Contig6894	AT1G53165	4e-90	0.461	ATMAP4K ALPHA1 | Protein kinase superfamily protein | chr1:19814386-19819233 FORWARD LENGTH=680	Up	Up	Up	Up	Up	Up	Down	Down	0.664233	1.30765	0.613569	0.381849	0.203719	0.149569	-0.293369	-0.0966805	0.223577	0.000357707	0.212914	0.705103	0.877274	0.761618	0.74356	0.864063
Contig952	AT1G53430	0	0.718	Leucine-rich repeat transmembrane protein kinase | chr1:19936073-19940959 FORWARD LENGTH=997	Down	Down	Up	Up	Up	Up	Up	Up	-0.34707	-0.234088	0.814002	0.848955	0.596746	1.49309	0.158536	0.403207	0.618748	0.824168	0.000203021	2.83394e-07	0.173282	2.18907e-09	0.757463	0.656449
Contig29717	AT1G54820	5e-145	0.693	Protein kinase superfamily protein | chr1:20447370-20450761 FORWARD LENGTH=458	Down	Down	Down	Down	Up	Down	Down	Down	-0.34185	-0.157379	-1.62609	-1.66371	0.264591	-0.717177	-1.40732	-1.02851	0.741114	0.983179	2.45144e-18	7.07174e-09	0.484007	0.000126654	2.83154e-12	5.23874e-07
BSingletons24587	AT1G56140	2e-29	0.598	Leucine-rich repeat transmembrane protein kinase | chr1:21001708-21007725 REVERSE LENGTH=1033	Up	Up	Up	Up	Up	Down	Up	Up	0.426073	0.8735	1.88687	2.12912	2.06837	-0.0262812	1.38915	2.67193	0.873824	0.677306	0.069502	8.34609e-05	0.342573	0.983262	0.655548	0.0650405
Contig23585	AT1G56140	1e-161	0.575	Leucine-rich repeat transmembrane protein kinase | chr1:21001708-21007725 REVERSE LENGTH=1033	Up	Up	Up	Up	Up	Up	Up	Up	0.142198	1.53777	1.42173	1.71461	1.90024	1.19389	0.640687	2.23684	0.842401	3.17363e-07	1.36112e-08	0	1.93864e-08	0.00164757	0.0752132	3.21787e-09
ASingletons116596	AT1G56145	1e-16	0.581	Leucine-rich repeat transmembrane protein kinase | chr1:21008225-21013934 REVERSE LENGTH=1012	Up	Up	Up	Up	Up	Up	Up	Up	2.16304	3.05407	1.15435	2.03183	1.87572	3.58515	2.14404	0.971491	0.173008	0.012245	0.550712	0.000199519	0.469126	0.0314255	0.334894	0.599025
ASingletons22940	AT1G56190	3e-51	0.871	Phosphoglycerate kinase family protein | chr1:21028403-21030454 FORWARD LENGTH=478	Down	Down	Down	Down	Up	Down	Up	Up	-0.0868035	-0.380646	-0.526722	-1.05048	0.07144	-0.507262	0.0839676	0.414621	0.902147	0.000628729	7.3788e-05	6.28362e-05	0.912855	1.61965e-05	0.876164	0.000933764
Contig6942	AT1G56720	1e-11	0.427	Protein kinase superfamily protein | chr1:21263630-21265559 REVERSE LENGTH=492	Up	Up	Down	Down	Down	Down	Down	Up	0.462599	1.64942	-0.677332	-0.536458	-0.800388	-0.566156	-0.357095	0.655989	0.916749	0.000107572	0.351489	0.648365	0.227345	0.512641	0.795456	0.399053
Contig44616	AT1G62400	1e-132	0.673	HT1 | Protein kinase superfamily protein | chr1:23090243-23091529 FORWARD LENGTH=345	Up	Up	Up	Up	Up	Down	Down	Up	1.03144	2.21454	1.46951	1.08248	1.89619	-0.0872718	-0.076515	0.372854	0.00237818	1.92296e-05	0.000292125	0.00166723	7.0839e-07	0.905119	0.906986	0.624361
Contig24116	AT1G63700	6e-53	0.595	EMB71, YDA, MAPKKK4 | Protein kinase superfamily protein | chr1:23625208-23629031 REVERSE LENGTH=883	Up	Up	Up	Up	Down	Up	Up	Up	0.0755759	1.39403	0.0388751	0.487225	-0.154025	0.000191041	0.269567	0.489958	0.930161	0.000105242	1.01148	0.490657	0.778522	0.995766	0.889965	0.580521
Contig45397	AT1G66150	2e-19	0.445	TMK1 | transmembrane kinase 1 | chr1:24631503-24634415 FORWARD LENGTH=942	Down	Down	Down	Down	Down	Up	Down	Up	-1.01298	-1.31632	-0.831842	-1.23046	-1.04711	0.573181	-0.0951516	0.0607584	0.0137437	0.000365462	0.0684902	0.0113035	0.0331388	0.291753	0.862175	0.952039
Contig1374	AT1G66150	8e-63	0.517	TMK1 | transmembrane kinase 1 | chr1:24631503-24634415 FORWARD LENGTH=942	Up	Up	Up	Up	Up	Up	Up	Up	0.593844	0.312384	0.901372	1.89898	0.642603	0.33383	1.06844	1.08002	0.180372	0.711741	0.0469319	1.07335e-07	0.166159	0.686633	0.00312811	0.00651316
Contig29274	AT1G66150	0	0.837	TMK1 | transmembrane kinase 1 | chr1:24631503-24634415 FORWARD LENGTH=942	Up	Up	Up	Up	Up	Up	Up	Up	0.118581	0.522228	1.24118	0.880075	0.43955	0.862688	1.01525	0.111669	0.963828	0.0122256	3.34869e-11	5.89081e-07	0.0383892	4.89351e-08	3.76155e-09	0.836635
Contig7445	AT1G66150	0	0.456	TMK1 | transmembrane kinase 1 | chr1:24631503-24634415 FORWARD LENGTH=942	Down	Down	Down	Down	Down	Up	Up	Up	-0.725643	-0.844807	-0.540793	-1.26367	-0.00581903	0.0865797	0.251313	0.108445	8.47575e-22	1.20374e-29	4.53309e-10	1.9142e-44	1.02813	0.689475	0.0079415	0.508826
Contig21982	AT1G66340	6e-131	0.644	ETR1, EIN1, ETR, AtETR1 | Signal transduction histidine kinase, hybrid-type, ethylene sensor | chr1:24734698-24737366 FORWARD LENGTH=738	Up	Up	Up	Up	Up	Up	Down	Up	0.555356	1.3095	0.415438	0.412916	0.177992	0.161791	-0.0590558	0.129753	0.244541	1.0869e-05	0.550202	0.464891	0.896348	0.805997	0.915926	0.821466
Contig47436	AT1G67510	2e-11	0.853	Leucine-rich repeat protein kinase family protein | chr1:25297477-25300184 REVERSE LENGTH=719	Up	Up	Up	Up	Up	Up	Up	Up	0.194403	0.572946	1.51018	1.16284	1.12925	1.86269	1.40851	1.23453	1.03897	0.129603	1.2763e-08	9.82671e-06	1.36434e-05	2.24973e-12	3.74744e-06	0.00109027
Contig27734	AT1G67510	1e-175	0.64	Leucine-rich repeat protein kinase family protein | chr1:25297477-25300184 REVERSE LENGTH=719	Up	Up	Up	Down	Up	Up	Up	Up	0.690239	0.351634	0.180536	-0.397635	0.680551	1.15269	0.0167554	0.763686	0.00630054	0.510613	0.787852	0.44907	0.0265896	2.31636e-05	1.04978	0.00251388
Contig24773	AT1G67580	1e-139	0.703	Protein kinase superfamily protein | chr1:25327727-25330965 REVERSE LENGTH=752	Up	Up	Up	Up	Up	Up	Down	Down	1.11997	0.021576	1.19807	0.157504	0.718425	0.0744966	-0.0665309	-0.482541	3.8203e-06	1.02429	5.70307e-10	0.878291	0.0215354	0.8764	0.882566	0.254291
Contig18924	AT1G67720	0	0.622	Leucine-rich repeat protein kinase family protein | chr1:25386494-25390856 FORWARD LENGTH=929	Down	Up	Down	Down	Down	Down	Down	Down	-0.198876	0.335843	-0.651797	-1.05048	-0.437273	-0.686206	-0.937352	-0.484188	0.870248	0.583668	0.0838979	6.28624e-05	0.250315	0.00420132	3.27659e-05	0.101637
Contig14181	AT1G68330	3e-10	0.442	unknown protein; BEST Arabidopsis thaliana protein match is: unknown protein (TAIR:AT1G48780.1); Has 155 Blast hits to 147 proteins in 23 species: Archae - 0; Bacteria - 0; Metazoa - 19; Fungi - 3; Plants - 126; Viruses - 0; Other Eukaryotes - 7 (source: NCBI BLink). | chr1:25611242-25612048 FORWARD LENGTH=268	Up	Up	Up	Down	Down	Up	Up	Up	2.13502	1.037	1.03888	-2.93501	-1.93163	2.62822	2.78147	2.08697	3.45902e-08	0.409764	0.600428	8.58294e-05	0.0983469	0.0116485	0.00572376	0.152026
Contig398	AT1G68400	8e-180	0.576	leucine-rich repeat transmembrane protein kinase family protein | chr1:25646401-25648916 REVERSE LENGTH=670	Up	Down	Up	Up	Up	Up	Up	Up	0.517047	-0.387027	0.642946	0.801958	1.69286	1.44765	1.05211	1.22525	0.780646	0.879732	0.470993	0.116065	0.00307622	0.000129303	0.114404	0.00358735
Contig37603	AT1G68830	6e-89	0.847	STN7 | STT7 homolog STN7 | chr1:25872654-25875473 REVERSE LENGTH=562	Down	Up	Down	Down	Down	Down	Down	Down	-0.408953	0.47906	-0.487873	-0.154574	-0.111117	-1.02452	-0.996573	-0.264063	0.0759561	0.00585434	0.00931567	0.885925	0.859543	4.11379e-13	3.08156e-12	0.247095
Contig31553	AT1G68830	2e-41	0.584	STN7 | STT7 homolog STN7 | chr1:25872654-25875473 REVERSE LENGTH=562	Down	Up	Down	Up	Down	Down	Down	Up	-0.0764272	0.381647	-0.683591	0.0219235	-0.194667	-1.11939	-0.91288	0.0530209	0.892662	0.452965	0.0476052	1.03855	0.857717	1.79646e-05	0.000276878	0.928812
Contig21313	AT1G68830	5e-124	0.824	STN7 | STT7 homolog STN7 | chr1:25872654-25875473 REVERSE LENGTH=562	Down	Up	Down	Up	Up	Down	Down	Down	-0.154482	0.252728	-0.564607	0.390979	0.181896	-1.08031	-0.613991	-0.0624563	0.907459	0.570147	0.00924803	0.562757	0.689201	1.93698e-10	0.00106137	0.853324
Contig2927	AT1G71697	2e-143	0.695	ATCK1, CK, CK1 | choline kinase 1 | chr1:26971537-26973177 FORWARD LENGTH=346	Up	Up	Up	Up	Up	Up	Down	Up	0.466938	0.500588	1.32385	1.67133	1.56639	1.54825	-0.482267	0.0795508	0.312351	0.105831	0	0	1.08045e-11	0	0.0560526	0.85289
Contig17526	AT1G71697	4e-114	0.664	ATCK1, CK, CK1 | choline kinase 1 | chr1:26971537-26973177 FORWARD LENGTH=346	Up	Up	Up	Up	Up	Up	Down	Down	1.21392	0.641514	1.35513	1.56249	1.34254	1.75799	-0.0893143	-0.198434	6.40811e-05	0.101352	1.21405e-07	1.24635e-10	2.81978e-06	1.51878e-08	0.845018	0.940921
Contig23657	AT1G72040	1e-95	0.724	P-loop containing nucleoside triphosphate hydrolases superfamily protein | chr1:27112159-27114248 REVERSE LENGTH=580	Down	Up	Up	Up	Up	Up	Up	Up	-0.0399014	1.0255	0.352984	0.583459	1.41629	0.81022	0.69234	0.623568	1.05315	0.0518502	0.726132	0.455446	0.000937709	0.153017	0.289646	0.564398
Contig20996	AT1G72040	3e-98	0.727	P-loop containing nucleoside triphosphate hydrolases superfamily protein | chr1:27112159-27114248 REVERSE LENGTH=580	Down	Up	Up	Up	Up	Up	Up	Up	-0.437865	0.709113	0.664809	0.367555	1.42035	1.40749	0.249746	0.525427	0.86636	0.065713	0.0183408	0.502526	2.26185e-06	2.79788e-08	0.733229	0.377772
Contig45240	AT1G72180	5e-29	0.62	Leucine-rich receptor-like protein kinase family protein | chr1:27164074-27167204 FORWARD LENGTH=977	Up	Up	Down	Down	Down	Down	Down	Up	2.07731	2.68908	-1.54609	-2.45857	-0.221139	-0.651886	-0.566457	0.749099	7.05986e-05	0.000882931	0.0294477	0.00741827	0.870846	0.81214	0.824655	0.734648
Contig20717	AT1G72180	3e-80	0.552	Leucine-rich receptor-like protein kinase family protein | chr1:27164074-27167204 FORWARD LENGTH=977	Up	Up	Down	Down	Down	Down	Down	Up	0.58813	0.500042	-1.39925	-0.985634	-0.535704	-1.77474	-0.794563	0.209651	0.169377	0.553875	3.62147e-05	0.0458221	0.571131	9.2926e-05	0.216292	0.849215
Contig19181	AT1G72180	6e-145	0.534	Leucine-rich receptor-like protein kinase family protein | chr1:27164074-27167204 FORWARD LENGTH=977	Up	Up	Down	Down	Down	Down	Down	Up	0.528941	0.625053	-0.817868	-1.17278	-0.255635	-1.00696	-0.678755	0.0964778	0.000335268	0.00011404	2.51652e-09	1.00617e-12	0.516319	1.69778e-08	5.91254e-05	0.956976
Contig916	AT1G72300	0	0.579	Leucine-rich receptor-like protein kinase family protein | chr1:27217679-27220966 REVERSE LENGTH=1095	Down	Up	Down	Down	Down	Down	Down	Down	-1.18828	0.0385793	-0.530363	-0.298891	-0.558125	-0.901199	-0.533315	-0.193045	7.02683e-20	0.859929	0.000199078	0.190287	1.1746e-06	2.32191e-17	5.25278e-06	0.302888
Contig39681	AT1G73080	5e-81	0.457	PEPR1, ATPEPR1 | PEP1 receptor 1 | chr1:27484513-27488021 FORWARD LENGTH=1123	Down	Up	Down	Down	Up	Down	Down	Down	-0.374672	0.0181398	-1.19559	-0.773727	0.19175	-0.343763	-0.826985	-1.15404	0.773448	1.05423	0.00065562	0.0339099	0.945496	0.677201	0.00379055	0.000171571
Contig18301	AT1G73080	0	0.529	PEPR1, ATPEPR1 | PEP1 receptor 1 | chr1:27484513-27488021 FORWARD LENGTH=1123	Up	Up	Up	Down	Down	Up	Up	Down	0.591882	0.689076	1.82023	-0.0942063	-0.0920975	1.44765	0.925202	-0.494173	0.703464	0.512204	4.50614e-05	0.884197	0.966256	0.0126121	0.332875	0.779589
Contig38796	AT1G73460	0	0.685	Protein kinase superfamily protein | chr1:27620122-27624899 FORWARD LENGTH=1169	Down	Up	Down	Down	Up	Up	Up	Up	-0.000234022	0.283427	-0.115797	-0.204615	1.07752	0.162248	0.420367	0.614848	0.998761	0.0179877	0.744903	0.290227	4.64499e-12	0.435233	0.000277261	1.99815e-08
Contig34543	AT1G73500	7e-108	0.58	ATMKK9, MKK9 | MAP kinase kinase 9 | chr1:27639419-27640351 REVERSE LENGTH=310	Up	Up	Up	Up	Up	Up	Up	Up	2.27407	1.47562	0.976814	0.375612	0.558693	0.748486	0.131652	0.204805	7.31384e-12	0	1.32252e-11	0.0098739	0.00223875	0.000299471	0.877509	0.619793
Contig25713	AT1G73660	2e-159	0.861	protein tyrosine kinase family protein | chr1:27692247-27696718 REVERSE LENGTH=1030	Up	Up	Up	Up	Up	Up	Up	Up	0.453927	0.654666	1.01117	0.824729	0.610993	0.897245	0.895684	0.991613	0.00184607	1.67391e-06	1.54039e-11	6.15991e-08	3.41025e-05	6.78869e-11	1.39767e-10	1.0867e-11
Contig20278	AT1G73980	0	0.696	Phosphoribulokinase / Uridine kinase family | chr1:27820292-27823527 REVERSE LENGTH=643	Up	Up	Up	Up	Up	Up	Up	Up	0.473091	1.18583	0.871275	0.649955	0.79122	0.416888	0.244055	0.742504	0.00149824	1.73531e-11	3.94219e-08	0.126681	2.06013e-09	0.0128962	0.388317	1.92271e-07
Contig33659	AT1G74320	4e-130	0.664	Protein kinase superfamily protein | chr1:27941192-27942903 FORWARD LENGTH=350	Up	Up	Up	Up	Up	Up	Down	Down	0.672052	1.15302	1.47497	1.34739	1.08431	1.00019	-0.0726831	-0.831063	0.561449	0.00491637	2.67231e-06	2.54907e-05	0.000520914	0.00145052	0.87822	0.0347176
Contig34030	AT1G75820	0	0.562	CLV1, FAS3, FLO5, ATCLV1 | Leucine-rich receptor-like protein kinase family protein | chr1:28463631-28466652 REVERSE LENGTH=980	Down	Down	Up	Up	Up	Up	Up	Up	-0.173825	-0.436746	0.331326	0.088262	0.588374	1.20776	0.751719	0.244776	0.867068	0.0631704	0.209258	0.855944	0.00145633	1.07928e-11	6.65337e-07	0.479579
Contig32394	AT1G75820	3e-10	0.4	CLV1, FAS3, FLO5, ATCLV1 | Leucine-rich receptor-like protein kinase family protein | chr1:28463631-28466652 REVERSE LENGTH=980	Up	Down	Down	Down	Down	Up	Up	Up	0.137759	-0.480849	-0.408584	-1.05048	-0.482648	1.99327	1.21512	0.0910727	0.846039	0.405243	0.631297	0.0160849	0.457638	5.78823e-12	4.10007e-05	0.84647
Contig20449	AT1G77280	0	0.582	Protein kinase protein with adenine nucleotide alpha hydrolases-like domain | chr1:29031468-29035882 REVERSE LENGTH=794	Down	Up	Down	Down	Down	Down	Down	Down	-0.825327	1.63877	-1.5603	-1.20211	-1.57862	-3.68631	-1.1929	-0.852258	0.000859416	0	5.36883e-22	1.12803e-06	3.42171e-29	1.1457e-58	7.0812e-12	6.44913e-10
Contig6482	AT1G77740	3e-75	0.611	PIP5K2 | phosphatidylinositol-4-phosphate 5-kinase 2 | chr1:29220632-29223861 FORWARD LENGTH=754	Down	Down	Up	Up	Up	Up	Up	Up	-0.744634	-0.826158	1.1932	0.360448	0.477173	1.23264	0.878954	0.526706	0.135973	0.00247279	0.00171323	0.930886	0.336132	0.000115663	0.0117981	0.346221
Contig29798	AT1G78290	1e-166	0.788	Protein kinase superfamily protein | chr1:29457457-29458909 REVERSE LENGTH=343	Up	Up	Up	Up	Up	Up	Up	Up	0.363337	0.886439	1.79192	2.68648	1.70538	1.08819	1.43472	1.19199	0.164612	3.80681e-08	3.99787e-12	1.99022e-11	2.72693e-11	0	2.47198e-12	5.17228e-11
Contig26410	AT1G78590	2e-103	0.596	NADK3, ATNADK-3 | NAD(H) kinase 3 | chr1:29564343-29566128 FORWARD LENGTH=317	Down	Up	Up	Down	Up	Up	Up	Up	-0.278667	0.0953428	0.794638	-0.0991271	1.07977	0.307329	0.845787	0.671931	0.828452	0.840831	0.00995178	0.864539	1.82608e-05	0.601578	0.0187468	0.0738938
Contig36793	AT1G79550	2e-72	0.863	PGK | phosphoglycerate kinase | chr1:29924347-29926295 REVERSE LENGTH=401	Up	Down	Up	Up	Up	Up	Up	Up	0.513984	-0.153685	0.462901	0.436961	0.248939	0.156973	1.06457	0.675506	0.0431104	0.854893	0.0902407	0.241735	0.529737	0.828946	3.43664e-07	0.000864289
Contig18932	AT1G79550	2e-128	0.902	PGK | phosphoglycerate kinase | chr1:29924347-29926295 REVERSE LENGTH=401	Up	Down	Up	Up	Down	Up	Up	Up	0.0475615	-0.492822	0.0388751	0.257637	-0.318656	0.994477	1.82211	0.193883	1.01684	0.594785	1.03891	0.854239	0.876286	0.0693847	8.64449e-05	0.838354
Contig14273	AT1G79620	1e-78	0.699	Leucine-rich repeat protein kinase family protein | chr1:29957633-29962174 REVERSE LENGTH=971	Down	Up	Down	Down	Down	Down	Down	Down	-0.615404	0.604039	-1.86802	-1.77631	-0.336023	-1.93841	-1.02589	-0.0819482	0.682254	0.672006	0.000348754	0.00137807	0.748248	0.000209537	0.0758507	0.89975
Contig21153	AT1G79620	0	0.779	Leucine-rich repeat protein kinase family protein | chr1:29957633-29962174 REVERSE LENGTH=971	Down	Up	Down	Down	Down	Down	Down	Down	-0.0944575	0.609348	-1.61467	-1.09616	-0.552168	-2.13012	-0.9604	-0.345436	0.79137	0.00099373	3.88687e-21	5.13209e-10	0.000155796	4.27242e-34	5.1523e-11	0.0364732
Contig38417	AT1G79620	4e-21	0.6	Leucine-rich repeat protein kinase family protein | chr1:29957633-29962174 REVERSE LENGTH=971	Down	Up	Down	Down	Down	Down	Down	Down	-0.126468	0.0418976	-2.0766	-1.78649	-0.964054	-1.88551	-1.06771	-0.447593	0.870039	0.988812	1.25116e-09	5.44118e-07	0.00013154	1.21912e-11	0.000259664	0.234261
Contig3343	AT1G80460	2e-180	0.791	NHO1, GLI1 | Actin-like ATPase superfamily protein | chr1:30246960-30249055 REVERSE LENGTH=482	Up	Up	Up	Up	Up	Up	Up	Up	1.72216	0.288538	0.712647	0.211213	0.737161	0.530978	0.34608	0.427869	7.9179e-07	0.785658	0.124423	0.809972	0.11158	0.460227	0.76765	0.574248
Contig24442	AT2G03890	7e-146	0.795	ATPI4K GAMMA 7, UBDK GAMMA 7, PI4K GAMMA 7 | phosphoinositide 4-kinase gamma 7 | chr2:1186199-1188151 FORWARD LENGTH=650	Up	Up	Up	Up	Down	Down	Down	Down	0.831833	0.0163625	1.15135	0.324379	-0.00202211	-0.439875	-0.516215	-0.456603	0.0178377	1.05745	0.000826718	0.761163	0.996532	0.47838	0.459886	0.439151
Contig20306	AT2G05940	5e-178	0.736	Protein kinase superfamily protein | chr2:2287514-2289270 REVERSE LENGTH=462	Up	Up	Up	Up	Down	Down	Down	Down	1.60828	0.600482	0.47628	0.342526	-0.159902	-0.681633	-0.113352	-0.700934	0.000222718	0.465797	0.469545	0.697399	0.825492	0.566237	0.865918	0.254312
Contig34540	AT2G05940	2e-23	0.52	Protein kinase superfamily protein | chr2:2287514-2289270 REVERSE LENGTH=462	Down	Up	Up	Down	Down	Down	Down	Down	-1.11683	0.0770335	0.795604	-0.0130102	-0.414574	-0.701811	-0.632878	-0.411229	2.43752e-05	0.86103	0.168889	0.985325	0.299039	0.0123256	0.0783355	0.392817
Contig30343	AT2G14750	1e-16	0.539	APK, AKN1, ATAKN1, APK1 | APS kinase | chr2:6314128-6315501 FORWARD LENGTH=276	Down	Down	Down	Up	Down	Down	Down	Down	-0.278939	-0.312107	-0.705868	1.18047	-1.41276	-1.07864	-0.847552	-0.90921	0.85478	0.769126	0.169912	0.0577814	3.25967e-08	0.00025628	0.0302413	0.00103638
Contig10219	AT2G16750	6e-167	0.439	Protein kinase protein with adenine nucleotide alpha hydrolases-like domain | chr2:7271786-7274446 FORWARD LENGTH=617	Down	Down	Down	Down	Down	Down	Down	Down	-1.14627	-0.912454	-1.05826	-1.74236	-0.248399	-0.337312	-0.252481	-0.0393881	2.10685e-38	5.87247e-40	1.06746e-64	4.87414e-36	0.00237057	2.12703e-06	0.0010178	0.846767
Contig12265	AT2G17820	5e-35	0.607	ATHK1, AHK1, HK1 | histidine kinase 1 | chr2:7743133-7748013 REVERSE LENGTH=1207	Up	Down	Down	Up	Up	Down	Down	Up	1.04756	-0.203315	-0.961125	0.649955	13.5431	-1.28932	-0.511316	0.486064	0.847782	0.903364	0.810144	0.880804	0.000491222	0.678408	0.896471	0.850078
Contig2511	AT2G19210	2e-100	0.528	Leucine-rich repeat transmembrane protein kinase protein | chr2:8335639-8339307 REVERSE LENGTH=881	Down	Up	Up	Up	Up	Up	Up	Up	-0.274367	0.744217	2.41739	1.45202	2.69286	2.58515	1.84858	3.10077	0.791037	0.596589	0.00246385	0.0264393	0.000453517	0.000475179	0.00493082	0.00114858
Contig24781	AT2G21940	1e-86	0.539	SK1, ATSK1 | shikimate kinase 1 | chr2:9351106-9352881 FORWARD LENGTH=304	Down	Up	Down	Down	Down	Down	Down	Down	-0.564083	0.252282	-0.502695	-0.635447	-0.20815	-1.26079	-0.491974	-0.221154	0.0176039	0.612712	0.117988	0.0854214	0.690181	5.51158e-11	0.0661831	0.673337
ASingletons128281	AT2G25760	2e-27	0.562	Protein kinase family protein | chr2:10985118-10988652 REVERSE LENGTH=673	Down	Down	Up	Down	Up	Up	Up	Up	-0.266547	-0.440566	0.37591	-0.720883	1.45024	1.21145	2.57502	0.608921	0.965561	0.607031	0.588984	0.042337	7.64577e-06	1.4135e-05	2.95694e-06	0.341512
Contig24365	AT2G25790	5e-68	0.654	Leucine-rich receptor-like protein kinase family protein | chr2:11000631-11004031 FORWARD LENGTH=960	Up	Up	Down	Up	Down	Up	Up	Up	1.18507	0.732144	-0.302162	0.00727677	-0.537354	0.784685	0.449449	1.57294	0.00414625	0.4339	0.877096	0.98109	0.614119	0.357919	0.615524	2.20526e-06
Contig20684	AT2G25790	4e-45	0.485	Leucine-rich receptor-like protein kinase family protein | chr2:11000631-11004031 FORWARD LENGTH=960	Up	Up	Up	Up	Up	Up	Up	Up	0.739439	0.539188	0.0933229	0.356758	0.311638	0.650813	0.530504	1.45692	0.176899	0.433978	0.881163	0.718791	0.734423	0.193483	0.334976	2.34333e-06
Contig3444	AT2G26330	0	0.78	ER, QRP1 | Leucine-rich receptor-like protein kinase family protein | chr2:11208367-11213895 REVERSE LENGTH=976	Down	Down	Up	Up	Up	Up	Up	Up	-0.480068	-0.114122	0.424529	0.117222	1.33686	1.15726	0.822108	1.72533	0.0354215	0.852615	0.141666	0.94363	6.70076e-12	8.14532e-12	7.95374e-09	0
Contig3195	AT2G26730	2e-83	0.604	Leucine-rich repeat protein kinase family protein | chr2:11388621-11391286 FORWARD LENGTH=658	Down	Down	Down	Down	Down	Down	Down	Down	-1.05395	-0.121859	-2.23186	-1.27858	-1.87534	-3.78876	-2.64896	-2.2848	1.36822e-48	0.386254	0	1.08501e-108	0	0	0	0
BCluster1231_Consensus1	AT2G26830	2e-127	0.676	emb1187 | Protein kinase superfamily protein | chr2:11443599-11446958 FORWARD LENGTH=374	Down	Down	Down	Down	Down	Down	Down	Down	-1.41054	-0.51161	-0.688106	-0.844242	-1.11705	-1.1172	-0.603472	-0.504429	3.62422e-33	8.44606e-07	3.23193e-08	0.0407673	6.86003e-34	1.56752e-31	5.86386e-09	4.55122e-08
Contig11121	AT2G26830	2e-49	0.681	emb1187 | Protein kinase superfamily protein | chr2:11443599-11446958 FORWARD LENGTH=374	Down	Down	Down	Down	Down	Down	Down	Down	-1.43522	-1.03339	-0.585616	-0.37558	-1.20057	-1.22386	-0.195814	-0.838178	1.25538e-06	0.000167335	0.240924	1.00621	4.89315e-07	1.08165e-07	0.885878	0.000255543
Contig810	AT2G28930	3e-155	0.824	APK1B, PK1B | protein kinase 1B | chr2:12424551-12426565 FORWARD LENGTH=412	Up	Up	Up	Up	Up	Up	Down	Up	1.48366	1.3248	0.779559	0.766052	1.24345	0.512745	-0.228706	0.99225	3.18224e-09	7.66409e-08	2.47166e-06	8.04625e-07	1.78215e-07	0.219441	0.814292	5.35295e-05
Contig7323	AT2G28940	2e-45	0.846	Protein kinase superfamily protein | chr2:12426853-12428678 REVERSE LENGTH=462	Up	Down	Up	Down	Up	Up	Up	Up	0.585981	-0.187719	0.91112	-0.230464	0.578042	1.27596	1.28777	0.48889	0.423514	0.961774	0.00157951	0.882168	0.153137	2.65934e-05	0.000108742	0.406025
BSingletons23468	AT2G30040	8e-63	0.613	MAPKKK14 | mitogen-activated protein kinase kinase kinase 14 | chr2:12821747-12823138 FORWARD LENGTH=463	Up	Up	Up	Up	Down	Down	Down	Down	1.39152	1.90851	1.862	1.50556	-0.569063	-0.704353	-0.288923	-0.526009	0.000578459	1.0017e-06	0.000220976	0.0109183	0.687723	0.483923	0.827905	0.742469
Contig19255	AT2G30360	2e-124	0.587	CIPK11, PKS5, SIP4, SNRK3.22 | SOS3-interacting protein 4 | chr2:12937265-12938572 REVERSE LENGTH=435	Up	Up	Up	Up	Down	Down	Down	Down	0.316265	0.192169	0.154352	0.202142	-1.19677	-0.548214	-0.50415	-0.494396	0.547086	0.682345	0.747337	0.428115	7.59448e-13	0.00852109	0.00883392	0.00213747
Contig25648	AT2G31270	7e-68	0.39	ATCDT1A, CDT1A, CDT1 | homolog of yeast CDT1 A | chr2:13329037-13331544 FORWARD LENGTH=571	Up	Down	Up	Down	Up	Up	Up	Up	0.0475615	-0.255783	0.586363	-0.378614	0.983478	1.55314	2.3844	1.53977	0.993508	0.839304	0.355642	0.853251	0.013388	4.50656e-06	2.58784e-07	4.72995e-06
Contig38831	AT2G31800	4e-54	0.691	Integrin-linked protein kinase family | chr2:13520605-13523646 REVERSE LENGTH=476	Down	Down	Down	Down	Down	Down	Down	Down	-2.17483	-2.80868	-2.9926	-3.14446	-3.63207	-2.72773	-1.89625	-3.5335	0.0058904	1.25113e-13	1.84919e-22	6.06143e-06	1.05855e-29	1.70827e-22	3.48141e-11	1.16845e-37
Contig20286	AT2G31880	9e-137	0.522	SOBIR1, EVR | Leucine-rich repeat protein kinase family protein | chr2:13554920-13556845 FORWARD LENGTH=641	Up	Down	Up	Down	Up	Up	Up	Down	1.61316	-0.0665574	0.377677	-0.423109	1.26476	1.33985	0.284451	-0.172899	1.58301e-05	0.942001	0.564549	0.415101	0.0037245	0.00101522	0.787375	0.826436
Contig18945	AT2G32660	2e-45	0.416	AtRLP22, RLP22 | receptor like protein 22 | chr2:13853897-13855666 REVERSE LENGTH=589	Up	Down	Up	Down	Down	Up	Up	Down	0.502127	-1.40017	0.935782	-1.10493	-0.594598	0.300809	0.103394	-2.17147	0.788608	0.00410258	0.0553678	0.0610483	0.677521	0.87398	0.908307	4.56128e-06
Contig26210	AT2G32800	3e-39	0.491	AP4.3A | protein kinase family protein | chr2:13916478-13919033 FORWARD LENGTH=851	Down	Up	Down	Down	Up	Down	Down	Down	-0.328587	0.32918	-0.423468	-0.122635	0.0225635	-1.19621	-1.02589	-0.613471	0.829452	0.725597	0.563449	0.885074	1.02584	5.31055e-05	0.00168128	0.129012
Contig26343	AT2G32800	3e-102	0.543	AP4.3A | protein kinase family protein | chr2:13916478-13919033 FORWARD LENGTH=851	Down	Up	Down	Down	Up	Down	Down	Down	-0.448396	0.0617667	-1.10408	-0.60878	0.274818	-1.39453	-1.39404	-0.407021	0.695169	0.952027	0.02187	0.314104	0.760977	1.67803e-06	7.21546e-07	0.398011
Contig30184	AT2G33170	2e-158	0.67	Leucine-rich repeat receptor-like protein kinase family protein | chr2:14056371-14059829 REVERSE LENGTH=1124	Up	Up	Up	Up	Up	Up	Up	Up	0.664233	1.65467	0.951412	0.0649923	1.16352	1.68372	0.20238	1.71692	0.465491	0.000173514	0.0240434	0.933723	0.0189714	0.000112844	0.78431	0.000107246
Contig19312	AT2G35500	1e-121	0.676	SKL2 | shikimate kinase like 2 | chr2:14914038-14915909 FORWARD LENGTH=387	Down	Up	Down	Down	Up	Up	Up	Up	-0.243487	0.0195584	-0.0241347	-0.0215167	1.19175	0.282447	0.0623383	0.512059	0.844725	1.03057	1.01377	1.00902	4.08152e-09	0.512414	0.891608	0.163661
Contig19	AT2G35620	7e-140	0.787	FEI2 | Leucine-rich repeat protein kinase family protein | chr2:14961187-14964640 REVERSE LENGTH=589	Up	Up	Up	Down	Up	Up	Up	Up	0.977352	1.073	0.826246	-0.145824	0.271901	0.165523	0.469188	0.520989	0	2.0203e-08	2.68002e-06	0.820516	0.52569	0.774064	0.0373483	0.0109682
Contig19352	AT2G37250	7e-127	0.793	ADK, ATPADK1 | adenosine kinase | chr2:15641991-15643318 FORWARD LENGTH=284	Up	Up	Up	Down	Up	Up	Up	Up	0.443822	0.22211	1.00596	-0.0281171	0.516513	1.45341	1.48	0.826293	0.0493826	0.627796	1.02263e-09	0.973026	0.0179196	1.48989e-12	0	0.000174952
Contig6102	AT2G37710	1e-133	0.62	RLK | receptor lectin kinase | chr2:15814934-15816961 REVERSE LENGTH=675	Down	Down	Down	Down	Down	Down	Down	Down	-1.5374	-1.06901	-2.83149	-1.59797	-1.49798	-2.68163	-2.74375	-3.61347	0.000131121	0.00210059	8.85214e-18	0.00929918	3.38201e-05	1.81054e-14	9.50753e-19	8.98297e-19
Contig30530	AT2G37710	0	0.542	RLK | receptor lectin kinase | chr2:15814934-15816961 REVERSE LENGTH=675	Up	Up	Up	Down	Up	Up	Up	Up	0.924818	1.53004	0.320646	-0.674618	1.13307	0.153029	0.0253364	0.620994	3.58305e-08	0	0.315802	0.00274647	1.84472e-10	0.801289	0.988606	0.000710539
Contig19196	AT2G41820	0	0.714	Leucine-rich repeat protein kinase family protein | chr2:17447170-17449914 FORWARD LENGTH=890	Down	Down	Up	Up	Up	Up	Up	Up	-1.3043	-0.463727	0.360803	0.543496	0.424073	1.22286	1.35646	0.357145	2.83847e-34	5.31895e-06	0.00240506	3.70902e-10	1.66716e-05	1.20279e-11	2.68321e-11	0.00234759
ASingletons22189	AT2G43850	7e-21	0.678	Integrin-linked protein kinase family | chr2:18159517-18161984 REVERSE LENGTH=479	Down	Down	Down	Down	Down	Down	Down	Down	-12.318	-2.35532	-2.76848	-11.4515	-4.25356	-3.2666	-1.52839	-3.55207	0.151418	0.200028	0.000402178	0.507069	0.000422819	0.0015379	0.205784	0.000253296
ACluster1882_Consensus2	AT2G43850	5e-13	0.519	Integrin-linked protein kinase family | chr2:18159517-18161984 REVERSE LENGTH=479	Down	Down	Down	Down	Down	Down	Down	Down	-1.6154	-3.09228	-2.61824	-3.39444	-3.17956	-3.02628	-1.62453	-3.37428	0.187431	5.30747e-17	4.84424e-23	0.00102375	5.84711e-29	3.22723e-25	3.26916e-08	3.09001e-34
Contig445	AT2G43850	1e-169	0.808	Integrin-linked protein kinase family | chr2:18159517-18161984 REVERSE LENGTH=479	Down	Down	Down	Down	Down	Down	Down	Down	-0.911797	-0.952772	-1.738	-0.498909	-2.55612	-2.49647	-1.54402	-2.24819	0.0406483	7.09494e-06	1.40869e-23	0.279797	3.72026e-40	1.4904e-40	1.31758e-16	5.08284e-43
Contig37825	AT2G45080	5e-99	0.736	cycp3;1 | cyclin p3;1 | chr2:18591688-18592443 FORWARD LENGTH=222	Down	Up	Up	Down	Up	Up	Up	Up	-0.935161	0.0406101	0.189118	-0.574832	0.875722	1.63387	0.529079	0.756323	0.0139549	0.973776	0.790369	0.368999	0.00659988	1.38475e-10	0.127548	0.00268305
Contig47629	AT2G45340	0	0.627	Leucine-rich repeat protein kinase family protein | chr2:18691739-18694466 FORWARD LENGTH=691	Down	Up	Down	Up	Up	Up	Down	Up	-0.0399014	0.381647	-0.887124	0.161208	0.65333	2.75799	-0.23234	0.556454	1.05307	0.784606	0.597311	0.847263	0.676855	0.000716958	0.844633	0.77043
Contig18253	AT2G45910	7e-62	0.328	U-box domain-containing protein kinase family protein | chr2:18894520-18898212 FORWARD LENGTH=834	Up	Up	Down	Down	Down	Down	Down	Down	0.0171878	0.867074	-0.757111	-0.242581	-0.287292	-1.04711	-0.938426	-0.749533	1.05622	0.0032294	0.001197	0.816407	0.572772	8.68773e-05	2.77218e-05	0.00181087
Contig554	AT2G45910	1e-46	0.503	U-box domain-containing protein kinase family protein | chr2:18894520-18898212 FORWARD LENGTH=834	Down	Up	Down	Up	Down	Down	Down	Down	-0.537401	0.269172	-0.479998	0.130087	-0.864519	-1.75776	-1.34139	-0.627971	0.817433	0.749562	0.281395	0.825286	0.0155707	7.49641e-09	1.5409e-06	0.07447
Contig29921	AT2G46500	0	0.595	ATPI4K GAMMA 4, UBDK GAMMA 4, PI4K GAMMA 4 | phosphoinositide 4-kinase gamma 4 | chr2:19086741-19088534 REVERSE LENGTH=566	Up	Up	Up	Up	Up	Up	Up	Down	1.42343	0.411749	1.24929	0.817065	0.0683672	0.955797	0.590782	-0.125471	2.59572e-11	0.0711173	0	7.18675e-06	0.818942	1.64626e-07	0.00433564	0.860175
Contig17480	AT2G47430	4e-31	0.362	CKI1 | Signal transduction histidine kinase | chr2:19459167-19463122 REVERSE LENGTH=1122	Down	Up	Down	Up	Up	Down	Down	Down	-0.00688629	1.69596	-1.12462	0.501091	0.442763	-1.73226	-0.827343	-0.424438	0.990056	4.93783e-05	0.0143154	0.78458	0.753176	9.07506e-05	0.0840175	0.6658
Contig13497	AT2G48010	1e-80	0.762	RKF3 | receptor-like kinase in in flowers 3 | chr2:19641465-19643318 FORWARD LENGTH=617	Up	Up	Up	Up	Up	Up	Down	Down	2.16304	0.931844	0.86895	0.0649923	0.167903	0.246016	-0.489836	-0.862499	6.92273e-06	0.157412	0.122744	0.982008	0.836299	0.774334	0.68372	0.193015
Contig8884	AT2G48010	1e-39	0.452	RKF3 | receptor-like kinase in in flowers 3 | chr2:19641465-19643318 FORWARD LENGTH=617	Up	Up	Up	Up	Down	Up	Up	Down	1.13163	1.62957	0.498307	0.505565	-0.85363	0.189852	0.0330048	-0.876506	0.0238927	0.000256228	0.573801	0.708109	0.24829	0.835195	1.05294	0.242704
ASingletons97933	AT3G03770	4e-12	0.737	Leucine-rich repeat protein kinase family protein | chr3:945303-948436 REVERSE LENGTH=802	Down	Up	Down	Down	Down	Down	Down	Down	-0.826908	1.46137	-1.48469	-0.878424	-1.30087	-2.33371	-0.745781	-0.81278	0.717329	0.040024	0.100966	0.507991	0.0662093	0.000562568	0.529354	0.388138
ASingletons50951	AT3G03770	8e-13	0.519	Leucine-rich repeat protein kinase family protein | chr3:945303-948436 REVERSE LENGTH=802	Down	Down	Down	Down	Down	Down	Up	Up	-0.457674	-0.717889	-1.96112	-1.50486	-0.185389	-0.102547	0.482258	0.273147	0.817001	0.299701	1.78116e-07	2.82412e-06	0.825389	0.906168	0.506138	0.863421
Contig8240	AT3G03770	1e-135	0.578	Leucine-rich repeat protein kinase family protein | chr3:945303-948436 REVERSE LENGTH=802	Down	Up	Down	Down	Down	Down	Down	Down	-0.634698	0.292485	-1.08593	-0.803364	-0.650732	-0.860339	-0.960597	-0.855057	0.0312779	0.420415	1.85918e-07	0.000799139	0.000889828	1.05115e-05	2.14266e-07	1.99937e-06
Contig6407	AT3G03900	1e-94	0.769	APK3 | adenosine-5'-phosphosulfate (APS) kinase 3 | chr3:1002975-1004271 REVERSE LENGTH=208	Down	Down	Down	Up	Down	Down	Down	Down	-0.860905	-0.361716	-0.629919	0.811236	-1.12017	-1.14811	-0.527435	-1.14197	3.87145e-06	0.137311	0.00382978	0.00953491	7.44494e-15	9.02084e-13	0.00399959	3.79219e-16
Contig21805	AT3G04530	1e-59	0.503	PPCK2, PEPCK2, ATPPCK2 | phosphoenolpyruvate carboxylase kinase 2 | chr3:1221546-1222456 FORWARD LENGTH=278	Up	Up	Up	Down	Down	Up	Up	Up	0.513786	1.0932	0.12863	-0.454854	-0.1697	0.440595	0.665989	1.5434	7.38741e-07	5.48249e-11	0.568308	0.00017412	0.526523	0.0019681	1.62504e-07	0
Contig34425	AT3G04580	0	0.582	EIN4 | Signal transduction histidine kinase, hybrid-type, ethylene sensor | chr3:1235576-1237965 REVERSE LENGTH=766	Up	Up	Up	Up	Up	Up	Up	Up	1.68677	1.55157	0.42523	0.486289	0.597187	0.892888	0.149791	0.837813	0	0	0.00738185	0.00297317	0.00443964	9.34919e-06	0.880777	1.58151e-05
Contig31569	AT3G04580	1e-54	0.74	EIN4 | Signal transduction histidine kinase, hybrid-type, ethylene sensor | chr3:1235576-1237965 REVERSE LENGTH=766	Up	Down	Up	Up	Down	Down	Up	Up	0.327283	-0.0413174	0.433735	1.2441	-0.715849	-0.619911	0.420428	0.302874	0	0.781209	2.92502e-07	2.82814e-11	9.81919e-59	2.08398e-44	5.61956e-10	7.63694e-09
Contig4405	AT3G04810	4e-53	0.484	ATNEK2, NEK2 | NIMA-related kinase 2 | chr3:1318096-1321101 FORWARD LENGTH=606	Down	Down	Up	Up	Up	Up	Up	Up	-0.288042	-0.580878	0.758767	0.550419	0.0437052	0.823693	1.20192	0.386529	0.914417	0.37602	0.149953	0.422039	0.978154	0.0278502	0.000254316	0.6414
BCluster20776_Consensus1	AT3G04810	3e-27	0.844	ATNEK2, NEK2 | NIMA-related kinase 2 | chr3:1318096-1321101 FORWARD LENGTH=606	Down	Up	Up	Up	Up	Up	Up	Up	-1.03841	0.120233	0.670231	0.0649923	1.2964	0.870465	0.453279	1.21828	0.000202706	0.796934	0.103971	1.01822	1.03518e-09	0.000602718	0.177235	7.64449e-08
Contig1678	AT3G04810	3e-27	0.844	ATNEK2, NEK2 | NIMA-related kinase 2 | chr3:1318096-1321101 FORWARD LENGTH=606	Down	Down	Up	Down	Up	Up	Up	Up	-1.27437	-0.0333905	0.141969	-0.935008	1.73133	0.850862	1.10087	1.24451	0.000270836	1.00893	0.861171	0.855072	6.70865e-10	0.0130106	0.000163267	0.000177479
Contig662	AT3G06483	0	0.803	PDK, ATPDHK | pyruvate dehydrogenase kinase | chr3:1990727-1992581 REVERSE LENGTH=366	Up	Up	Up	Up	Up	Up	Up	Up	0.341623	0.930084	1.52074	0.833667	0.40135	0.418173	0.583527	0.49912	0.507491	3.69906e-06	8.3091e-06	0.198725	0.241372	0.278274	0.0729159	0.187302
Contig20075	AT3G07800	3e-102	0.704	Thymidine kinase | chr3:2489944-2490935 REVERSE LENGTH=238	Down	Up	Down	Down	Up	Up	Up	Up	-0.220927	0.263003	-0.128235	-0.783005	0.97107	1.36519	2.41021	1.47399	1.02821	0.785788	0.834106	0.133775	0.00316878	1.74073e-05	8.82618e-07	9.9521e-07
Contig35673	AT3G09780	5e-77	0.711	CCR1, ATCRR1 | CRINKLY4 related 1 | chr3:3000838-3003165 REVERSE LENGTH=775	Up	Up	Up	Up	Up	Up	Up	Up	0.916317	0.851132	2.06441	1.43177	0.65333	1.87296	0.793539	1.38653	0.200996	0.487382	9.09895e-06	0.0033818	0.505924	9.1895e-05	0.436858	0.0450685
Contig20802	AT3G10700	6e-89	0.648	GalAK | galacturonic acid kinase | chr3:3346789-3350863 REVERSE LENGTH=424	Down	Up	Down	Down	Down	Down	Down	Up	-0.177145	0.421175	-0.291949	-0.43948	-1.70422	-0.998823	-0.100657	0.138388	0.94942	0.339927	0.574127	0.306015	4.87657e-13	9.33705e-05	0.840398	0.957744
Contig4151	AT3G13530	8e-119	0.819	MAPKKK7, MAP3KE1 | mitogen-activated protein kinase kinase kinase 7 | chr3:4411934-4419320 REVERSE LENGTH=1368	Down	Up	Up	Down	Up	Up	Up	Up	-0.0138391	0.0490717	0.832424	-0.754435	0.916364	0.373649	0.559074	2.2516	0.979393	1.03243	0.433486	0.541355	0.509397	0.917533	0.724471	0.000770119
Contig48976	AT3G13690	0	0.744	Protein kinase protein with adenine nucleotide alpha hydrolases-like domain | chr3:4486920-4490011 FORWARD LENGTH=753	Down	Down	Up	Down	Up	Up	Up	Up	-0.0417058	-0.632028	0.54907	-0.192805	1.11417	1.45543	0.877896	1.3947	1.01324	0.327619	0.514145	0.890415	0.00506064	1.46081e-06	0.076108	0.00121924
Contig40695	AT3G13690	2e-22	0.551	Protein kinase protein with adenine nucleotide alpha hydrolases-like domain | chr3:4486920-4490011 FORWARD LENGTH=753	Down	Down	Up	Up	Up	Up	Up	Up	-0.662932	-0.185394	0.827371	0.310105	0.270001	2.33217	1.62619	3.10077	0.625256	0.855165	0.257108	0.94144	0.755875	1.21757e-05	0.00219424	0.00114886
Contig14487	AT3G14720	2e-44	0.448	ATMPK19, MPK19 | MAP kinase 19 | chr3:4946057-4948906 FORWARD LENGTH=598	Down	Up	Down	Down	Down	Down	Down	Up	-0.0041108	0.306768	-0.234464	-1.09964	-0.0179466	-0.408166	-0.123639	0.259093	1.05666	0.00643777	0.107464	1.19494e-16	0.932283	6.43764e-05	0.707693	0.00909461
Contig34232	AT3G14840	7e-52	0.496	Leucine-rich repeat transmembrane protein kinase | chr3:4988271-4993891 FORWARD LENGTH=1020	Down	Up	Up	Up	Up	Up	Up	Up	-0.537401	0.623722	0.261268	1.54499	1.01178	0.831991	0.0851424	0.279613	0.852565	0.485993	0.7499	0.000755431	0.257678	0.298828	0.954505	0.744016
Contig22953	AT3G15890	5e-125	0.577	Protein kinase superfamily protein | chr3:5374389-5376114 FORWARD LENGTH=361	Down	Up	Down	Down	Down	Down	Down	Down	-0.136038	0.0597189	-0.880342	-0.423755	-1.05891	-1.06533	-0.38958	-0.439371	0.98389	0.850819	1.36369e-05	0.163791	8.80802e-09	5.04132e-10	0.16631	0.036544
Contig16589	AT3G16360	2e-61	0.607	AHP4 | HPT phosphotransmitter 4 | chr3:5554351-5555518 FORWARD LENGTH=145	Up	Down	Down	Down	Down	Down	Up	Down	0.562135	-2.73383	-2.86802	-1.68043	-1.2942	-0.0571421	0.0927556	-0.670055	0.376044	0.000786603	7.17935e-07	0.000211574	0.0392816	0.978361	0.91517	0.416223
Contig31041	AT3G17510	0	0.688	CIPK1, SnRK3.16 | CBL-interacting protein kinase 1 | chr3:5989309-5992627 REVERSE LENGTH=444	Down	Up	Up	Up	Up	Up	Up	Up	-0.209023	0.097854	0.599305	1.06499	0.148367	0.102452	0.5019	0.176311	0.345496	0.785307	7.61415e-06	3.00556e-08	0.504068	0.782779	4.3626e-05	0.506474
Contig10187	AT3G17750	8e-38	0.626	Protein kinase superfamily protein | chr3:6074228-6078428 FORWARD LENGTH=1138	Up	Up	Up	Up	Up	Up	Up	Down	1.18083	1.55157	0.623838	0.467751	0.849727	0.0213853	0.180562	-0.203596	0.00351923	0.000116635	0.206106	0.464456	0.077532	0.951723	0.809145	0.80165
Contig12271	AT3G19300	0	0.586	Protein kinase superfamily protein | chr3:6690242-6693210 REVERSE LENGTH=663	Down	Down	Down	Down	Down	Down	Down	Down	-0.943393	-1.32944	-0.578509	-0.720883	-0.251513	-0.774211	-0.159155	-0.308126	5.88383e-05	1.2462e-12	0.0446778	0.312927	0.529002	0.00029942	0.883003	0.289762
BCluster639_Consensus2	AT3G20410	0	0.825	CPK9 | calmodulin-domain protein kinase 9 | chr3:7116388-7118824 FORWARD LENGTH=541	Up	Up	Up	Up	Down	Up	Up	Up	0.171297	0.811331	0.311247	0.0314397	-0.0107044	1.15814	0.361134	0.876632	1.03936	0.0242978	0.650083	1.00631	0.970729	0.000155208	0.707636	0.00450941
Contig33811	AT3G20830	4e-123	0.566	AGC (cAMP-dependent, cGMP-dependent and protein kinase C) kinase family protein | chr3:7285024-7286250 REVERSE LENGTH=408	Up	Up	Up	Up	Up	Up	Up	Up	0.493626	0.236449	1.82965	0.634013	0.963285	1.31281	1.58179	1.30407	0.0498897	0.625627	1.62286e-12	0.0237501	6.06492e-08	7.16061e-09	2.41129e-09	1.85285e-07
Contig6331	AT3G20860	3e-145	0.501	ATNEK5, NEK5 | NIMA-related kinase 5 | chr3:7306147-7308434 FORWARD LENGTH=427	Up	Up	Down	Down	Down	Down	Down	Down	0.402226	1.03435	-1.42056	-1.57746	-1.69717	-2.32174	-1.47569	-1.35943	0.688389	0.00038971	6.21528e-09	4.3833e-09	1.66361e-09	4.80285e-14	1.51877e-07	1.3024e-09
Contig25360	AT3G21070	1e-93	0.85	NADK1 | NAD kinase 1 | chr3:7380434-7383874 REVERSE LENGTH=524	Down	Down	Down	Down	Down	Down	Down	Down	-0.393011	-0.0777846	-0.809122	-1.19804	-0.576968	-1.91867	-1.96449	-0.495635	0.809796	0.9413	0.459056	0.264754	0.319196	3.58208e-06	0.000127102	0.582643
Contig25089	AT3G21070	0	0.702	NADK1 | NAD kinase 1 | chr3:7380434-7383874 REVERSE LENGTH=524	Down	Up	Down	Down	Down	Down	Down	Down	-0.478266	0.0434783	-0.914732	-0.45857	-0.524723	-1.07467	-0.915706	-0.689485	0.0259214	0.888286	8.48797e-05	0.202762	0.00298538	1.63816e-13	5.79398e-08	6.65397e-06
Contig25526	AT3G22960	5e-39	0.75	PKP1, PKP-ALPHA | Pyruvate kinase family protein | chr3:8139369-8141771 FORWARD LENGTH=596	Up	Up	Up	Up	Up	Up	Up	Up	0.126996	0.529546	0.704874	0.623723	1.7866	1.46014	0.652183	0.752851	0.87525	0.403456	0.013912	0.0674844	3.16033e-09	3.47648e-08	0.103103	0.175626
Contig20108	AT3G22960	0	0.766	PKP1, PKP-ALPHA | Pyruvate kinase family protein | chr3:8139369-8141771 FORWARD LENGTH=596	Down	Up	Up	Up	Up	Up	Up	Up	-0.142541	0.0133027	0.510944	0.405483	1.0352	1.14792	0.396068	0.435997	0.973552	1.04443	0.00434761	0.0108976	1.53939e-08	0	0.115233	0.102433
Contig18006	AT3G23150	4e-168	0.675	ETR2 | Signal transduction histidine kinase, hybrid-type, ethylene sensor | chr3:8255156-8257560 FORWARD LENGTH=773	Up	Up	Up	Down	Up	Up	Up	Up	2.85492	2.64349	1.32428	-0.0969752	1.12386	0.49918	0.0462609	1.59442	2.65797e-11	1.24259e-11	4.83594e-09	0.851646	6.88101e-05	0.43639	1.00379	1.05605e-05
Contig2218	AT3G23150	1e-74	0.517	ETR2 | Signal transduction histidine kinase, hybrid-type, ethylene sensor | chr3:8255156-8257560 FORWARD LENGTH=773	Up	Up	Up	Down	Up	Up	Up	Up	2.64109	2.24757	1.14075	-0.0985065	0.624761	0.329255	0.103394	0.910091	6.29257e-12	3.54592e-12	4.36387e-08	0.834343	0.0261138	0.646623	0.849266	0.00620774
Contig26137	AT3G24550	0	0.761	ATPERK1, PERK1 | proline extensin-like receptor kinase 1 | chr3:8960411-8963303 FORWARD LENGTH=652	Up	Up	Up	Down	Up	Up	Up	Up	0.840404	1.01046	0.506481	-0.0662523	0.41517	1.23378	0.182219	0.141416	2.772e-07	4.7457e-06	0.0343746	0.858993	0.263575	1.55541e-10	0.823435	0.965369
Contig289	AT3G25250	2e-102	0.531	AGC2-1, AGC2, OXI1, AtOXI1 | AGC (cAMP-dependent, cGMP-dependent and protein kinase C) kinase family protein | chr3:9195566-9196949 FORWARD LENGTH=421	Down	Up	Down	Down	Down	Down	Down	Down	-0.471813	0.487807	-1.44373	-1.13295	-0.423021	-1.26422	-1.13963	-0.00737018	0.0472039	0.00150724	5.84177e-13	0.00232523	0.0176087	3.29656e-19	2.30316e-12	1.06056
Contig647	AT3G26700	3e-129	0.65	Protein kinase superfamily protein | chr3:9810669-9812356 FORWARD LENGTH=380	Up	Up	Up	Up	Down	Up	Up	Up	0.346406	0.545623	0.296371	0.230052	-0.0122512	1.26545	0.433543	1.36106	0.437147	0.102355	0.642195	0.892783	1.01289	2.176e-07	0.393087	1.14354e-07
Contig19800	AT3G27580	0	0.644	ATPK7 | Protein kinase superfamily protein | chr3:10217671-10219484 REVERSE LENGTH=578	Up	Up	Up	Up	Up	Up	Up	Up	0.149007	0.454896	0.623838	0.502398	0.894831	1.55962	0.751719	0.615347	0.926894	0.317543	0.0366283	0.0300402	0.000297477	1.26501e-11	0.0291231	0.0897982
Contig39570	AT3G28040	3e-70	0.681	Leucine-rich receptor-like protein kinase family protein | chr3:10435139-10438268 FORWARD LENGTH=1016	Down	Down	Down	Down	Up	Up	Up	Up	-0.0801941	-0.846305	-0.0303875	-0.232394	0.596299	1.25958	0.502043	0.772182	0.914425	0.0573452	1.02078	0.782585	0.251551	0.00015269	0.476909	0.166776
Contig16552	AT3G28040	6e-148	0.604	Leucine-rich receptor-like protein kinase family protein | chr3:10435139-10438268 FORWARD LENGTH=1016	Up	Down	Up	Down	Up	Up	Up	Up	0.0294141	-0.6523	0.44934	-0.355583	1.00248	1.01735	1.05984	0.7539	1.01936	0.101505	0.281363	0.328334	0.000386686	1.05786e-05	0.000386558	0.0433533
Contig15027	AT3G45440	3e-33	0.46	Concanavalin A-like lectin protein kinase family protein | chr3:16664875-16666884 REVERSE LENGTH=669	Down	Down	Down	Down	Down	Down	Down	Down	-0.996833	-1.03339	-3.81911	-1.58708	-2.16867	-3.42887	-2.89096	-4.48794	0.273591	0.239788	2.02086e-11	0.115684	0.00104137	3.16826e-08	4.9944e-08	6.89812e-10
Contig11607	AT3G45640	0	0.841	ATMPK3, MPK3, ATMAPK3 | mitogen-activated protein kinase 3 | chr3:16756918-16758476 FORWARD LENGTH=370	Up	Up	Up	Down	Down	Up	Up	Down	1.66423	0.669628	0.34856	-0.166738	-0.516595	0.862688	0.450549	-0.291543	7.55654e-11	0.167718	0.607409	0.868066	0.543455	0.0848327	0.585356	0.792779
Contig23569	AT3G45780	2e-19	0.492	PHOT1, NPH1, JK224, RPT1 | phototropin 1 | chr3:16818557-16823960 FORWARD LENGTH=996	Up	Up	Up	Up	Up	Up	Up	Up	1.53299	2.73214	2.63978	2.50794	1.65333	1.43384	0.926805	1.87419	7.80009e-08	3.18025e-10	4.69994e-10	2.72158e-10	1.54969e-09	0.00107017	0.0479741	7.76666e-08
Contig27230	AT3G45780	0	0.755	PHOT1, NPH1, JK224, RPT1 | phototropin 1 | chr3:16818557-16823960 FORWARD LENGTH=996	Up	Up	Up	Up	Up	Up	Up	Up	0.698543	2.3161	1.80668	2.04793	1.48706	0.842855	0.824425	1.64526	6.42387e-11	0	0	5.89643e-11	0	0	6.95926e-11	5.05534e-11
Contig20469	AT3G46290	1e-148	0.735	HERK1 | hercules receptor kinase 1 | chr3:17013009-17015501 FORWARD LENGTH=830	Up	Up	Up	Up	Up	Up	Up	Up	1.38995	0.96661	2.08327	0.649955	1.6964	2.22088	0.855467	0.148369	0.000292939	0.393964	2.16188e-06	0.255949	0.0052457	4.07734e-05	0.300737	0.869244
Contig34141	AT3G46920	8e-31	0.967	Protein kinase superfamily protein with octicosapeptide/Phox/Bem1p domain | chr3:17280430-17284857 REVERSE LENGTH=1171	Up	Up	Down	Down	Up	Up	Up	Up	0.638306	0.571201	-0.396626	-0.229751	0.808723	0.794516	0.498378	1.24309	0.0398041	0.10372	0.267954	0.67928	0.00074858	0.00200027	0.13988	1.33614e-08
Contig29555	AT3G47090	5e-31	0.449	Leucine-rich repeat protein kinase family protein | chr3:17341512-17344645 REVERSE LENGTH=1009	Down	Up	Down	Down	Down	Down	Down	Down	-2.85933	0.288538	-2.0766	-10.1468	-2.10156	-4.65564	-3.66975	-2.69147	0.040374	0.844658	0.00812033	0.69115	0.0453975	7.53895e-12	8.83967e-10	0.00828496
Contig22972	AT3G47570	5e-30	0.456	Leucine-rich repeat protein kinase family protein | chr3:17527611-17530748 FORWARD LENGTH=1010	Up	Up	Up	Up	Up	Up	Up	Up	1.9783	1.96661	1.62384	1.11944	1.29076	0.595207	1.0445	2.77885	8.34702e-06	0.000294137	0.131607	0.219986	0.0789093	0.74712	0.417263	0.0007386
Contig12206	AT3G47570	3e-29	0.429	Leucine-rich repeat protein kinase family protein | chr3:17527611-17530748 FORWARD LENGTH=1010	Down	Down	Down	NA	Up	Down	Down	Down	-12.6994	-1.03339	-2.18352	0	0.0683672	-4.62917	-4.54945	-1.83586	0.00297373	0.810536	0.101899	NA	1.01313	9.65059e-06	4.67687e-05	0.543489
Contig3994	AT3G47570	1e-82	0.495	Leucine-rich repeat protein kinase family protein | chr3:17527611-17530748 FORWARD LENGTH=1010	Down	Down	Down	Down	Down	Down	Down	Down	-2.49676	-1.14031	-3.13105	-0.935008	-2.22709	-5.71977	-4.44093	-3.04841	0.000237268	0.170015	1.62464e-10	0.852961	3.60818e-06	6.27261e-28	2.73371e-29	4.30356e-12
Contig29487	AT3G48190	4e-126	0.86	ATM, ATATM | ataxia-telangiectasia mutated | chr3:17797628-17828361 FORWARD LENGTH=3845	Down	Up	Up	Down	Up	Down	Up	Up	-0.296393	1.73214	0.484286	-0.011629	1.54641	-0.0526153	0.104172	0.681984	0.996547	0.000331591	0.458816	0.973455	7.98162e-06	0.985277	0.863039	0.26209
Contig33560	AT3G48750	0	0.873	CDKA;1, CDC2AAT, CDK2, CDC2, CDC2A, CDKA1 | cell division control 2 | chr3:18072238-18074296 FORWARD LENGTH=294	Up	Up	Up	Up	Up	Up	Up	Up	0.228891	0.0053419	0.656078	0.255095	0.0450974	1.04326	0.781466	0.541503	0.902943	1.05004	0.00227184	0.664162	0.921556	4.21054e-07	0.000727393	0.0561935
Contig6934	AT3G51550	0	0.675	FER | Malectin/receptor-like protein kinase family protein | chr3:19117877-19120564 REVERSE LENGTH=895	Up	Up	Up	Up	Up	Up	Up	Up	0.83276	0.630374	1.0606	0.54448	0.801836	0.923966	0.771491	0.37083	1.61017e-10	1.89658e-10	0	9.64994e-11	0	0	1.8936e-11	1.1506e-05
Contig20294	AT3G51550	1e-146	0.59	FER | Malectin/receptor-like protein kinase family protein | chr3:19117877-19120564 REVERSE LENGTH=895	Down	Up	Down	Down	Up	Down	Down	Up	-0.791974	0.349938	-0.735565	-0.173795	0.598882	-0.179133	-0.054458	1.34589	0.496841	0.89239	0.126688	0.789371	0.475046	0.792847	0.965864	0.0004475
Contig50018	AT3G51550	3e-143	0.469	FER | Malectin/receptor-like protein kinase family protein | chr3:19117877-19120564 REVERSE LENGTH=895	Down	Up	Down	Down	Down	Down	Down	Up	-0.0125595	0.202677	-1.74962	-1.25694	-0.694594	-0.649212	-0.707713	0.394702	1.05046	0.833688	1.30718e-09	4.80784e-06	0.209638	0.133399	0.0942522	0.66046
ASingletons126519	AT3G51630	1e-23	0.653	WNK5 | with no lysine (K) kinase 5 | chr3:19149487-19151924 FORWARD LENGTH=549	Down	Down	Down	Down	Down	Up	Up	Down	-0.744634	-1.85618	-2.05173	-2.81071	-2.0191	1.68078	1.53133	-0.128045	0.000191448	3.95674e-31	3.997e-24	1.15936e-58	1.42569e-08	0	3.59135e-07	0.842512
Contig5223	AT3G51630	3e-136	0.807	WNK5 | with no lysine (K) kinase 5 | chr3:19149487-19151924 FORWARD LENGTH=549	Up	Up	Down	Down	Down	Down	Down	Down	0.0017578	0.381647	-0.69809	-1.25694	-2.00964	-2.38524	-0.379526	-0.699886	0.994711	0.821794	0.723237	0.499679	0.000704317	5.93802e-07	0.902528	0.340543
Contig18831	AT3G51740	0	0.653	IMK2 | inflorescence meristem receptor-like kinase 2 | chr3:19189248-19191842 FORWARD LENGTH=836	Up	Up	Down	Down	Down	Down	Down	Up	0.607649	0.516807	-1.49546	-0.222106	-0.983163	-0.0299289	-0.0716926	0.158369	0.0782961	0.304133	1.08873e-05	0.808492	0.000475744	0.993543	0.910372	0.919797
Contig32938	AT3G51990	5e-89	0.622	Protein kinase superfamily protein | chr3:19287989-19289077 FORWARD LENGTH=362	Up	Down	Down	Down	Down	Up	Down	Down	0.259066	-1.64483	-1.03913	-1.51997	-0.307142	0.0553326	-0.366926	-0.159753	0.98634	0.000240794	0.0245449	0.000201866	0.790257	0.976113	0.778525	0.839306
Contig37125	AT3G52990	2e-21	0.611	Pyruvate kinase family protein | chr3:19649046-19652237 FORWARD LENGTH=527	Up	Up	Down	Up	Up	Up	Down	Up	0.280761	1.29494	-0.0562821	0.123409	0.0939023	0.558681	-0.110778	0.529981	0.818872	4.50835e-06	0.919928	0.881839	0.869034	0.177056	0.838253	0.277516
Contig10744	AT3G54090	1e-133	0.713	FLN1 | fructokinase-like 1 | chr3:20028145-20029835 FORWARD LENGTH=471	Up	Down	Up	Up	Up	Up	Up	Up	0.111692	-0.00482134	0.386798	0.0382749	1.81461	1.55868	0.994011	1.01213	0.928336	0.986532	0.236016	0.915793	1.49696e-09	2.50007e-06	0.010764	0.00939345
Contig246	AT3G54180	0	0.832	CDC2B, CDKB1;1 | cyclin-dependent kinase B1;1 | chr3:20059882-20061250 FORWARD LENGTH=309	Down	Down	Down	Down	Up	Up	Up	Up	-0.73671	-1.01321	-0.0735996	-0.6599	0.444931	0.836215	1.36643	0.597676	0.209042	0.00936936	0.894312	0.0387958	0.416119	0.00870147	5.9559e-05	0.244091
Contig46235	AT3G55550	1e-58	0.337	Concanavalin A-like lectin protein kinase family protein | chr3:20600019-20602073 REVERSE LENGTH=684	Down	Down	Up	Down	Down	Down	Up	Up	-1.00638	-0.0254417	0.0126436	-0.412486	-0.0273161	-0.255786	0.34463	0.50976	1.2983e-07	0.977139	1.05492	0.169017	0.970281	0.393206	0.170295	0.0114557
Contig14797	AT3G56050	2e-38	0.459	Protein kinase family protein | chr3:20798322-20800706 REVERSE LENGTH=499	Up	Up	Up	Up	Up	Up	Up	Up	1.36949	3.35893	3.2868	2.19052	5.79629	3.68644	1.97411	1.15592	0.0426447	0.00126482	0.000167646	6.14068e-05	0.00937576	0.000680478	0.00145717	0.217259
Contig18071	AT3G57550	1e-136	0.58	AGK2, GK-2 | guanylate kinase | chr3:21307269-21309193 FORWARD LENGTH=389	Up	Up	Up	Up	Up	Up	Up	Up	2.69392	1.37187	2.12634	1.27144	1.31754	1.85418	0.974111	0.929671	7.0641e-12	1.75667e-11	3.19429e-12	0	1.88729e-08	2.2528e-12	0.000678242	0.000222281
Contig22557	AT3G59110	4e-96	0.672	Protein kinase superfamily protein | chr3:21855673-21857847 FORWARD LENGTH=512	Up	Up	Up	Down	Down	Down	Down	Up	0.684991	0.00842968	0.409244	-0.338363	-0.154025	-0.38524	-0.146183	1.95421	0.72546	1.0367	0.67616	0.86422	0.85128	0.689111	0.877352	1.08186e-07
Contig27882	AT3G59410	6e-26	0.742	GCN2 | protein kinase family protein | chr3:21950575-21959151 FORWARD LENGTH=1241	Up	Up	Up	Up	Up	Up	Up	Up	1.53299	2.13653	0.977475	1.217	0.731332	0.561821	1.16676	0.386529	0.372611	0.000798296	0.38186	0.319525	0.623201	0.685045	0.44274	0.827593
BCluster856_Consensus2	AT3G59480	0	0.816	pfkB-like carbohydrate kinase family protein | chr3:21983103-21984440 FORWARD LENGTH=326	Down	Up	Up	Down	Up	Up	Up	Up	-0.13845	0.180267	0.62668	-0.200246	0.243241	1.43587	0.297949	0.569874	0.860405	0.714933	0.000273921	0.798995	0.442427	0	0.424891	0.023353
Contig18555	AT3G59480	0	0.812	pfkB-like carbohydrate kinase family protein | chr3:21983103-21984440 FORWARD LENGTH=326	Down	Down	Down	Down	Down	Up	Up	Down	-0.396045	-0.478175	-1.15614	-1.7216	-1.17264	0.35602	0.316999	-0.918326	0.544207	0.276446	0.000499921	1.63854e-05	7.42304e-05	0.672602	0.781968	0.0357468
Contig19592	AT3G63280	0	0.557	ATNEK4, NEK4 | NIMA-related kinase 4 | chr3:23378582-23381362 FORWARD LENGTH=555	Down	Down	Up	Down	Up	Up	Up	Up	-1.18759	-0.305386	0.489765	-0.855573	1.16439	0.408622	0.655068	1.48975	2.76612e-46	0.00646053	0.00015254	0.140472	4.90371e-11	1.16581e-05	5.47245e-11	1.06246e-10
Contig24911	AT4G00330	3e-40	0.559	CRCK2 | calmodulin-binding receptor-like cytoplasmic kinase 2 | chr4:142787-144427 REVERSE LENGTH=411	Up	Up	Up	Up	Up	Up	Up	Up	1.48443	0.922215	1.39928	0.888115	1.1939	2.16135	1.0961	1.54135	2.14526e-07	0.0385309	5.11128e-06	0.00166842	0.0010148	2.50208e-07	0.0036987	1.08769e-06
Contig567	AT4G00330	6e-118	0.584	CRCK2 | calmodulin-binding receptor-like cytoplasmic kinase 2 | chr4:142787-144427 REVERSE LENGTH=411	Up	Up	Down	Up	Down	Down	Down	Down	0.37771	1.73214	-0.162759	0.0322023	-0.316297	-0.855662	-1.05984	-0.264949	0.842509	2.16407e-08	0.821434	0.96336	0.60042	0.0259378	0.00158737	0.737688
Contig16777	AT4G00330	7e-21	0.563	CRCK2 | calmodulin-binding receptor-like cytoplasmic kinase 2 | chr4:142787-144427 REVERSE LENGTH=411	Down	Up	Down	Down	Down	Down	Down	Down	-0.00306458	1.84108	-0.0298376	-0.33864	-0.407366	-0.511708	-1.04183	-0.0926393	0.996454	9.08018e-09	0.98649	0.402527	0.431539	0.482683	0.00126686	0.841734
BCluster7024_Consensus1	AT4G02010	3e-96	0.799	Protein kinase superfamily protein | chr4:881457-885222 FORWARD LENGTH=725	Down	Down	Down	Down	Down	Up	Down	Up	-1.20242	-0.0584815	-0.302162	-0.985634	-0.146646	0.145351	-0.103891	0.595343	0.000461575	0.941066	0.770054	0.328004	0.794101	0.877429	0.84431	0.12864
Contig18825	AT4G03260	4e-144	0.445	Outer arm dynein light chain 1 protein | chr4:1429092-1431431 FORWARD LENGTH=677	Down	Up	Down	Up	Up	Up	Down	Down	-0.074969	0.955205	-0.0617457	0.00504973	1.05842	0.163491	-0.238883	-0.0667974	1.04547	2.78769e-11	0.750008	1.03403	1.87462e-11	0.516636	0.130414	0.847317
Contig28128	AT4G03390	3e-30	0.69	SRF3 | STRUBBELIG-receptor family 3 | chr4:1490912-1494553 REVERSE LENGTH=776	Up	Up	Up	Up	Up	Up	Up	Up	0.496869	0.71027	0.505193	0.471902	1.96367	0.501231	0.326413	0.48339	0.502682	0.118737	0.18685	0.224816	1.25761e-08	0.495825	0.76269	0.402569
Contig18944	AT4G03390	1e-33	0.753	SRF3 | STRUBBELIG-receptor family 3 | chr4:1490912-1494553 REVERSE LENGTH=776	Up	Up	Up	Up	Up	Up	Up	Up	0.138164	0.408832	0.44934	0.114745	0.690666	1.00504	0.75688	0.688419	1.05373	0.308545	0.0423748	0.996262	0.006572	6.76869e-06	0.0012022	0.00777165
Contig16299	AT4G05200	3e-26	0.368	CRK25 | cysteine-rich RLK (RECEPTOR-like protein kinase) 25 | chr4:2679793-2682309 REVERSE LENGTH=675	Down	Up	Down	Down	Up	Down	Down	Down	-10.3351	0.551572	-1.24123	-2.57244	1.06837	-2.45924	-3.02589	-1.02851	0.713676	0.85638	0.362352	2.08867e-07	0.790343	0.463896	0.20443	0.922192
Contig10339	AT4G11530	2e-111	0.503	CRK34 | cysteine-rich RLK (RECEPTOR-like protein kinase) 34 | chr4:6987093-6989599 FORWARD LENGTH=669	Down	Down	Down	Down	Down	Down	Down	Down	-0.112903	-0.0333905	-1.97395	-2.15997	-1.33018	-2.96174	-1.93735	-0.982705	0.949549	1.04572	3.43987e-11	2.04258e-20	0.0022805	6.03973e-13	8.60903e-08	0.0232479
Contig19059	AT4G14580	4e-126	0.558	CIPK4, SnRK3.3 | CBL-interacting protein kinase 4 | chr4:8367887-8369167 REVERSE LENGTH=426	Up	Up	Up	Up	Up	Up	Up	Up	1.38374	1.54034	1.41855	1.27782	0.814392	0.925128	0.684604	0.749099	8.45211e-12	0	0	4.01288e-11	1.02452e-05	3.17859e-06	0.000880047	0.000496855
Contig43790	AT4G14580	6e-120	0.553	CIPK4, SnRK3.3 | CBL-interacting protein kinase 4 | chr4:8367887-8369167 REVERSE LENGTH=426	Up	Up	Down	Down	Down	Down	Down	Down	2.03625	1.5246	-2.20059	-2.38787	-1.7159	-1.98714	-1.90288	-1.59546	3.44762e-10	2.85179e-07	3.30081e-39	3.43483e-27	2.75964e-30	3.66646e-108	3.1379e-37	6.39472e-92
Contig19138	AT4G15530	0	0.766	PPDK | pyruvate orthophosphate dikinase | chr4:8864828-8870748 REVERSE LENGTH=963	Down	Up	Down	Down	Down	Down	Down	Up	-0.533649	0.1315	-0.675723	-0.0537939	-0.605938	-1.23536	-0.617444	0.0757346	2.60478e-13	0.331882	1.06535e-11	0.842288	3.26376e-18	6.08032e-68	1.41055e-15	0.75134
Contig17818	AT4G16970	5e-176	0.57	Protein kinase superfamily protein | chr4:9551516-9555766 REVERSE LENGTH=889	Up	Up	Up	Down	Up	Up	Up	Up	0.310596	0.747296	0.322668	-0.372072	0.45741	0.862688	1.89611	0.578149	0.833796	0.113232	0.708378	0.631197	0.522998	0.0170306	1.18765e-06	0.294322
Contig25787	AT4G19710	0	0.758	AK-HSDH II, AK-HSDH | aspartate kinase-homoserine dehydrogenase ii | chr4:10725229-10729536 FORWARD LENGTH=916	Up	Up	Up	Up	Up	Up	Up	Up	0.326278	0.622655	0.664195	0.221111	0.790833	0.427378	0.53861	1.07646	0.859854	0.0777625	0.0083416	0.832812	0.0108838	0.271336	0.163054	0.000117317
BSingletons6501	AT4G21390	3e-31	0.496	B120 | S-locus lectin protein kinase family protein | chr4:11394458-11397474 REVERSE LENGTH=849	Up	Up	Up	Up	Up	Up	Up	Up	3.85492	3.13653	13.8247	2.52442	12.5102	1.71068	10.8987	13.5422	0.00428772	0.153094	3.20642e-06	0.144047	0.0217617	0.592477	0.610396	7.76313e-05
BSingletons100715	AT4G21390	5e-21	0.519	B120 | S-locus lectin protein kinase family protein | chr4:11394458-11397474 REVERSE LENGTH=849	Up	Up	Up	Up	Up	Up	NA	Up	14.1262	9.91717	2.3608	1.64995	11.5825	11.0278	0	10.9515	0.000282567	0.752685	0.597676	0.872411	0.50205	0.681256	NA	0.695115
Contig3530	AT4G23160	5e-20	0.37	CRK8 | cysteine-rich RLK (RECEPTOR-like protein kinase) 8 | chr4:12129485-12134086 FORWARD LENGTH=1262	Up	Down	Down	Down	Down	Down	Down	Down	0.0475615	-1.25578	-1.28305	-0.297578	-1.2942	-2.06692	-1.16339	-1.7875	1.05565	0.232677	0.611825	0.872376	0.265885	0.00224745	0.277317	0.000603426
Contig31835	AT4G23160	5e-15	0.456	CRK8 | cysteine-rich RLK (RECEPTOR-like protein kinase) 8 | chr4:12129485-12134086 FORWARD LENGTH=1262	Up	Down	Down	Down	Down	Down	Down	Down	0.143777	-1.05276	-1.68197	-0.742363	-2.40556	-1.68163	-1.45473	-2.61347	0.877122	0.00459359	4.07535e-07	0.292134	9.52739e-19	2.24896e-12	6.35048e-07	1.34739e-35
Contig33017	AT4G23160	2e-18	0.495	CRK8 | cysteine-rich RLK (RECEPTOR-like protein kinase) 8 | chr4:12129485-12134086 FORWARD LENGTH=1262	Down	Up	Down	Down	Down	Down	Down	Down	-0.145084	0.32918	-0.0606606	-0.482496	-1.08691	-1.68163	-0.549451	-2.57283	0.930173	0.930317	1.02676	0.895107	0.0331314	0.00218451	0.758467	7.06573e-05
Contig40115	AT4G23160	4e-119	0.45	CRK8 | cysteine-rich RLK (RECEPTOR-like protein kinase) 8 | chr4:12129485-12134086 FORWARD LENGTH=1262	Down	Up	Down	Down	Down	Down	Down	Down	-0.386026	0.141272	-1.08009	-0.667527	-0.504104	-1.6967	-1.46999	-1.14751	0.00114	0.348917	3.34721e-48	0.000816013	1.08401e-14	1.27054e-125	9.49072e-168	9.80507e-70
Contig2593	AT4G23180	1e-172	0.446	CRK10, RLK4 | cysteine-rich RLK (RECEPTOR-like protein kinase) 10 | chr4:12138171-12140780 FORWARD LENGTH=669	Down	Down	Down	Down	Down	Down	Down	Down	-2.75979	-0.170894	-2.14875	-2.23367	-0.77963	-1.13731	-3.02589	-1.50244	0.00719392	0.857411	1.56554e-13	7.64125e-14	0.628352	0.231175	1.48083e-06	0.0670979
Contig34209	AT4G23180	4e-67	0.741	CRK10, RLK4 | cysteine-rich RLK (RECEPTOR-like protein kinase) 10 | chr4:12138171-12140780 FORWARD LENGTH=669	Up	Down	Down	Down	Down	Down	Down	Down	0.154477	-0.313498	-0.183517	-2.51997	-0.426397	-1.32494	-1.18635	-1.36193	0.871248	0.77694	0.89429	0.52744	0.725392	0.0191116	0.0557898	0.000778713
Contig22299	AT4G23180	4e-37	0.478	CRK10, RLK4 | cysteine-rich RLK (RECEPTOR-like protein kinase) 10 | chr4:12138171-12140780 FORWARD LENGTH=669	Up	Up	Down	Down	Down	Down	Down	Down	10.5433	0.96661	-0.961125	-2.13664	-0.931633	-0.611244	-3.34782	-0.613471	0.71509	0.980245	0.585066	7.23581e-05	0.829199	0.796044	0.0805715	0.758762
Contig49752	AT4G23180	1e-29	0.508	CRK10, RLK4 | cysteine-rich RLK (RECEPTOR-like protein kinase) 10 | chr4:12138171-12140780 FORWARD LENGTH=669	Down	Down	Down	Down	Down	Down	Down	Down	-0.0593537	-0.0333905	-1.03151	-1.51997	-0.810326	-2.31485	-1.29719	-1.42279	0.982835	1.03128	0.395545	0.334225	0.104636	6.10463e-09	0.000636514	6.61689e-06
Contig196	AT4G23180	4e-132	0.502	CRK10, RLK4 | cysteine-rich RLK (RECEPTOR-like protein kinase) 10 | chr4:12138171-12140780 FORWARD LENGTH=669	Up	Up	Down	Up	Up	Down	Down	Up	0.0475615	1.43374	-0.738732	0.0359924	0.416291	-1.6001	-1.94645	0.467449	1.00286	0.00515773	0.010177	0.891777	0.714267	0.00299845	1.54712e-10	0.565284
Contig24124	AT4G23180	2e-85	0.673	CRK10, RLK4 | cysteine-rich RLK (RECEPTOR-like protein kinase) 10 | chr4:12138171-12140780 FORWARD LENGTH=669	Down	Down	Down	Down	Down	Up	Up	Down	-0.508832	-1.88672	-0.209701	-2.05365	-0.413502	0.531714	0.352623	-0.0850925	0.0351651	3.85e-26	0.749777	2.03511e-31	0.470827	0.415472	0.818922	0.950068
Contig32381	AT4G23290	1e-11	0.394	CRK21 | cysteine-rich RLK (RECEPTOR-like protein kinase) 21 | chr4:12177910-12180669 REVERSE LENGTH=600	Up	Up	Up	Up	Up	Up	Up	Up	1.47383	2.28854	4.61176	3.76543	2.46068	3.76958	2.729	3.08697	0.00802947	0.000653455	0.000732539	0.00348374	0.000172325	0.00219497	0.00177445	0.00199656
Contig28899	AT4G23740	9e-142	0.658	Leucine-rich repeat protein kinase family protein | chr4:12367063-12369159 FORWARD LENGTH=638	Down	Down	Up	Up	Up	Up	Up	Up	-0.104442	-0.763301	0.86895	0.927489	0.498051	1.63352	1.20238	0.611949	0.861636	0.090331	0.122731	0.181749	0.37685	1.42112e-07	0.000536025	0.373495
Contig19638	AT4G24400	0	0.772	CIPK8, SnRK3.13, PKS11, ATCIPK8 | CBL-interacting protein kinase 8 | chr4:12617379-12620481 FORWARD LENGTH=445	Up	Up	Down	Down	Down	Down	Down	Up	0.0649436	1.04855	-0.494093	-0.240898	-0.0691363	-0.356879	-0.422779	0.0584516	0.819125	0	0.00154083	0.53122	0.766301	0.0159868	0.000736951	0.826062
Contig32869	AT4G26270	0	0.784	PFK3 | phosphofructokinase 3 | chr4:13301094-13304030 REVERSE LENGTH=489	Up	Up	Up	Up	Up	Up	Up	Up	0.337068	0.846315	1.03888	0.8426	1.27482	1.15547	1.82826	2.45692	0.855789	0.17671	0.0628629	0.0440094	0.00187695	0.013065	0.000337255	5.08758e-05
Contig20317	AT4G26540	0	0.674	Leucine-rich repeat receptor-like protein kinase family protein | chr4:13394673-13398028 REVERSE LENGTH=1091	Down	Up	Up	Up	Up	Up	Up	Up	-0.00306458	0.0293453	0.557748	1.4738	1.92398	2.66488	1.01851	0.740166	0.993509	1.03296	0.150738	1.93421e-10	2.31252e-07	2.37753e-06	0.0149907	0.272554
Contig579	AT4G26690	1e-89	0.631	SHV3, MRH5, GPDL2 | PLC-like phosphodiesterase family protein | chr4:13456793-13459890 REVERSE LENGTH=759	Up	Up	Up	Up	Up	Up	Up	Up	0.0475615	0.336559	0.989966	0.803946	1.499	0.363413	1.15382	0.793493	0.96617	0.644207	2.4836e-05	3.60955e-06	8.93346e-09	0.556397	4.93527e-05	0.0151517
Contig3754	AT4G26690	1e-116	0.501	SHV3, MRH5, GPDL2 | PLC-like phosphodiesterase family protein | chr4:13456793-13459890 REVERSE LENGTH=759	Down	Up	Up	Up	Up	Up	Up	Up	-0.275431	0.221264	0.618383	0.397781	0.791954	1.04459	0.727707	1.10148	0.255871	0.426577	1.90142e-06	0.00124969	3.73551e-08	0	2.67852e-07	3.06898e-11
Contig18635	AT4G26690	2e-168	0.599	SHV3, MRH5, GPDL2 | PLC-like phosphodiesterase family protein | chr4:13456793-13459890 REVERSE LENGTH=759	Down	Up	Up	Up	Up	Up	Up	Up	-0.272429	0.417821	0.811208	0.594502	1.53549	0.808749	0.781466	1.0646	0.611751	0.142622	3.9052e-06	8.53937e-05	0	7.5856e-05	0.000348332	1.21923e-07
Contig20	AT4G27300	8e-128	0.597	S-locus lectin protein kinase family protein | chr4:13669308-13672348 REVERSE LENGTH=815	Down	Down	Down	Down	Down	Down	Down	Down	-0.381282	-0.0333905	-0.686265	-0.437508	-0.655717	-1.41245	-1.1423	-1.34381	0.284939	0.936186	0.00350796	0.411727	0.000563943	2.54706e-16	1.35201e-11	4.28682e-19
Contig17345	AT4G28650	6e-137	0.727	Leucine-rich repeat transmembrane protein kinase family protein | chr4:14144155-14147276 REVERSE LENGTH=1013	Up	Down	Up	Up	Down	Up	Up	Up	0.20284	-0.132926	0.660363	0.781199	-0.10997	1.57152	1.78147	1.27405	0.886296	0.864762	0.414479	0.253376	0.863953	3.00298e-06	8.00698e-05	0.041617
Contig27972	AT4G29130	1e-135	0.52	ATHXK1, GIN2, HXK1 | hexokinase 1 | chr4:14352338-14354865 REVERSE LENGTH=496	Up	Up	Up	Up	Up	Up	Up	Up	0.693925	1.7256	1.14781	1.08795	0.819547	0.849013	0.845031	1.21841	0.00876927	0	0	3.76457e-11	0.000117085	3.0297e-05	1.67615e-05	8.86738e-09
Contig29906	AT4G30340	0	0.652	ATDGK7, DGK7 | diacylglycerol kinase 7 | chr4:14838465-14840941 REVERSE LENGTH=492	Up	Up	Up	Up	Up	Down	Down	Down	0.421727	1.10921	0.290994	0.933577	0.0569625	-0.0281536	-0.203427	-0.101265	0.0684714	1.61543e-11	0.282578	1.16027e-11	0.834624	0.954359	0.578195	0.928427
ASingletons12207	AT4G30960	2e-28	0.696	CIPK6, SIP3, SNRK3.14, ATCIPK6 | SOS3-interacting protein 3 | chr4:15067400-15068725 FORWARD LENGTH=441	Up	Up	Up	Up	Up	Up	Up	Up	2.47274	3.67889	3.33689	1.81963	3.23005	2.46676	0.333653	0.0393951	0	1.04167e-09	0	3.50673e-11	1.35326e-11	3.31331e-12	0.265828	0.972197
BSingletons91005	AT4G30960	9e-15	0.577	CIPK6, SIP3, SNRK3.14, ATCIPK6 | SOS3-interacting protein 3 | chr4:15067400-15068725 FORWARD LENGTH=441	Up	Up	Up	Up	Up	Up	Up	Down	2.81086	3.65311	3.54811	1.88931	3.51651	2.41188	0.202139	-0.241913	3.49523e-11	1.22324e-08	5.18888e-12	2.21025e-12	4.55038e-11	3.85484e-12	0.791751	0.772474
Contig7751	AT4G30960	4e-35	0.709	CIPK6, SIP3, SNRK3.14, ATCIPK6 | SOS3-interacting protein 3 | chr4:15067400-15068725 FORWARD LENGTH=441	Up	Up	Up	Up	Up	Up	Down	Up	2.83234	3.15424	2.22157	2.47642	2.69286	2.07127	-0.420749	0.661807	1.68493e-11	4.93603e-07	1.62558e-12	7.49287e-12	6.82964e-07	4.53224e-09	0.585253	0.163247
ASingletons375	AT4G30960	3e-62	0.522	CIPK6, SIP3, SNRK3.14, ATCIPK6 | SOS3-interacting protein 3 | chr4:15067400-15068725 FORWARD LENGTH=441	Up	Up	Up	Up	Up	Up	Down	Down	1.08028	1.47862	2.66893	1.8215	1.82228	1.20979	-0.104546	-0.958687	1.40477e-11	0	3.32702e-12	1.53467e-11	0	0	0.944895	2.76299e-08
Contig5392	AT4G30960	9e-70	0.559	CIPK6, SIP3, SNRK3.14, ATCIPK6 | SOS3-interacting protein 3 | chr4:15067400-15068725 FORWARD LENGTH=441	Up	Up	Up	Up	Up	Up	Down	Down	2.47247	3.65311	3.48978	1.81218	3.08518	2.19155	-0.0258889	-0.0472455	6.1487e-11	0	1.25312e-11	6.59116e-11	8.4354e-12	1.12879e-11	0.910345	0.847372
Contig23815	AT4G30960	5e-75	0.602	CIPK6, SIP3, SNRK3.14, ATCIPK6 | SOS3-interacting protein 3 | chr4:15067400-15068725 FORWARD LENGTH=441	Up	Up	Up	Up	Up	Up	Up	Up	2.54679	2.76966	2.69265	1.84506	2.35594	1.62125	0.447482	0.608921	0	1.01031e-11	0	9.57354e-12	2.54165e-12	3.84239e-12	0.173925	0.0267542
Contig18460	AT4G30960	2e-40	0.702	CIPK6, SIP3, SNRK3.14, ATCIPK6 | SOS3-interacting protein 3 | chr4:15067400-15068725 FORWARD LENGTH=441	Up	Up	Up	Up	Up	Up	Down	Down	1.07591	1.38275	2.38662	1.37298	1.23575	1.24628	-0.478657	-0.661451	2.94716e-11	1.75596e-11	2.30406e-12	4.16163e-11	8.66345e-12	0	0.00433981	0.000605659
Contig22227	AT4G32000	2e-175	0.64	Protein kinase superfamily protein | chr4:15474083-15476655 REVERSE LENGTH=418	Down	Up	Up	Down	Up	Up	Up	Up	-0.112294	0.0592341	0.816979	-0.444021	0.772352	0.892579	1.10427	1.05134	0.771446	0.982157	7.88467e-11	0.106789	1.98545e-11	6.60277e-11	5.04893e-11	0
Contig14961	AT4G32300	4e-77	0.483	SD2-5 | S-domain-2 5 | chr4:15599970-15602435 FORWARD LENGTH=821	Down	Down	Up	Down	Down	Up	Up	Down	-1.60153	-0.685467	0.104463	-0.683469	-0.221139	1.71068	1.95274	-0.209081	6.8369e-05	0.245476	0.878885	0.463676	0.771695	2.20926e-05	2.40203e-06	0.796232
Contig20333	AT4G32300	3e-168	0.742	SD2-5 | S-domain-2 5 | chr4:15599970-15602435 FORWARD LENGTH=821	Down	Up	Up	Up	Up	Up	Up	Up	-0.0236972	0.703575	0.659027	1.56749	1.12281	1.84193	0.252827	1.05895	1.03829	0.0920197	0.0992311	4.95676e-05	0.000861485	7.36186e-09	0.810228	0.00197516
Contig23230	AT4G33080	2e-75	0.701	AGC (cAMP-dependent, cGMP-dependent and protein kinase C) kinase family protein | chr4:15960146-15964296 FORWARD LENGTH=519	Up	Up	Up	Up	Up	Up	Up	Up	0.565593	1.02673	0.332606	0.513138	0.230335	0.674807	0.679368	0.865998	0.019846	2.80078e-07	0.39197	0.0276464	0.697017	0.00606853	0.00697172	0.000372837
Contig29023	AT4G33950	2e-177	0.911	OST1, SNRK2-6, SRK2E, SNRK2.6, P44, ATOST1 | Protein kinase superfamily protein | chr4:16272364-16274657 FORWARD LENGTH=362	Up	Up	Up	Up	Up	Up	Up	Up	0.342305	0.879147	0.987345	1.38265	0.451272	0.375198	0.416852	0.412064	0.141207	4.51858e-10	2.41355e-11	2.77129e-11	0.00641351	0.0723705	0.011431	0.048383
Contig253	AT4G33950	4e-166	0.711	OST1, SNRK2-6, SRK2E, SNRK2.6, P44, ATOST1 | Protein kinase superfamily protein | chr4:16272364-16274657 FORWARD LENGTH=362	Down	Down	Down	Down	Down	Down	Down	Down	-0.345781	-0.372748	-0.968393	-0.865467	-1.02343	-0.278899	-0.0637571	-0.936975	0.380987	0.112286	8.30939e-07	0.000183988	9.48116e-11	0.442605	0.849418	1.48865e-07
Contig30799	AT4G34500	2e-179	0.671	Protein kinase superfamily protein | chr4:16488005-16490792 REVERSE LENGTH=437	Up	Down	Down	Down	Down	Down	Down	Down	0.12753	-1.15085	-1.78292	-2.26943	-2.24529	-1.09352	-0.668732	-1.11683	0.950537	4.10939e-11	8.50681e-22	4.23868e-27	1.62546e-40	3.19565e-12	0.00234631	2.02917e-18
Contig19018	AT4G35780	7e-128	0.684	ACT-like protein tyrosine kinase family protein | chr4:16946729-16950405 REVERSE LENGTH=570	Down	Up	Down	Up	Up	Down	Down	Down	-0.447203	1.037	-0.664732	1.44832	0.261012	-1.05116	-1.00727	-0.64518	0.794917	0.0904054	0.25838	0.000581591	0.861365	0.0328753	0.00605225	0.184047
Contig33287	AT4G39270	5e-22	0.653	Leucine-rich repeat protein kinase family protein | chr4:18276874-18279126 FORWARD LENGTH=694	Down	Down	Down	Down	Down	Down	Down	Down	-1.23065	-1.35835	-1.19424	-0.375082	-1.45785	-1.45064	-0.477138	-1.87844	4.24085e-32	3.61693e-101	2.31255e-91	0.00077436	8.25456e-75	8.30405e-95	5.16879e-09	1.49586e-86
Contig18642	AT4G39400	4e-87	0.815	BRI1, CBB2, DWF2, BIN1, ATBRI1 | Leucine-rich receptor-like protein kinase family protein | chr4:18324826-18328416 FORWARD LENGTH=1196	Down	Up	Down	Up	Down	Down	Down	Down	-0.0228278	0.178114	-0.961125	0.0649923	-0.303602	-0.673979	-1.36984	-0.302684	1.05462	0.804486	0.140853	0.971392	0.810028	0.317428	0.000515227	0.776377
ACluster14846_Consensus1	AT4G40010	6e-26	0.522	SNRK2-7, SNRK2.7, SRK2F | SNF1-related protein kinase 2.7 | chr4:18548704-18551056 REVERSE LENGTH=350	Up	Down	Down	Down	Down	Down	Down	Down	0.291487	-0.111393	-1.32612	-0.485205	-0.792927	-1.7776	-0.857766	-1.06535	0.92456	0.843893	7.90005e-05	0.739809	0.00850658	1.72911e-08	0.0124028	6.97022e-05
Contig33867	AT5G01820	5e-26	0.571	ATSR1, SnRK3.15, CIPK14, ATCIPK14, SR1 | serine/threonine protein kinase 1 | chr5:313423-314751 REVERSE LENGTH=442	Up	Up	Up	Up	Up	Up	Up	Up	5.13502	12.2708	5.62384	3.27011	2.87572	2.82616	0.559074	0.971491	0.0167684	0.063119	0.0104398	9.48977e-07	0.0252997	0.0304299	0.866012	0.824805
Contig36332	AT5G01820	1e-148	0.557	ATSR1, SnRK3.15, CIPK14, ATCIPK14, SR1 | serine/threonine protein kinase 1 | chr5:313423-314751 REVERSE LENGTH=442	Down	Down	Down	Down	Down	Down	Down	Down	-0.33095	-0.237749	-0.847468	-1.06429	-1.14314	-0.700249	-0.0731946	-0.374959	0.811135	0.902801	0.0729827	0.167314	0.000542725	0.0182211	0.909299	0.545813
Contig1053	AT5G03320	3e-65	0.635	Protein kinase superfamily protein | chr5:802759-804242 FORWARD LENGTH=420	Down	Up	Down	Up	Down	Down	Down	Down	-0.565415	0.569274	-1.17058	0.000861929	-0.820601	-1.07068	-1.24828	-1.27644	0.875443	0.590127	0.0016142	0.995646	0.141129	0.0225342	0.0117119	0.000354963
Contig26767	AT5G03730	0	0.681	CTR1, SIS1, AtCTR1 | Protein kinase superfamily protein | chr5:974958-979660 REVERSE LENGTH=821	Up	Up	Up	Up	Up	Up	Up	Up	0.191152	1.03372	0.201814	0.196782	0.307833	0.437183	0.229368	0.39103	0.940771	5.59825e-05	0.821384	0.806399	0.655748	0.269103	0.71843	0.404724
Contig46423	AT5G04870	5e-19	0.603	CPK1, ATCPK1 | calcium dependent protein kinase 1 | chr5:1417015-1419877 REVERSE LENGTH=610	Up	Up	Up	Down	Up	Up	Up	Up	0.161218	0.854135	0.514213	-0.274494	0.65333	1.44765	0.35026	0.210278	0.787518	0.0358568	0.464559	0.850968	0.202337	2.70564e-05	0.785121	0.937391
Contig24454	AT5G06740	2e-105	0.41	Concanavalin A-like lectin protein kinase family protein | chr5:2084094-2086052 FORWARD LENGTH=652	Up	Up	Up	Up	Up	Up	Up	Up	0.596455	0.853399	0.494245	0.467363	1.17879	0.8176	0.291593	1.76369	0.251323	0.00886884	0.112844	0.0604025	9.77931e-05	0.0527172	0.815913	1.82636e-11
Contig14523	AT5G06940	6e-140	0.546	Leucine-rich repeat receptor-like protein kinase family protein | chr5:2148078-2150771 REVERSE LENGTH=872	Down	Down	Down	Down	Down	Down	Down	Up	-1.41876	-1.36004	-0.584976	-0.508475	-0.171684	-0.111607	-0.382033	0.0589539	2.92406e-06	4.17984e-09	0.00814701	0.00945615	0.785556	0.81867	0.248893	0.871717
Contig21374	AT5G10520	9e-153	0.598	RBK1 | ROP binding protein kinases 1 | chr5:3320584-3322649 REVERSE LENGTH=467	Up	Down	Down	Down	Down	Down	Down	Down	0.734062	-1.03339	-1.5356	-0.161076	-2.08488	-0.748747	-0.853052	-1.91303	0.0313282	0.0011237	1.35031e-09	0.932004	1.9555e-13	0.0631194	0.0988558	2.39744e-09
Contig23611	AT5G13280	0	0.694	AK-LYS1, AK1, AK | aspartate kinase 1 | chr5:4249516-4252654 FORWARD LENGTH=569	Up	Up	Up	Up	Up	Up	Up	Up	0.272122	0.682104	1.09199	0.163878	1.44034	0.821815	0.534826	0.532607	0.514727	2.25036e-05	0	0.709772	0	4.28395e-08	0.00587848	0.00243385
Contig21633	AT5G14210	0	0.532	Leucine-rich repeat protein kinase family protein | chr5:4578503-4581374 REVERSE LENGTH=775	Up	Up	Up	Up	Up	Up	Up	Up	1.17701	0.823245	1.15691	0.657921	1.01154	1.23401	0.488233	1.17366	6.22433e-11	2.56001e-10	1.20608e-11	3.72896e-08	0	9.20409e-12	0.000102943	3.77846e-11
Contig26173	AT5G16000	0	0.852	NIK1 | NSP-interacting kinase 1 | chr5:5224264-5227003 FORWARD LENGTH=638	Up	Up	Up	Up	Up	Up	Up	Up	0.804585	1.11513	1.10065	0.47294	0.202046	0.82472	0.883599	0.838853	0.000346111	8.18163e-08	2.96689e-07	0.0412004	0.748346	0.00117346	0.000423639	0.00109426
Contig18132	AT5G18500	6e-21	0.81	Protein kinase superfamily protein | chr5:6139263-6141283 FORWARD LENGTH=484	Up	Up	Down	Down	Down	Down	Down	Down	0.01514	1.40347	-0.355404	-0.0269302	-1.19698	-0.833636	-0.739008	-0.380494	1.05802	9.71556e-07	0.573208	1.02524	5.57009e-06	0.00661156	0.0251735	0.475901
Contig26414	AT5G21170	7e-71	0.621	AKINBETA1 | 5'-AMP-activated protein kinase beta-2 subunit protein | chr5:7205718-7208239 FORWARD LENGTH=283	Up	Up	Up	Up	Up	Up	Down	Up	0.0475615	0.644681	0.809393	1.95981	0.805333	1.12572	-0.315396	0.852847	1.00741	0.297368	0.100409	2.74885e-10	0.132428	0.0325595	0.842035	0.284754
Contig17647	AT5G23070	8e-94	0.703	Thymidine kinase | chr5:7741979-7742827 FORWARD LENGTH=282	Up	Down	Down	Up	Up	Up	Up	Down	0.606989	-0.618353	-0.0642184	0.0325708	1.80533	1.04772	0.282233	-0.420826	0.767422	0.723579	0.986586	1.02735	0.000893989	0.0873628	0.74892	0.870163
Contig27206	AT5G26570	3e-104	0.697	PWD, OK1, ATGWD3 | catalytics;carbohydrate kinases;phosphoglucan, water dikinases | chr5:9261580-9267526 FORWARD LENGTH=1196	Up	Up	Down	Down	Up	Down	Down	Down	0.140671	0.124151	-1.16375	-0.285289	0.367927	-0.700249	-0.543737	-0.226448	0.927871	0.8838	1.10032e-06	0.573708	0.793986	0.383242	0.404941	0.84781
Contig18539	AT5G37790	0	0.647	Protein kinase superfamily protein | chr5:15008433-15011025 REVERSE LENGTH=552	Up	Up	Up	Up	Up	Up	Up	Up	1.46809	1.66705	1.32576	0.486054	0.429824	1.04231	0.815122	1.25528	3.0948e-11	0	0	0.00227588	0.0767114	5.19249e-07	2.9577e-05	1.88103e-11
Contig19212	AT5G37850	5e-146	0.809	SOS4 | pfkB-like carbohydrate kinase family protein | chr5:15065621-15068783 FORWARD LENGTH=309	Down	Up	Down	Up	Up	Up	Up	Up	-0.623816	0.221867	-0.0200186	0.280005	1.36793	0.203724	0.397919	0.68972	0.577272	0.75296	1.05478	0.802721	0.000475103	0.880756	0.728671	0.275759
Contig32570	AT5G38260	3e-112	0.484	Protein kinase superfamily protein | chr5:15283692-15285837 REVERSE LENGTH=638	Up	Up	Down	Up	Up	Down	Down	Up	0.569983	1.56927	-0.0420449	0.257637	0.360548	-0.574718	-0.55382	0.838225	0.300732	7.23378e-06	0.996253	0.865739	0.688807	0.420814	0.395504	0.0749804
ASingletons52195	AT5G42440	4e-15	0.75	Protein kinase superfamily protein | chr5:16973434-16974513 REVERSE LENGTH=359	Down	Up	Up	Up	Up	Up	Up	Up	-0.0237951	0.535403	1.24579	1.4487	0.760245	1.9715	1.44051	0.978934	0.954016	7.06272e-06	0	2.2286e-13	1.29444e-11	1.71507e-11	2.65661e-11	2.40057e-11
Contig6038	AT5G45800	1e-151	0.527	MEE62 | Leucine-rich repeat protein kinase family protein | chr5:18575765-18578972 REVERSE LENGTH=666	Down	Down	Down	Down	Down	Down	Down	Up	-1.15407	-0.226036	-1.23243	-1.51997	-0.289185	-0.681633	-1.32545	0.141416	0.352718	0.830474	4.66022e-07	4.43605e-09	0.872927	0.293829	0.00102504	0.82996
Contig21511	AT5G45820	1e-170	0.591	CIPK20, SnRK3.6, PKS18 | CBL-interacting protein kinase 20 | chr5:18587081-18588400 REVERSE LENGTH=439	Down	Up	Down	Down	Down	Down	Down	Down	-0.0827465	0.538793	-0.711405	-0.301435	-0.539079	-0.509938	-0.902258	-1.54054	0.814141	0.00174424	3.59724e-05	0.699081	0.0011164	0.000449655	1.372e-11	2.54004e-29
Contig24949	AT5G46330	4e-20	0.462	FLS2 | Leucine-rich receptor-like protein kinase family protein | chr5:18791802-18795407 FORWARD LENGTH=1173	Up	Up	Up	Up	Up	Up	Up	Up	2.58813	2.92081	4.46514	1.4435	0.261012	2.34811	12.1237	2.91009	6.19045e-05	0.00133053	0.00256594	0.0133928	0.811968	0.0485959	0.0198014	0.00303621
BSingletons26805	AT5G46330	3e-44	0.48	FLS2 | Leucine-rich receptor-like protein kinase family protein | chr5:18791802-18795407 FORWARD LENGTH=1173	Up	Up	Up	Up	Up	Up	Up	Up	3.28022	2.96661	12.3286	2.52442	2.87572	9.49113	2.29604	11.2223	0.00126625	0.0185844	0.000617631	0.143753	0.240061	0.695902	0.586539	0.100364
BSingletons65239	AT5G46330	2e-15	0.6	FLS2 | Leucine-rich receptor-like protein kinase family protein | chr5:18791802-18795407 FORWARD LENGTH=1173	Up	Down	Up	Up	Up	Up	Up	Up	12.9513	-0.0333905	3.94577	2.06499	1.65333	14.6185	13.369	13.3496	0.337564	1.04727	0.0137784	0.823652	0.590622	0.000162469	0.106715	0.100684
Contig28021	AT5G46330	1e-95	0.503	FLS2 | Leucine-rich receptor-like protein kinase family protein | chr5:18791802-18795407 FORWARD LENGTH=1173	Up	Up	Up	Up	Up	Up	Up	Up	3.42838	3.07703	5.39643	1.42114	1.24894	2.34811	1.29604	3.14142	3.60684e-05	3.15927e-05	0.00256703	0.000414217	0.0477087	0.00115404	0.425497	0.00114623
Contig27633	AT5G50180	5e-150	0.823	Protein kinase superfamily protein | chr5:20431116-20432883 FORWARD LENGTH=346	Up	Up	Up	Down	Up	Down	Down	Down	0.401198	1.00408	0.318029	-0.0252055	0.531935	-0.018668	-0.125425	-0.016921	0.45844	1.33711e-05	0.585118	0.989759	0.066301	0.987392	0.772764	1.03691
Contig263	AT5G50860	0	0.774	Protein kinase superfamily protein | chr5:20693778-20696983 REVERSE LENGTH=580	Up	Up	Down	Up	Up	Up	Down	Up	0.325095	0.099876	-0.146991	0.252476	1.04412	1.43767	-0.0539033	0.368827	0.920942	0.905371	0.859356	0.401469	0.0144478	4.86441e-05	0.965885	0.763876
Contig8567	AT5G51830	1e-134	0.755	pfkB-like carbohydrate kinase family protein | chr5:21069709-21071450 FORWARD LENGTH=343	Up	Up	Down	Down	Up	Up	Up	Up	0.13847	0.178114	-0.127135	-1.13764	0.150829	0.338026	0.299352	0.000637397	1.00871	0.878836	0.979627	3.01588e-06	0.91457	0.524713	0.638306	0.998406
ACluster5481_Consensus1	AT5G52920	0	0.844	PKP1, PKP-BETA1, PKP2 | plastidic pyruvate kinase beta subunit 1 | chr5:21463680-21466612 FORWARD LENGTH=579	Up	Up	Up	Up	Up	Up	Up	Up	0.562135	0.0540723	1.19088	1.01437	1.69286	1.90708	1.63708	0.852847	0.799087	1.02731	0.0391057	0.0341427	0.00307505	1.23459e-05	0.0056657	0.28484
Contig2102	AT5G52920	0	0.822	PKP1, PKP-BETA1, PKP2 | plastidic pyruvate kinase beta subunit 1 | chr5:21463680-21466612 FORWARD LENGTH=579	Down	Down	Up	Up	Up	Up	Up	Up	-0.73671	-0.235024	1.23443	1.76099	1.44688	2.12572	1.21804	1.33406	0.599505	0.82389	0.00089802	4.63218e-07	0.00131072	4.4548e-07	0.0249415	0.034727
Contig14231	AT5G52920	6e-85	0.796	PKP1, PKP-BETA1, PKP2 | plastidic pyruvate kinase beta subunit 1 | chr5:21463680-21466612 FORWARD LENGTH=579	Up	Down	Up	Up	Up	Up	Down	Down	0.01514	-0.388485	0.637134	0.642301	1.41076	1.53692	-0.212974	-0.166012	1.05799	0.727038	0.0469089	0.0939835	0.000113678	1.72897e-09	0.904016	0.786804
Contig28672	AT5G54380	0	0.772	THE1 | protein kinase family protein | chr5:22077313-22079880 REVERSE LENGTH=855	Up	Up	Up	Up	Up	Up	Up	Up	1.14667	0.848646	1.07172	0.632315	1.27298	1.51804	0.932804	2.07242	0	4.89595e-06	2.65908e-12	1.59502e-09	0	0	1.06911e-07	0
Contig49931	AT5G55830	2e-15	0.462	Concanavalin A-like lectin protein kinase family protein | chr5:22594655-22596700 FORWARD LENGTH=681	Down	Down	Down	NA	Down	Down	Down	Down	-0.388538	-2.20332	-12.8129	0	-1.93163	-0.874278	-1.306	-2.19843	0.965735	0.00370994	4.01664e-05	NA	0.0984452	0.617169	0.316621	0.0347116
Contig28194	AT5G56040	3e-55	0.675	Leucine-rich receptor-like protein kinase family protein | chr5:22695050-22698410 FORWARD LENGTH=1090	Up	Down	Up	Up	Up	Up	Up	Up	0.416795	-1.03339	0.467718	0.469383	0.45539	3.17635	1.75172	1.15592	0.839537	0.313772	0.756903	0.694191	0.866691	0.000270626	0.0404369	0.21724
Contig44739	AT5G56040	2e-94	0.573	Leucine-rich receptor-like protein kinase family protein | chr5:22695050-22698410 FORWARD LENGTH=1090	Up	Up	Up	Up	Up	Up	Up	Up	1.11468	1.25201	0.205985	0.447712	0.150829	0.547549	0.499202	0.689091	1.2735e-05	0.0005185	0.924519	0.348065	0.779776	0.249308	0.516955	0.122339
Contig20413	AT5G56580	0	0.821	ATMKK6, ANQ1, MKK6 | MAP kinase kinase 6 | chr5:22904851-22906620 REVERSE LENGTH=356	Down	Down	Down	Up	Up	Up	Up	Up	-0.383073	-0.267856	-0.345789	0.138056	0.615855	0.8176	0.200882	1.48934	0.920215	0.925836	0.742964	0.801326	0.265604	0.0527117	1.00196	0.000294402
Contig18856	AT5G56890	2e-139	0.619	Protein kinase superfamily protein | chr5:23010801-23015559 REVERSE LENGTH=1113	Down	Down	Down	Down	Up	Up	Down	Up	-1.06121	-0.755089	-0.254417	-0.830819	0.108725	0.761089	-0.115774	0.36742	8.40354e-07	0.000262873	0.481019	8.05795e-06	0.856151	9.19209e-06	0.849346	0.175117
Contig9761	AT5G56890	6e-14	0.587	Protein kinase superfamily protein | chr5:23010801-23015559 REVERSE LENGTH=1113	Up	Up	Up	Up	Up	Down	Down	Up	0.683971	1.08342	0.504098	0.745924	0.897483	-0.324591	-0.304605	0.915396	0.00591392	2.70041e-07	0.0589938	0.0243664	2.6658e-05	0.444241	0.500368	4.79592e-07
BSingletons4474	AT5G58140	8e-56	0.82	PHOT2, NPL1 | phototropin 2 | chr5:23524771-23528541 FORWARD LENGTH=689	Down	Down	Down	Down	Down	Down	Down	Down	-0.459398	-0.987587	-0.62409	-9.50562	-0.590596	-2.65564	-1.14788	-1.06804	0.844227	0.227807	0.746729	0.775602	0.606596	1.49112e-07	0.0743863	0.10081
Contig48881	AT5G58140	5e-49	0.788	PHOT2, NPL1 | phototropin 2 | chr5:23524771-23529947 FORWARD LENGTH=898	Down	Down	Down	Down	Up	Down	Down	Down	-0.608954	-0.240986	-0.744313	-2.74236	0.042372	-1.00619	-0.211104	-0.668613	0.172597	0.710442	0.0800929	0.402471	0.985179	0.00087441	0.894523	0.022674
Contig4415	AT5G58140	2e-90	0.792	PHOT2, NPL1 | phototropin 2 | chr5:23524771-23529993 FORWARD LENGTH=915	Down	Down	Down	Down	Down	Down	Down	Down	-0.872119	-0.206395	-0.847468	-0.623064	-0.416411	-1.63327	-0.848214	-0.294432	2.13802e-14	0.279489	5.86341e-10	0.690205	0.00160648	2.89614e-49	2.64921e-15	0.0136468
BCluster4082_Consensus1	AT5G58140	0	0.583	PHOT2, NPL1 | phototropin 2 | chr5:23524771-23529993 FORWARD LENGTH=915	Down	Down	Down	Down	Down	Down	Down	Down	-0.488619	-0.192632	-0.598555	-0.972482	-0.326006	-1.80974	-0.774143	-0.198121	1.39708e-05	0.265078	1.89264e-05	0.183523	0.0249669	4.9969e-66	5.13489e-13	0.217461
Contig8369	AT5G58140	8e-23	0.797	PHOT2, NPL1 | phototropin 2 | chr5:23524771-23529947 FORWARD LENGTH=898	Down	Up	Down	Down	Down	Down	Down	Down	-0.615404	0.159255	-0.639197	-0.935008	-0.41706	-1.87428	-0.823396	-0.554578	0.433518	0.800221	0.571692	0.836346	0.684753	7.05641e-07	0.0444583	0.284661
ASingletons63437	AT5G58140	3e-50	0.686	PHOT2, NPL1 | phototropin 2 | chr5:23524771-23528541 FORWARD LENGTH=689	Down	Down	Down	Down	Up	Down	Down	Down	-0.706278	-0.308013	-0.613202	-0.51997	0.159515	-1.27867	-0.529931	-0.143986	0.0988912	0.772234	0.448989	0.890181	0.80544	9.21962e-05	0.304598	0.808532
Contig1649	AT5G58350	2e-11	0.627	WNK4, ZIK2 | with no lysine (K) kinase 4 | chr5:23585505-23587681 FORWARD LENGTH=571	Down	Down	Down	Down	Down	Down	Down	Down	-0.281061	-0.170894	-0.0177084	-0.593971	-1.66435	-2.52963	-1.02589	-1.64233	0.927542	0.857133	1.05592	0.7157	8.7713e-09	2.53308e-16	0.00903135	5.63287e-08
Contig41754	AT5G58350	6e-41	0.492	WNK4, ZIK2 | with no lysine (K) kinase 4 | chr5:23585505-23587681 FORWARD LENGTH=571	Down	Up	Down	Down	Down	Down	Down	Down	-0.251999	0.182338	-0.961125	-0.198042	-2.12428	-1.43067	-1.91041	-0.951888	0.902777	0.811415	0.474304	0.904628	6.82559e-07	0.00319971	0.000119134	0.0489809
Contig25193	AT5G58380	1e-131	0.62	CIPK10, PKS2, SIP1, SNRK3.8 | SOS3-interacting protein 1 | chr5:23597092-23598531 REVERSE LENGTH=479	Up	Up	Up	Up	Down	Down	Down	Down	1.25551	0.917515	0.485621	0.769718	-0.335025	-0.216791	-0.432168	-0.734235	0	0	1.02598e-07	1.06826e-10	1.75354e-06	0.00191558	1.75997e-10	1.71803e-33
Contig23738	AT5G58940	8e-117	0.574	CRCK1 | calmodulin-binding receptor-like cytoplasmic kinase 1 | chr5:23798659-23800716 FORWARD LENGTH=470	Up	Up	Up	Up	Up	Up	Down	Up	0.976008	1.04546	0.926055	0.420087	0.736916	0.982358	-0.188827	0.971491	9.22959e-11	3.4111e-07	7.67921e-07	0.0280308	0.00162396	3.87546e-05	0.893549	5.7645e-05
Contig861	AT5G59440	8e-87	0.726	ZEU1, ATTMPK.2 | P-loop containing nucleoside triphosphate hydrolases superfamily protein | chr5:23971889-23972729 FORWARD LENGTH=224	Up	Up	Down	Down	Up	Up	Up	Up	0.102009	0.481183	-0.147538	-0.046039	0.883943	0.874183	1.85863	0.535392	0.928697	0.746015	0.858337	1.02795	0.12404	0.131191	0.000224532	0.660465
Contig32519	AT5G59700	3e-60	0.483	Protein kinase superfamily protein | chr5:24052613-24055102 REVERSE LENGTH=829	Up	Up	Up	Up	Up	Up	Up	Up	0.784527	1.34512	2.96487	0.98253	2.5278	1.89126	1.97411	0.486064	0.453359	0.436862	0.00073138	0.212985	0.0044669	0.0601731	0.0461443	0.850514
Contig19990	AT5G60550	2e-64	0.687	GRIK2, ATSNAK1 | geminivirus rep interacting kinase 2 | chr5:24340135-24342356 FORWARD LENGTH=407	Up	Up	Up	Up	Up	Up	Up	Up	0.571061	0.0309887	0.894627	0.350901	1.16873	1.61301	1.48235	1.09168	1.29722e-10	0.82599	0	0.000449058	3.02051e-11	0	7.57377e-11	0
Contig27480	AT5G60900	0	0.422	RLK1 | receptor-like protein kinase 1 | chr5:24498467-24501494 REVERSE LENGTH=748	Down	Down	Down	Down	Down	Down	Down	Down	-1.95244	-3.67725	-4.17058	-4.65383	-5.10156	-3.63678	-5.41821	-12.7676	0.0136076	8.58936e-05	1.33544e-15	1.93839e-17	3.101e-08	1.69119e-17	4.32385e-21	5.05512e-19
Contig32365	AT5G61480	1e-29	0.553	PXY | Leucine-rich repeat protein kinase family protein | chr5:24724541-24727842 REVERSE LENGTH=1041	Down	Up	Down	Down	Up	Up	Up	Up	-0.611402	0.0321978	-0.738732	-0.190265	0.215209	1.77342	0.810612	0.575562	0.736681	1.02779	0.40001	0.819924	0.78013	0.000185242	0.173742	0.564014
BCluster14419_Consensus1	AT5G61480	2e-22	0.621	PXY | Leucine-rich repeat protein kinase family protein | chr5:24724541-24727842 REVERSE LENGTH=1041	Down	Down	Down	Down	Down	Up	Up	Up	-0.0877904	-0.718517	-1.47818	-0.695337	-0.0718104	1.21318	0.940164	1.05395	0.888599	0.0680626	1.5756e-05	0.106059	0.921321	0.000968513	0.00814604	0.000279466
Contig1130	AT5G62710	0	0.749	Leucine-rich repeat protein kinase family protein | chr5:25187438-25190325 FORWARD LENGTH=604	Down	Down	Down	Down	Down	Up	Up	Up	-0.437865	-0.338245	-1.18352	-0.234568	-0.154025	0.994477	2.12611	0.415098	0.865557	0.975211	0.0770312	0.992284	0.85127	0.0693915	0.000321353	0.723868
Contig25716	AT5G63400	6e-138	0.855	ADK1 | adenylate kinase 1 | chr5:25393274-25394817 REVERSE LENGTH=246	Up	Up	Up	Down	Up	Up	Up	Up	0.0729171	0.0411198	0.359746	-0.431987	0.134659	1.00898	0.470787	0.170211	0.800744	0.870494	0.031339	0.0114285	0.685051	3.64671e-11	0.00464785	0.703243
Contig27650	AT5G63930	7e-176	0.725	Leucine-rich repeat protein kinase family protein | chr5:25583006-25586392 FORWARD LENGTH=1102	Down	Up	Up	Up	Up	Up	Up	Up	-0.133768	1.31106	0.668356	0.657568	0.980904	0.281	0.416629	0.961295	1.04448	0	0.00178931	0.00191253	7.17715e-06	0.500679	0.183254	8.77512e-05
Contig27080	AT5G65700	6e-19	0.604	BAM1 | Leucine-rich receptor-like protein kinase family protein | chr5:26281826-26284945 FORWARD LENGTH=1003	Up	Up	Up	Down	Up	Up	Up	Up	0.162165	0.23738	0.527162	-0.0482183	1.11567	0.823361	1.42447	0.781889	0.877929	0.611984	0.0130493	0.913749	3.73954e-11	1.76407e-05	1.5389e-11	1.94473e-08
Contig18361	AT5G65700	0	0.774	BAM1 | Leucine-rich receptor-like protein kinase family protein | chr5:26281826-26284945 FORWARD LENGTH=1003	Up	Up	Up	Down	Up	Up	Up	Up	0.0064743	0.0154471	0.0127945	-0.301589	0.24855	0.887697	1.16465	0.774454	1.0418	0.955847	0.991582	0.0217555	0.018976	1.36232e-11	3.52311e-11	7.88354e-11
Contig46714	AT5G65710	3e-25	0.486	HSL2 | HAESA-like 2 | chr5:26292372-26295440 FORWARD LENGTH=993	Up	Up	Up	Up	Up	Up	Up	Up	0.265742	1.05407	1.27334	0.306	1.5423	0.942858	0.832092	2.13069	0.931794	0.0401072	0.024801	0.830071	0.000854466	0.131633	0.426219	2.96262e-06
Contig17993	AT5G65710	2e-96	0.548	HSL2 | HAESA-like 2 | chr5:26292372-26295440 FORWARD LENGTH=993	Up	Up	Up	Up	Up	Down	Up	Up	0.959505	0.43001	1.48366	0.547385	0.361564	-0.180087	0.260415	0.496153	9.22181e-05	0.427907	9.1695e-07	0.203318	0.509157	0.896617	0.888585	0.333232
Contig2086	AT5G67080	2e-94	0.477	MAPKKK19 | mitogen-activated protein kinase kinase kinase 19 | chr5:26772726-26773760 FORWARD LENGTH=344	Down	Down	Down	Down	Down	Down	Down	Down	-1.5374	-2.3229	-11.9547	-11.0927	-2.87023	-2.45924	-3.93278	-12.0793	0.249192	1.99991e-05	1.12497e-05	0.00837678	0.00166381	0.108086	0.00537958	3.89938e-06
