# Supplementary material for: Gene Expression Reaction Norms Unravel the Molecular and Cellular Processes Underpinning the Plastic Phenotypes of Alternanthera Philoxeroides in Contrasting Hydrological Conditions
Source: Front Plant Sci. 2015 Nov 12;6:991. doi: 10.3389/fpls.2015.00991 (PMC4641913; doi:10.3389/fpls.2015.00991)
Supplement: Supplementary file 8 [file Table8.XLSX]

## Sheet: Sheet1
Table S8 Arabidopsis ERFs used to construct the tree shown in Figure S11
Name	AGI	Group
AtERF053	AT2G20880	I
AtERF054	AT4G28140	I
AtERF055	AT1G36060	I
AtERF056	AT2G22200	I
AtERF057	AT5G65130	I
AtERF058	AT1G22190	I
AtERF059	AT1G78080	I
AtERF060	AT4G39780	I
AtERF061	AT1G64380	I
AtERF062	AT4G13620	I
RAP2.1/AtERF006	AT1G46768	II
RAP2.9/AtERF007	AT4G06746	II
AtERF008	AT2G23340	II
RAP2.10/AtERF009	AT4G36900	II
AtERF010	AT5G67190	II
AtERF011	AT3G50260	II
AtERF012	AT1G21910	II
AtERF013	AT1G77640	II
AtERF014	AT1G44830	II
AtERF015	AT4G31060	II
AtERF016	AT5G21960	II
AtERF017	AT1G19210	II
AtERF018	AT1G74930	II
AtERF019	AT1G22810	II
AtERF020	AT1G71520	II
AtERF021	AT1G71450	III
AtERF022	AT1G33760	III
AtERF023	AT1G01250	III
AtERF024	AT2G36450	III
AtERF025	AT5G52020	III
AtERF027	AT1G12630	III
CBF4/DREB1D/AtERF028	AT5G51990	III
CBF1/DREB1B/AtERF029	AT4G25490	III
CBF2/DREB1C/AtERF030	AT4G25470	III
CBF3/DREB1A/AtERF031	AT4G25480	III
DDF1/AtERF032	AT1G63030	III
AtERF033	AT1G12610	III
AtERF034	AT2G44940	III
AtERF035	AT3G60490	III
AtERF036	AT3G16280	III
AtERF037	AT1G77200	III
AtERF038	AT2G35700	III
AtERF039	AT4G16750	III
TINY/AtERF040	AT5G25810	III
AtERF041	AT5G11590	III
AtERF042	AT2G25820	III
AtERF043	AT4G32800	III
DREB2B/AtERF044	AT3G11020	IV
DREB2A/AtERF045	AT5G05410	IV
DREB2E/AtERF046	AT2G38340	IV
DREB2H/AtERF047	AT2G40350	IV
DREB2C/AtERF048	AT2G40340	IV
DREB2D/AtERF049	AT1G75490	IV
DREB2G/AtERF050	AT5G18450	IV
DREB2F/AtERF051	AT3G57600	IV
ABI4/AtERF052	AT2G40220	IV
WIN1/SHN1/AtERF001	AT1G15360	V
RAP2.11/AtERF002	AT5G19790	V
AtERF003	AT5G25190	V
SHN2/AtERF004	AT5G11190	V
SHN3/AtERF005	AT5G25390	V
AtERF063	AT4G11140	VI
AtERF064	AT4G23750	VI
AtERF065	AT5G53290	VI
AtERF066	AT4G27950	VI
AtERF067	AT3G61630	VI
AtERF068	AT2G46310	VI
AtERF069	AT1G22985	VI
AtERF070	AT1G71130	VI
AtERF117	AT1G49120	VI-L
AtERF118	AT1G68550	VI-L
AtERF119	AT3G25890	VI-L
HRE2/AtERF071	AT2G47520	VII
RAP2.3/AtERF072	AT3G16770	VII
HRE1/AtERF073	AT1G72360	VII
RAP2.12/AtERF074	AT1G53910	VII
RAP2.2/AtERF075	AT3G14230	VII
AtERF11/AtERF076	AT1G28370	VIII
AtERF10/AtERF077	AT1G03800	VIII
AtERF4/RAP2.5AtERF078	AT3G15210	VIII
AtERF8/AtERF079	AT1G53170	VIII
AtERF9/AtERF080	AT5G44210	VIII
AtERF12/AtERF081	AT1G28360	VIII
AtERF3/AtERF082	AT1G50640	VIII
AtERF7/AtERF083	AT3G20310	VIII
AtERF084	AT1G80580	VIII
LEP/AtERF085	AT5G13910	VIII
AtERF086	AT5G18560	VIII
AtERF087	AT1G28160	VIII
AtERF088	AT1G12890	VIII
ESR1/DRN/AtERF089	AT1G12980	VIII
AtERF090	AT1G24590	VIII
AtERF091	AT4G18450	IX
ERF1/AtERF092	AT3G23240	IX
AtERF15/AtERF093	AT2G31230	IX
AtERF094	AT1G06160	IX
AtERF095	AT3G23220	IX
AtERF096	AT5G43410	IX
AtERF14/AtERF097	AT1G04370	IX
TDR1/AtERF098	AT3G23230	IX
AtERF13/AtERF099	AT2G44840	IX
AtERF1/AtERF100	AT4G17500	IX
AtERF2/AtERF101	AT5G47220	IX
AtERF5/AtERF102	AT5G47230	IX
AtERF6/AtERF103	AT4G17490	IX
AtERF104	AT5G61600	IX
AtERF105	AT5G51190	IX
AtERF106	AT5G07580	IX
AtERF107	AT5G61590	IX
RAP2.6/AtERF108	AT1G43160	X
AtERF109	AT4G34410	X
AtERF110	AT5G50080	X
ABR1/AtERF111	AT5G64750	X
AtERF112	AT2G33710	X
AtERF113	AT5G13330	X
AtERF114	AT5G61890	X
AtERF115	AT5G07310	X
AtERF120	AT2G20350	Xb-L
AtERF121	AT5G67010	Xb-L
AtERF122	AT5G67000	Xb-L
